# Supplementary material for: Comparative analysis of miRNA and mRNA abundance in determinate cucumber by high-throughput sequencing
Source: PLoS One. 2018 Jan 5;13(1):e0190691. doi: 10.1371/journal.pone.0190691 (PMC5755913; doi:10.1371/journal.pone.0190691)
Supplement: S1 Table — (XLSX) [file pone.0190691.s006.xlsx]

## Sheet: conserve
Table S1, All target genes of conserved miRNA
	Name	Mapped to miRBase	Target genes
1	Csa-MIR164c	osa-MIR164	Csa5G637160.1	Csa1G038340.1	Csa4G629480.1	Csa3G824990.1	Csa1G009870.1	Csa3G523580.1
2	Csa-MIR156f	ahy-MIR156	Csa1G001450.1	Csa1G051590.2	Csa1G039890.3	Csa3G117960.1	Csa1G015680.1	Csa3G567830.1	Csa1G039890.2	Csa3G809420.1	Csa1G039890.1	Csa6G094760.1	Csa1G051590.1
3	Csa-MIR156t	bna-MIR156	Csa1G001450.1	Csa1G051590.2	Csa1G039890.3	Csa3G117960.1	Csa1G015680.1	Csa3G567830.1	Csa1G039890.2	Csa1G039890.1	Csa3G809420.1	Csa6G094760.1	Csa1G051590.1
4	Csa-MIR156s	hci-MIR156	Csa1G001450.1	Csa1G051590.2	Csa1G496300.1	Csa1G039890.3	Csa1G015680.1	Csa3G117960.1	Csa1G039890.2	Csa3G809420.1	Csa1G039890.1	Csa6G094760.1	Csa1G051590.1
5	Csa-MIR156m	hbr-MIR156	Csa1G001450.1	Csa1G051590.2	Csa5G149870.1	Csa1G039890.3	Csa1G015680.1	Csa3G117960.1	Csa3G567830.1	Csa1G039890.2	Csa3G809420.1	Csa1G039890.1	Csa6G094760.1	Csa4G075190.1	Csa1G051590.1
6	Csa-MIR156e	mdm-MIR156	Csa1G001450.1	Csa1G051590.2	Csa1G039890.3	Csa1G496300.1	Csa1G015680.1	Csa3G117960.1	Csa3G567830.1	Csa1G039890.2	Csa3G809420.1	Csa1G039890.1	Csa6G094760.1	Csa1G051590.1
7	Csa-MIR156u	pta-MIR156	Csa1G001450.1	Csa1G051590.2	Csa1G039890.3	Csa3G117960.1	Csa1G015680.1	Csa3G846560.1	Csa3G567830.1	Csa1G039890.2	Csa1G039890.1	Csa3G846560.2	Csa6G094760.1	Csa1G051590.1
8	Csa-MIR156n	cme-MIR156	Csa1G001450.1	Csa1G051590.2	Csa1G039890.3	Csa3G117960.1	Csa1G015680.1	Csa1G039890.2	Csa3G809420.1	Csa1G039890.1	Csa6G094760.1	Csa1G051590.1
9	Csa-MIR156q	gma-MIR156	Csa1G001450.1	Csa1G051590.2	Csa1G039890.3	Csa3G117960.1	Csa1G015680.1	Csa1G039890.2	Csa3G809420.1	Csa1G039890.1	Csa6G094760.1	Csa1G051590.1
10	Csa-MIR156d	nta-MIR156	Csa1G001450.1	Csa1G051590.2	Csa1G039890.3	Csa3G117960.1	Csa1G015680.1	Csa1G039890.2	Csa3G809420.1	Csa1G039890.1	Csa6G094760.1	Csa1G051590.1
11	Csa-MIR156j	ppt-MIR156	Csa1G001450.1	Csa1G039890.3	Csa3G117960.1	Csa1G015680.1	Csa1G039890.2	Csa1G097720.1	Csa1G039890.1	Csa6G518180.1	Csa6G094760.1
12	Csa-MIR159k	pde-MIR159	Csa4G088740.1	Csa4G628340.2	Csa4G628340.1	Csa4G088740.2	Csa1G077140.1
13	Csa-MIR529-3a	bgy-MIR529_3	Csa1G267240.1	Csa1G051680.1	Csa5G577440.1	Csa1G023080.2	Csa1G448980.1	Csa6G504680.1	Csa7G018720.1	Csa2G302050.1	Csa1G023080.1	Csa4G025120.1	Csa3G126860.1	Csa3G134880.1	Csa5G021870.1	Csa3G039300.1	Csa1G448980.2	Csa3G698490.1
14	Csa-MIR166i	aly-MIR166	Csa6G150540.1	Csa3G895630.1	Csa6G525430.1	Csa7G452940.1	Csa1G538230.1	Csa6G141360.1
15	Csa-MIR396h	vvi-MIR396	Csa2G215500.1	Csa6G496380.1	Csa3G651860.1	Csa2G354030.2	Csa2G049920.1	Csa7G452180.1	Csa3G651860.2	Csa5G623770.1	Csa2G354030.1	Csa2G000170.1	Csa3G751470.1	Csa2G432230.1
16	Csa-MIR172c	osa-MIR172	Csa1G025890.1	Csa4G292470.1	Csa6G491020.1	Csa6G296960.1	Csa2G279250.1	Csa5G175970.1	Csa3G736760.1	Csa6G296960.2
17	Csa-MIR396d	mdm-MIR396	Csa1G267180.1	Csa1G267180.2	Csa5G623770.1	Csa2G000170.1	Csa2G432230.1	Csa3G751470.1	Csa4G004980.1	Csa7G452180.1
18	Csa-MIR156g	ghr-MIR156	Csa1G001450.1	Csa1G051590.2	Csa1G039890.3	Csa1G015680.1	Csa3G117960.1	Csa1G039890.2	Csa1G039890.1	Csa3G809420.1	Csa6G094760.1	Csa1G051590.1
19	Csa-MIR156b	ptc-MIR156	Csa1G001450.1	Csa1G051590.2	Csa1G039890.3	Csa1G015680.1	Csa3G117960.1	Csa3G567830.1	Csa1G039890.2	Csa3G809420.1	Csa1G039890.1	Csa6G094760.1	Csa1G051590.1
20	Csa-MIR156r	ath-MIR156	Csa1G001450.1	Csa1G051590.2	Csa1G496300.1	Csa1G039890.3	Csa3G117960.1	Csa1G015680.1	Csa3G567830.1	Csa1G039890.2	Csa3G809420.1	Csa1G039890.1	Csa6G094760.1	Csa1G051590.1
21	Csa-MIR156o	vvi-MIR156	Csa1G001450.1	Csa1G051590.2	Csa1G039890.3	Csa1G015680.1	Csa3G117960.1	Csa1G039890.2	Csa3G809420.1	Csa1G039890.1	Csa6G094760.1	Csa1G051590.1
22	Csa-MIR396e	smo-MIR396	Csa6G496380.1	Csa3G651860.1	Csa2G354030.2	Csa3G124990.3	Csa3G124990.2	Csa3G651860.2	Csa2G354030.1	Csa3G124990.1	Csa2G000170.1	Csa2G432230.1	Csa3G751470.1
23	Csa-MIR396-2f	osa-MIR396_2	Csa6G496380.1	Csa3G651860.1	Csa2G354030.2	Csa3G124990.3	Csa3G124990.2	Csa1G595880.1	Csa3G651860.2	Csa3G124990.1	Csa2G354030.1	Csa2G000170.1	Csa3G751470.1	Csa2G432230.1
24	Csa-MIR396a	sbi-MIR396	Csa6G496380.1	Csa3G651860.1	Csa2G354030.2	Csa3G124990.3	Csa3G124990.2	Csa1G595880.1	Csa3G651860.2	Csa3G124990.1	Csa2G354030.1	Csa2G000170.1	Csa3G751470.1	Csa2G432230.1
25	Csa-MIR164g	ath-MIR164	Csa5G637160.1	Csa4G629480.1	Csa1G038340.1	Csa3G824990.1	Csa3G234520.1	Csa1G009870.1	Csa3G523580.1
26	Csa-MIR164f	gma-MIR164	Csa5G637160.1	Csa4G629480.1	Csa1G038340.1	Csa3G824990.1	Csa3G234520.1	Csa1G009870.1	Csa3G523580.1
27	Csa-MIR414a	ath-MIR414	Csa3G135040.1	Csa2G351550.1	Csa5G643940.1	Csa4G016490.1	Csa3G705670.1	Csa4G309150.1	Csa1G570180.1	Csa4G639130.1	Csa3G174570.1	Csa6G087170.1	Csa7G069150.1	Csa1G572370.1	Csa6G357000.1	Csa7G328250.1	Csa1G177740.1	Csa1G587430.1	Csa7G390190.1	Csa6G008720.1	Csa2G020930.1	Csa5G416270.1	Csa3G890070.1	Csa2G073020.2	Csa3G223320.1	Csa4G309150.3	Csa4G050180.1	Csa1G709160.1	Csa5G412250.1	Csa4G308540.1	Csa2G270870.1	Csa6G003450.1	Csa1G014530.1	Csa7G407730.1	Csa1G535800.2	Csa4G119270.1	Csa4G385800.1	Csa5G162040.1	Csa6G518040.1	Csa1G276440.1	Csa2G277620.1	Csa1G629160.1	Csa1G586770.1	Csa2G011500.1	Csa1G537400.1	Csa4G309150.2	Csa5G175690.1	Csa6G497250.1	Csa4G315020.1
28	Csa-MIR396j	ptc-MIR396	Csa3G047900.2	Csa3G047900.1	Csa2G000170.1	Csa2G432230.1	Csa3G751470.1
29	Csa-MIR159o	ath-MIR159	Csa4G083490.2	Csa4G628340.2	Csa4G628340.1	Csa4G022940.1	Csa4G083490.1	Csa1G077140.1	Csa7G043580.1
30	Csa-MIR159d	pta-MIR159	Csa6G452100.1	Csa2G006850.1	Csa4G022940.1	Csa6G524000.1	Csa4G628330.1	Csa4G088720.1	Csa6G046470.1	Csa6G156050.1
31	Csa-MIR172b	ath-MIR172	Csa5G148530.1	Csa4G292470.1	Csa6G491020.1	Csa6G296960.1	Csa5G175970.1	Csa2G279250.1	Csa3G736760.1	Csa6G296960.2	Csa1G433050.1
32	Csa-MIR172h	sbi-MIR172	Csa5G148530.1	Csa4G292470.1	Csa6G491020.1	Csa6G296960.1	Csa5G175970.1	Csa2G279250.1	Csa3G736760.1	Csa6G296960.2
33	Csa-MIR172i	tcc-MIR172	Csa5G148530.1	Csa4G292470.1	Csa6G491020.1	Csa6G296960.1	Csa5G175970.1	Csa2G279250.1	Csa3G736760.1	Csa6G296960.2
34	Csa-MIR2950a	vvi-MIR2950	Csa1G294100.1	Csa2G047800.1	Csa5G013280.1	Csa4G650190.1	Csa5G517160.1
35	Csa-MIR2673a	mtr-MIR2673	Csa6G043490.1	Csa1G423320.1	Csa3G104880.1	Csa4G644650.1	Csa5G603360.1	Csa3G172970.1	Csa3G690290.1	Csa3G535640.1	Csa3G129620.1	Csa2G075450.1	Csa1G589100.1	Csa1G023080.1	Csa3G118730.1	Csa2G302240.1	Csa5G374750.1	Csa5G138510.1	Csa5G148690.1	Csa5G440130.2	Csa6G408800.1	Csa4G507950.1	Csa2G432220.1	Csa6G128630.1	Csa5G648740.2	Csa5G139630.1	Csa3G017060.1	Csa6G088010.1	Csa1G002680.1	Csa6G127410.1	Csa1G073880.1	Csa1G023080.2	Csa6G324820.1	Csa3G736920.1	Csa2G419970.1	Csa3G736920.2	Csa3G484840.1	Csa6G518340.1	Csa3G774740.1	Csa2G013240.1	Csa6G109630.1	Csa6G185330.1	Csa7G056450.1	Csa2G013230.1	Csa5G440130.1	Csa4G290190.1	Csa1G472980.1	Csa3G848220.1	Csa6G490870.1
36	Csa-MIR477a	aqc-MIR477	Csa2G223730.1	Csa6G042330.1	Csa7G276680.1	Csa3G840960.1	Csa5G649850.1	Csa1G002800.1	Csa7G291110.1
37	Csa-MIR159g	ptc-MIR159	Csa2G006850.1	Csa6G524000.1	Csa4G628330.1	Csa4G088720.1	Csa6G046470.1	Csa6G156050.1
38	Csa-MIR156p	aqc-MIR156	Csa1G001450.1	Csa1G051590.2	Csa1G039890.3	Csa3G117960.1	Csa6G052820.1	Csa1G015680.1	Csa3G567830.1	Csa1G039890.2	Csa1G097720.1	Csa3G809420.1	Csa1G039890.1	Csa6G094760.1	Csa1G051590.1
39	Csa-MIR166b	ath-MIR166	Csa3G895630.1	Csa6G525430.1	Csa1G538230.1	Csa7G452940.1	Csa6G141360.1
40	Csa-MIR166g	cme-MIR166	Csa3G895630.1	Csa6G525430.1	Csa1G538230.1	Csa7G452940.1	Csa6G141360.1
41	Csa-MIR166h	mtr-MIR166	Csa3G895630.1	Csa6G525430.1	Csa7G452940.1	Csa1G538230.1	Csa6G141360.1
42	Csa-MIR166d	ppt-MIR166	Csa3G895630.1	Csa6G525430.1	Csa1G538230.1	Csa7G452940.1	Csa6G141360.1
43	Csa-MIR166a	ptc-MIR166	Csa3G895630.1	Csa6G525430.1	Csa1G538230.1	Csa7G452940.1	Csa6G141360.1
44	Csa-MIR166f	sbi-MIR166	Csa3G895630.1	Csa6G525430.1	Csa1G538230.1	Csa7G452940.1	Csa6G141360.1
45	Csa-MIR166e	vvi-MIR166	Csa3G895630.1	Csa6G525430.1	Csa1G538230.1	Csa7G452940.1	Csa6G141360.1
46	Csa-MIR166c	zma-MIR166	Csa3G895630.1	Csa6G525430.1	Csa1G538230.1	Csa7G452940.1	Csa6G141360.1
47	Csa-MIR171-1q	smo-MIR171_1	Csa6G146430.1	Csa6G109640.1	Csa3G020600.1	Csa4G043840.1	Csa6G146430.2
48	Csa-MIR172d	zma-MIR172	Csa5G148530.1	Csa7G004700.1	Csa4G292470.1	Csa6G491020.1	Csa6G296960.1	Csa5G175970.1	Csa2G279250.1	Csa3G736760.1	Csa6G296960.2
49	Csa-MIR172j	gma-MIR172	Csa6G296960.1	Csa2G279250.1	Csa4G292470.1	Csa3G736760.1	Csa6G296960.2	Csa6G491020.1
50	Csa-MIR172e	nta-MIR172	Csa2G190780.1	Csa6G108590.1	Csa6G296960.1	Csa5G175970.1	Csa6G296960.2
51	Csa-MIR160c	ath-MIR160	Csa2G315390.1	Csa6G445210.1	Csa6G405890.2	Csa6G141390.1	Csa6G405890.1
52	Csa-MIR160e	csi-MIR160	Csa2G315390.1	Csa6G445210.1	Csa6G405890.2	Csa6G141390.1	Csa6G405890.1
53	Csa-MIR160d	gma-MIR160	Csa2G315390.1	Csa6G445210.1	Csa6G405890.2	Csa6G141390.1	Csa6G405890.1
54	Csa-MIR160a	osa-MIR160	Csa2G315390.1	Csa6G445210.1	Csa6G405890.2	Csa6G141390.1	Csa6G405890.1
55	Csa-MIR167-1j	aqc-MIR167_1	Csa5G315370.1	Csa3G145240.1	Csa1G536820.1	Csa2G370470.1	Csa6G524670.1
56	Csa-MIR159m	bdi-MIR159	Csa4G083490.2	Csa4G022940.1	Csa4G083490.1	Csa1G409740.1	Csa7G043580.1
57	Csa-MIR159c	mdm-MIR159	Csa4G083490.2	Csa4G022940.1	Csa4G083490.1	Csa6G046470.1	Csa7G043580.1
58	Csa-MIR159a	osa-MIR159	Csa4G088740.1	Csa4G022940.1	Csa1G409740.1	Csa4G088740.2	Csa7G043580.1
59	Csa-MIR158b	aly-MIR158	Csa3G146470.1
60	Csa-MIR163a	aly-MIR163	Csa2G404830.2	Csa2G404830.1
61	Csa-MIR172f	aly-MIR172	Csa6G399780.1
62	Csa-MIR1887a	aly-MIR1887	Csa5G218200.1
63	Csa-MIR390f	aly-MIR390	Csa3G730870.1
64	Csa-MIR408b	aly-MIR408	Csa7G238410.1
65	Csa-MIR781a	aly-MIR781	Csa1G042750.1	Csa1G042750.2	Csa1G042750.3
66	Csa-MIR837b	aly-MIR837	Csa2G433340.1	Csa3G855350.1	Csa6G450430.1
67	Csa-MIR838a	aly-MIR838	Csa7G372960.1
68	Csa-MIR839a	aly-MIR839	Csa1G674540.1	Csa7G328260.1
69	Csa-MIR847a	aly-MIR847	Csa3G039300.1	Csa1G306810.1
70	Csa-MIR857a	aly-MIR857	Csa5G177670.1	Csa6G020220.1
71	Csa-MIR162-1d	ath-MIR162_1	Csa4G286990.1	Csa3G116650.1
72	Csa-MIR167-1g	ath-MIR167_1	Csa3G145240.1
73	Csa-MIR167-2e	ath-MIR167_2	Csa3G145240.1
74	Csa-MIR168i	ath-MIR168	Csa1G031900.1
75	Csa-MIR171-1c	ath-MIR171_1	Csa6G109640.1	Csa3G020600.1
76	Csa-MIR1888a	ath-MIR1888	Csa1G058100.1
77	Csa-MIR2111b	ath-MIR2111	Csa3G586950.1	Csa6G330990.1
78	Csa-MIR3434b	ath-MIR3434	Csa1G255160.1	Csa1G444360.1
79	Csa-MIR390c	ath-MIR390	Csa4G166920.1	Csa3G730870.1
80	Csa-MIR393b	ath-MIR393	Csa7G393970.1	Csa3G597350.1
81	Csa-MIR394b	ath-MIR394	Csa6G087700.2	Csa5G184300.1	Csa6G087700.1
82	Csa-MIR395b	ath-MIR395	Csa3G144230.1	Csa2G215520.1
83	Csa-MIR396l	ath-MIR396	Csa2G049920.1
84	Csa-MIR408h	ath-MIR408	Csa6G344240.1	Csa3G215590.1
85	Csa-MIR4221b	ath-MIR4221	Csa7G024120.1	Csa3G118080.1
86	Csa-MIR5014a	ath-MIR5014	Csa3G837560.1
87	Csa-MIR5020a	ath-MIR5020	Csa1G659620.1
88	Csa-MIR5998a	ath-MIR5998	Csa6G407100.1
89	Csa-MIR773b	ath-MIR773	Csa2G368990.1
90	Csa-MIR827-3b	ath-MIR827_3	Csa6G041190.1
91	Csa-MIR835b	ath-MIR835	Csa4G025140.1	Csa5G609620.1	Csa5G609620.2
92	Csa-MIR847b	ath-MIR847	Csa2G382730.1
93	Csa-MIR861a	ath-MIR861	Csa4G153800.1	Csa3G698560.2	Csa3G698560.1
94	Csa-MIR868b	ath-MIR868	Csa2G109700.1	Csa6G500560.2	Csa6G500560.1
95	Csa-MIR162-2f	bdi-MIR162_2	Csa3G116650.1
96	Csa-MIR166j	bdi-MIR166	Csa7G452940.1
97	Csa-MIR437b	bdi-MIR437	Csa2G416180.1
98	Csa-MIR156i	bgy-MIR156	Csa3G809420.1	Csa6G094760.1	Csa3G567830.1
99	Csa-MIR161a	bna-MIR161	Csa7G230920.1	Csa5G633190.1
100	Csa-MIR167-1l	bna-MIR167_1	Csa3G145240.1
101	Csa-MIR171-1d	bna-MIR171_1	Csa6G109640.1	Csa3G020600.1
102	Csa-MIR390d	cca-MIR390	Csa2G354040.1	Csa3G730870.1
103	Csa-MIR164h	cme-MIR164	Csa3G523580.1
104	Csa-MIR168b	cme-MIR168	Csa1G031900.1
105	Csa-MIR169-1m	cme-MIR169_1	Csa3G134950.1
106	Csa-MIR530e	cme-MIR530	Csa3G143500.2	Csa3G143500.1
107	Csa-MIR1161a	cre-MIR1161	Csa5G612290.1	Csa5G612290.2
108	Csa-MIR393h	csi-MIR393	Csa7G393970.1	Csa3G597350.1
109	Csa-MIR530a	csi-MIR530	Csa3G143500.1	Csa3G143500.2
110	Csa-MIR171-1e	ctr-MIR171_1	Csa6G109640.1	Csa3G020600.1
111	Csa-MIR437a	far-MIR437	Csa3G000710.1
112	Csa-MIR1515a	gma-MIR1515	Csa1G654870.2	Csa1G654870.1
113	Csa-MIR1523a	gma-MIR1523	Csa6G406020.1
114	Csa-MIR1536a	gma-MIR1536	Csa6G075110.1	Csa4G000870.1
115	Csa-MIR162-1c	gma-MIR162_1	Csa4G287020.1	Csa4G286990.1	Csa4G287550.1	Csa3G116650.1
116	Csa-MIR168e	gma-MIR168	Csa1G031900.1
117	Csa-MIR2109a	gma-MIR2109	Csa5G647570.1	Csa2G022270.1	Csa2G022790.1	Csa3G824920.1
118	Csa-MIR3522b	gma-MIR3522	Csa1G418260.1	Csa1G046150.1
119	Csa-MIR390a	gma-MIR390	Csa3G730870.1
120	Csa-MIR408a	gma-MIR408	Csa6G344240.1	Csa4G648020.1	Csa3G215590.1
121	Csa-MIR4414b	gma-MIR4414	Csa5G615310.1
122	Csa-MIR5037a	gma-MIR5037	Csa3G732670.1
123	Csa-MIR530d	gma-MIR530	Csa6G095910.1	Csa3G143500.2	Csa3G143500.1
124	Csa-MIR2118d	hbr-MIR2118	Csa5G181490.1	Csa1G542450.1
125	Csa-MIR396m	hbr-MIR396	Csa7G031030.1	Csa7G031030.2	Csa7G394700.1
126	Csa-MIR171-1h	htu-MIR171_1	Csa3G020600.1	Csa6G109640.1	Csa4G043840.1
127	Csa-MIR167-1a	mdm-MIR167_1	Csa3G145240.1
128	Csa-MIR3627a	mdm-MIR3627	Csa1G569110.1
129	Csa-MIR397e	mdm-MIR397	Csa3G734150.1
130	Csa-MIR408d	mdm-MIR408	Csa3G239830.1
131	Csa-MIR7124a	mdm-MIR7124	Csa6G524630.1
132	Csa-MIR156h	mtr-MIR156	Csa3G809420.1	Csa6G094760.1	Csa3G567830.1
133	Csa-MIR159i	mtr-MIR159	Csa6G046470.1	Csa5G157400.1	Csa5G157400.2	Csa6G156050.1
134	Csa-MIR167-1h	mtr-MIR167_1	Csa6G012240.1
135	Csa-MIR171-1j	mtr-MIR171_1	Csa6G109640.1	Csa3G020600.1	Csa4G043840.1
136	Csa-MIR172g	mtr-MIR172	Csa7G027880.1
137	Csa-MIR2086a	mtr-MIR2086	Csa3G748840.1
138	Csa-MIR395g	mtr-MIR395	Csa3G144230.1	Csa2G215520.1
139	Csa-MIR4414a	mtr-MIR4414	Csa5G615310.1
140	Csa-MIR5284a	mtr-MIR5284	Csa1G087940.1
141	Csa-MIR5741a	mtr-MIR5741	Csa5G266890.1
142	Csa-MIR397d	nta-MIR397	Csa3G734150.1	Csa4G308480.2	Csa6G445190.1	Csa4G308480.1
143	Csa-MIR1435a	osa-MIR1435	Csa5G128230.1
144	Csa-MIR162-2e	osa-MIR162_2	Csa3G116650.1
145	Csa-MIR167-1f	osa-MIR167_1	Csa3G145240.1
146	Csa-MIR171-1l	osa-MIR171_1	Csa6G109640.1	Csa3G020600.1	Csa4G043840.1
147	Csa-MIR1882a	osa-MIR1882	Csa7G432320.1
148	Csa-MIR2118b	osa-MIR2118	Csa5G457770.1
149	Csa-MIR390e	osa-MIR390	Csa3G730870.1
150	Csa-MIR393g	osa-MIR393	Csa7G393970.1	Csa3G597350.1
151	Csa-MIR395f	osa-MIR395	Csa3G144230.1	Csa2G215520.1
152	Csa-MIR397a	osa-MIR397	Csa4G308480.2	Csa6G445190.1	Csa4G308480.1
153	Csa-MIR5157a	osa-MIR5157	Csa4G289120.1	Csa4G289620.1
154	Csa-MIR1313b	pde-MIR1313	Csa7G432300.1	Csa7G336530.1	Csa3G781570.1
155	Csa-MIR952b	pde-MIR952	Csa6G082030.1
156	Csa-MIR1023a	ppt-MIR1023	Csa2G404890.1	Csa3G180420.1
157	Csa-MIR1027a	ppt-MIR1027	Csa7G056490.1
158	Csa-MIR1219a	ppt-MIR1219	Csa1G680100.1
159	Csa-MIR390b	ppt-MIR390	Csa4G166920.1	Csa3G730870.1
160	Csa-MIR408f	ppt-MIR408	Csa6G344240.1	Csa4G648020.1	Csa3G215590.1
161	Csa-MIR477g	ppt-MIR477	Csa1G002800.1	Csa2G238820.1
162	Csa-MIR902a	ppt-MIR902	Csa5G623530.1	Csa5G623530.2
163	Csa-MIR1313a	pta-MIR1313	Csa2G222110.1	Csa6G519660.1	Csa3G133200.1
164	Csa-MIR783a	pta-MIR783	Csa5G174580.1
165	Csa-MIR952a	pta-MIR952	Csa4G629470.1	Csa4G629470.2
166	Csa-MIR1446a	ptc-MIR1446	Csa4G269200.1	Csa7G368200.1	Csa5G644550.1
167	Csa-MIR164b	ptc-MIR164	Csa1G038340.1	Csa4G629480.1	Csa1G009870.1	Csa3G523580.1
168	Csa-MIR167-1i	ptc-MIR167_1	Csa3G145240.1
169	Csa-MIR2111e	ptc-MIR2111	Csa3G586950.1
170	Csa-MIR319b	ptc-MIR319	Csa6G156050.1
171	Csa-MIR390g	ptc-MIR390	Csa3G730870.1
172	Csa-MIR476a	ptc-MIR476	Csa2G378010.1
173	Csa-MIR530c	ptc-MIR530	Csa3G143500.1	Csa3G143500.2	Csa4G012370.2	Csa4G012370.1
174	Csa-MIR1435b	sbi-MIR1435	Csa5G128230.1
175	Csa-MIR164i	sbi-MIR164	Csa1G529620.1	Csa4G629480.1	Csa5G637160.1	Csa1G038340.1
176	Csa-MIR171-2o	sbi-MIR171_2	Csa6G040600.1
177	Csa-MIR2593b	sbi-MIR2593	Csa5G220400.1
178	Csa-MIR5568a	sbi-MIR5568	Csa4G099220.1
179	Csa-MIR6024a	sly-MIR6024	Csa3G687220.1	Csa1G424880.1
180	Csa-MIR6027a	sly-MIR6027	Csa5G266890.1
181	Csa-MIR156l	smo-MIR156	Csa3G809420.1	Csa6G094760.1
182	Csa-MIR159e	sof-MIR159	Csa1G409740.1
183	Csa-MIR1120b	tae-MIR1120	Csa2G404910.1
184	Csa-MIR1122b	tae-MIR1122	Csa7G447880.1	Csa4G007610.1
185	Csa-MIR167-1d	tae-MIR167_1	Csa3G145240.1
186	Csa-MIR395e	tae-MIR395	Csa3G144230.1	Csa2G215520.1
187	Csa-MIR399e	tae-MIR399	Csa4G639130.1
188	Csa-MIR530b	tcc-MIR530	Csa3G143500.1	Csa3G143500.2
189	Csa-MIR160f	vvi-MIR160	Csa2G315390.1	Csa6G445210.1	Csa6G405890.2	Csa6G405890.1
190	Csa-MIR167-1m	vvi-MIR167_1	Csa3G145240.1
191	Csa-MIR171-1r	vvi-MIR171_1	Csa6G146430.1	Csa6G109640.1	Csa3G020600.1	Csa6G146430.2
192	Csa-MIR172k	vvi-MIR172	Csa6G296960.1	Csa5G175970.1	Csa6G296960.2
193	Csa-MIR2111a	vvi-MIR2111	Csa3G586950.1
194	Csa-MIR319c	vvi-MIR319	Csa2G006850.1	Csa6G156050.1
195	Csa-MIR394d	vvi-MIR394	Csa1G701270.1	Csa6G087700.2	Csa5G184300.1	Csa6G087700.1
196	Csa-MIR395d	vvi-MIR395	Csa7G447980.1
197	Csa-MIR477e	vvi-MIR477	Csa1G002800.1	Csa1G334920.1
198	Csa-MIR845-3d	vvi-MIR845_3	Csa1G575190.1
199	Csa-MIR156a	zma-MIR156	Csa2G169760.1
200	Csa-MIR159h	zma-MIR159	Csa4G064090.1
201	Csa-MIR164d	zma-MIR164	Csa7G047300.1
202	Csa-MIR395a	zma-MIR395	Csa3G877590.1
203	Csa-MIR397b	zma-MIR397	Csa6G445190.1
list of the conserverd miRNAs who can be predicted target genes
[truncated: 36 more columns]
