# Supplementary material for: Comparative analysis of miRNA and mRNA abundance in determinate cucumber by high-throughput sequencing
Source: PLoS One. 2018 Jan 5;13(1):e0190691. doi: 10.1371/journal.pone.0190691 (PMC5755913; doi:10.1371/journal.pone.0190691)
Supplement: S2 Table — (XLSX) [file pone.0190691.s007.xlsx]

## Sheet: Sheet1
Table 2. The primers used in this study
miRNA name	Sequence	Primer for Reverse Transcription	Forward primer	Universal Reverse primer
miR159	CTTGGACTGAAGGGAGCTCCC	GTCACATCGTATCGTGAAGCTGCGCAGCTGATGTGACGGAGCTCC	TGCACTAGCGTGCTTGGACTGA	CACATCGTATCGTGAAGC
miR160	TGCCTGGCTCCCTGTATGCCA	GTCACATCGTATCGTGAAGCTGCGCAGCTGATGTGACTGGCATAC	TGCACTAGCGTGTGCCTGGCTC	CACATCGTATCGTGAAGC
miR164	TGGAGAAGGGGAGCACGTGCA	GTCACATCGTATCGTGAAGCTGCGCAGCTGATGTGACTGCACGTG	TGCACTAGCGTGTGGAGAAGGG	CACATCGTATCGTGAAGC
miR167	TGAAGCTGCCAGCATGATCTTA	GTCACATCGTATCGTGAAGCTGCGCAGCTGATGTGACTAAGATCA	TGCACTAGCGTGTGAAGCTGCC	CACATCGTATCGTGAAGC
miR171	TATTGGCCTGGTTCACTCAGA	GTCACATCGTATCGTGAAGCTGCGCAGCTGATGTGACTCTGAGTC	TGCACTAGCGTGTATTGGCCTG	CACATCGTATCGTGAAGC
miR172	AGAATCTTGATGATGCTGCAT	GTCACATCGTATCGTGAAGCTGCGCAGCTGATGTGACATGCAGCA	TGCACTAGCGTGAGAATCTTGA	CACATCGTATCGTGAAGC
miR319	TTTGGACCGAAGGGAGCCCCT	GTCACATCGTATCGTGAAGCTGCGCAGCTGATGTGACAGGGGCTC	TGCACTAGCGTGTTTGGACCGA	CACATCGTATCGTGAAGC
miR393	TCCAAAGGGATCGCATTGATCC	GTCACATCGTATCGTGAAGCTGCGCAGCTGATGTGACGGATCAAT	TGCACTAGCGTGTCCAAAGGGA	CACATCGTATCGTGAAGC
miR396	GTTCAAGAAAGCTGTGGAAGA	GTCACATCGTATCGTGAAGCTGCGCAGCTGATGTGACTCTTCCAC	TGCACTAGCGTGGTTCAAGAAA	CACATCGTATCGTGAAGC
miR398	TGTGTTCTCAGGTCGCCCCTG	GTCACATCGTATCGTGAAGCTGCGCAGCTGATGTGACCAGGGGCG	TGCACTAGCGTGTGTGTTCTCA	CACATCGTATCGTGAAGC
miR399	TGCCAAAGGAGAGTTGCCCTA	GTCACATCGTATCGTGAAGCTGCGCAGCTGATGTGACTAGGGCAA	TGCACTAGCGTGTGCCAAAGGA	CACATCGTATCGTGAAGC
miR414	TCATCTTCATCATCATCGTCA	GTCACATCGTATCGTGAAGCTGCGCAGCTGATGTGACTGACGATG	TGCACTAGCGTGTCATCTTCAT	CACATCGTATCGTGAAGC
Gene name	Forward primer	Reverse primer
Csa1M580750.1	TGAATTTGAGCCCGTTGTTGAAAGA	GTTCAGAGCAGTGACATGATGAACC
Csa3M135120.1	CCGCAATTCTCAATTTTCCTGTCGA	CCACCACAGTTTGAATCCTCACATC
Csa4M049610.1	CGTGCTTCAAAACAAGGAGGTAAC	GAAGCATAGGGGATTGAGGCAAC
Csa4M361270.1	AAGAGTGTTTGGCATCGGGTTTTAG	CACTTCCTGGTTTGCTTTATCCACC
Csa2M177210.1	AAAGAGTTCAGGAATCGCTGAAGGA	GAGCCAAGATCTTCCAAAACAACCA
Csa6M006800.1	TCCATAGCTTCGTTGGAAAGATCGA	AAGAACGTTGCCCTCCTCATATCTT
Csa3M215590.1	ACAGATTGGGTTACAGTAGGTGCAT	GGCAATCTTCATTCCACCTTGACAA
Csa7M043580.1	TGGATGACGATGACTTAATGAGCCT	GATTCACACAACGATGGCCCATTTT
Csa1M651710.1	GACAACTTGGAAGGCAAACAGTGTA	CTTCTCCTTCCACCAGAACCACTTT
Csa6M160180.1	GTCGTTTTACAATCCGGGAAGTGAC	GGCGTCAAATTTCAGTCCAGCATAA
Csa5M175970.1	TGTCAATGCCAACGACAATTCAAGG	CCTGATGATGCTGCAACTATCTTGG
Csa4M292470.1	CTTTCTTCTCCACTGCAGCATCATC	CGGTATTAGTGGCCGGAATAGAAGG
Csa6M296960.1	AAATTCATAGCCAGGTTAATGCCAC	GTGTAGTGAAATGGAGGTTATGGGC
Csa4M004980.1	AGAAGGTGAGATTTGCAGAGGATGT	CGAACATTGAATCCTTTGCGATCGA
Csa5M152920.1	GCAATGACGAACCTGGAGAGATTC	TTCACCATACTGTTTCCCCGATCTT
Csa6M518040.1	TCTACGTGCTGGAATGATCAACAGT	CAACGGAGGAGGAATCGGAGTC
U6	GGGGACATCCGATAAAATT	TGTGCGTGTCATCCTTGC
ACTIN	GGCAGTGGTGGTGAACATG	TTCTGGTGATGGTGTGAGTC
