# Supplementary material for: Comparative analysis of miRNA and mRNA abundance in determinate cucumber by high-throughput sequencing
Source: PLoS One. 2018 Jan 5;13(1):e0190691. doi: 10.1371/journal.pone.0190691 (PMC5755913; doi:10.1371/journal.pone.0190691)
Supplement: S3 Table — Gene families, miRNA precursor structure, miRNA precursor and muture miRNA sequence. (XLSX) [file pone.0190691.s008.xlsx]

## Sheet: name
Table S3 Detailed information of the known miRNAs
Family	No of members	miRNA name	Hit in miRbase	miRNA sequence (5'-3')	length (nt)
Conserved miRNA (30)	537
miR156	21	Csa-MIR156a	zma-MIR156	UGCUCUCUGCUCUCACUGUCAUC	23
		Csa-MIR156b	ptc-MIR156	UGACAGAAGAGAGGGAGCAC	20
		Csa-MIR156c	osa-MIR156	GCUCACUUCUCUUUCUGUCAGC	22
		Csa-MIR156d	nta-MIR156	UGACAGAAGAGAAUGAGCAC	20
		Csa-MIR156e	mdm-MIR156	UGACAGAAGAAAGUGAGCAC	20
		Csa-MIR156f	ahy-MIR156	UUGACAGAAGAGAGAGAGCAC	21
		Csa-MIR156g	ghr-MIR156	UGUCAGAAGAGAGUGAGCAC	20
		Csa-MIR156h	mtr-MIR156	UUGACAGAAGAUAGAGGGCAC	21
		Csa-MIR156i	bgy-MIR156	UUUGACAGAAGAUAGAGAGCAC	22
		Csa-MIR156j	ppt-MIR156	CGAAGAGAGAGAGCACAGCCC	21
		Csa-MIR156k	aly-MIR156	GCUCUCUAUGCUUCUGUCAUC	21
		Csa-MIR156l	smo-MIR156	UUGACAGAAGACAGGGAGCAC	21
		Csa-MIR156m	hbr-MIR156	UUGACAGAAGAUAGAGAGC	19
		Csa-MIR156n	cme-MIR156	GUUGACAGAAGAGAGUGAGCAC	22
		Csa-MIR156o	vvi-MIR156	UGACAGAGGAGAGUGAGCAC	20
		Csa-MIR156p	aqc-MIR156	AGAAGAGAGAGAGCACAACCC	21
		Csa-MIR156q	gma-MIR156	UUGACAGAAGAGAGUGAGCAC	21
		Csa-MIR156r	ath-MIR156	UGACAGAAGAGAGUGAGCAC	20
		Csa-MIR156s	hci-MIR156	UGACAGAAGAGAGUGAGUAC	20
		Csa-MIR156t	bna-MIR156	UGACAGAAGAGAGUGAGCACA	21
		Csa-MIR156u	pta-MIR156	CAGAAGAUAGAGAGCACAUC	20
miR158	2	Csa-MIR158a	ath-MIR158	CCCCAAAUGUAGACAAAGCA	20
		Csa-MIR158b	aly-MIR158	UUUGUCUACAAUUUUGGAAA	20
miR159	16	Csa-MIR159a	osa-MIR159	UUUGGAUUGAAGGGAGCUCUG	21
		Csa-MIR159b	ppt-MIR159	CUUGGACUGAAGGGAGCUCCC	21
		Csa-MIR159c	mdm-MIR159	CUUGGAUUGAAGGGAGCUCC	20
		Csa-MIR159d	pta-MIR159	UUGGACUGAAGGGAGCUCC	19
		Csa-MIR159e	sof-MIR159	UUUGGAUUGAAAGGAGCUCUU	21
		Csa-MIR159f	aqc-MIR159	UUUGGACUGAAGGGAGCUCUA	21
		Csa-MIR159g	ptc-MIR159	UUGGACUGAAGGGAGCUCCU	20
		Csa-MIR159h	zma-MIR159	GAGCUCUCUUCAGUCCACUC	20
		Csa-MIR159i	mtr-MIR159	UUGGACUGAAGGGAGCUCCC	20
		Csa-MIR159j	vun-MIR159	CUUGGACUGAAGGGAGCUCCU	21
		Csa-MIR159k	pde-MIR159	UUUGGUUUGAAGGGAGCUCUA	21
		Csa-MIR159l	aly-MIR159	AGAGCUUUCUUCGGUCCACUC	21
		Csa-MIR159m	bdi-MIR159	CUUGGAUUGAAGGGAGCUCU	20
		Csa-MIR159n	smo-MIR159	UGCUGCCGACUCAUGCAUCC	20
		Csa-MIR159o	ath-MIR159	UUUGGAUUGAAGGGAGCUCUA	21
		Csa-MIR159p	hbr-MIR159	UUGCAUAUCUCAGGAGCUUCA	21
miR160	7	Csa-MIR160a	osa-MIR160	UGCCUGGCUCCCUGUAUGCCG	21
		Csa-MIR160b	ptc-MIR160	GCGUAUGAGGAGCCAUGCAUA	21
		Csa-MIR160c	ath-MIR160	UGCCUGGCUCCCUGUAUGCCA	21
		Csa-MIR160d	gma-MIR160	UGCCUGGCUCCCUGUAUGCC	20
		Csa-MIR160e	csi-MIR160	GCCUGGCUCCCUGUAUGCCAU	21
		Csa-MIR160f	vvi-MIR160	UGCCUGGCUCCCUGAAUGCCAUC	23
		Csa-MIR160g	han-MIR160	UGCUCGGCUCCCUGUAUGCCA	21
miR161	1	Csa-MIR161a	bna-MIR161	UCAAUGCACUGAAAGUGACUA	21
miR162	6	Csa-MIR162-1a	bna-MIR162-1	UCGAUAAACCUGUGCAUCCAG	21
		Csa-MIR162-1b	aly-MIR162-1	GGAGGCAGCGGUUCAUCGAUC	21
		Csa-MIR162-1c	gma-MIR162-1	UCGAUAAACCUCUGCAUCCA	20
		Csa-MIR162-1d	ath-MIR162-1	UCGAUAAACCUCUGCAUCCAG	21
		Csa-MIR162-2e	osa-MIR162-2	UCGAUAAGCCUCUGCAUCCAG	21
		Csa-MIR162-2f	bdi-MIR162-2	UCGAUAAACCUCUGCAUCCGG	21
miR163	1	Csa-MIR163a	aly-MIR163	CGAGUUCCAGCCUCCUCAGA	20
miR164	9	Csa-MIR164a	vun-MIR164	UGGAGAAGGGGAGCACGUGCA	21
		Csa-MIR164b	ptc-MIR164	UGGAGAAGCAGGGCACAUGCU	21
		Csa-MIR164c	osa-MIR164	UGGAGAAGCAGGGCACGUGCU	21
		Csa-MIR164d	zma-MIR164	CACGUGCUCCCCUUCUCCACC	21
		Csa-MIR164e	aly-MIR164	CAUGUGCCCAUCUUCACCAUC	21
		Csa-MIR164f	gma-MIR164	UGGAGAAGCAGGGCACGUGC	20
		Csa-MIR164g	ath-MIR164	UGGAGAAGCAGGGCACGUGCA	21
		Csa-MIR164h	cme-MIR164	UGGAGAGGCAGGGCACAUGCU	21
		Csa-MIR164i	sbi-MIR164	UGGAGAAGCAGGACACGUGAG	21
miR166	11	Csa-MIR166a	ptc-MIR166	UCGGACCAGGCUUCAUUCCUU	21
		Csa-MIR166b	ath-MIR166	UCGGACCAGGCUUCAUUCCCC	21
		Csa-MIR166c	zma-MIR166	UCGGACCAGGCUUCAUUCCC	20
		Csa-MIR166d	ppt-MIR166	UCCGGACCAGGCUUCAUUCCC	21
		Csa-MIR166e	vvi-MIR166	UCGGACCAGGCUUCAUUCC	19
		Csa-MIR166f	sbi-MIR166	UCGGACCAGGCUUCAUUCCU	20
		Csa-MIR166g	cme-MIR166	UCGGACCAGGCUUCAUUCUC	20
		Csa-MIR166h	mtr-MIR166	UCGGACCAGGCUUCAUUCCUA	21
		Csa-MIR166i	aly-MIR166	UCGGACCAGGCUUCAUCCCC	20
		Csa-MIR166j	bdi-MIR166	CUCGGACCAGGCUUCAUUCCC	21
		Csa-MIR166k	gma-MIR166	UCUCGGACCAGGCUUCAUUCC	21
miR167	13	Csa-MIR167-1a	mdm-MIR167-1	UGAAGCUGCCAGCAUGAUCUUA	22
		Csa-MIR167-2b	zma-MIR167-2	GGUCAUGCUGUAGUUUCAUC	20
		Csa-MIR167-1c	aly-MIR167-1	GGUCAUGCUCUGACAGCCUCACU	23
		Csa-MIR167-1d	tae-MIR167-1	UGAAGCUGACAGCAUGAUCUA	21
		Csa-MIR167-2e	ath-MIR167-2	UAAGCUGCCAGCAUGAUCUUG	21
		Csa-MIR167-1f	osa-MIR167-1	UGAAGCUGCCAGCAUGAUCUG	21
		Csa-MIR167-1g	ath-MIR167-1	UGAAGCUGCCAGCAUGAUCUA	21
		Csa-MIR167-1h	mtr-MIR167-1	GAUCAUGUUGGAGCUUCACC	20
		Csa-MIR167-1i	ptc-MIR167-1	UGAAGCUGCCAGCAUGAUCUU	21
		Csa-MIR167-1j	aqc-MIR167-1	UCAAGCUGCCAGCAUGAUCUA	21
		Csa-MIR167-1k	zma-MIR167-1	GAUCAUGCUGUGACAGUUUCACU	23
		Csa-MIR167-1l	bna-MIR167-1	UGAAGCUGCCAGCAUGAUCU	20
		Csa-MIR167-1m	vvi-MIR167-1	UGAAGCUGCCAGCAUGAUCUC	21
miR168	9	Csa-MIR168a	nta-MIR168	UCGCUUGGUGCAGGUCGGGAC	21
		Csa-MIR168b	cme-MIR168	UCGCUUGGUGCAGGUCGGGA	20
		Csa-MIR168c	bna-MIR168	UCGCUUGGUGCAGGUCGAGAA	21
		Csa-MIR168d	ptc-MIR168	CCCGCCUUGCAUCAACUGAAU	21
		Csa-MIR168e	gma-MIR168	UCGCUUGGUGCAGGUCGGG	19
		Csa-MIR168f	aly-MIR168	CCCGUCUUGUAUCAACUGAAU	21
		Csa-MIR168g	zma-MIR168	CCCGCCUUGCAUCAAGUGAA	20
		Csa-MIR168h	osa-MIR168	GAUCCCGCCUUGCACCAAGUGAAU	24
		Csa-MIR168i	ath-MIR168	UCGCUUGGUGCAGGUCGGGAA	21
miR169	15	Csa-MIR169-1a	vvi-MIR169-1	UAGCGAAGGAUGACUUGCCUA	21
		Csa-MIR169-1b	aly-MIR169-1	UAGCCAAAGAUGACUUGCCUG	21
		Csa-MIR169-8c	gma-MIR169-8	UGAGCCAGGAUGGCUUGCCGGC	22
		Csa-MIR169-5d	osa-MIR169-5	UAGCCAAGGAGACUGCCCAUG	21
		Csa-MIR169-1e	osa-MIR169-1	UAGCCAAGGAUGACUUGCCUA	21
		Csa-MIR169-7f	zma-MIR169-7	GGCAUCCAUUCUUGGCUAAG	20
		Csa-MIR169-1g	ptc-MIR169-1	UAGCCAAGGACGACUUGCCUG	21
		Csa-MIR169-2h	mtr-MIR169-2	AAGCCAAGGAUGACUUGCCGG	21
		Csa-MIR169-2i	bna-MIR169-2	UGAGCCAAAGAUGACUUGCCG	21
		Csa-MIR169-2j	csi-MIR169-2	GAGCCAAGAAUGACUUGCCGA	21
		Csa-MIR169-1k	mdm-MIR169-1	UGAAGAGAAGAGCGUUGUUUGG	22
		Csa-MIR169-2l	vvi-MIR169-2	AAGCCAAGGAUGAAUUGCCGG	21
		Csa-MIR169-1m	cme-MIR169-1	UAGCCAAAAAUGACUUGCCUGC	22
		Csa-MIR169-2n	zma-MIR169-2	GGCAAGUUGUCCUUGGCUACA	21
		Csa-MIR169-2o	ath-MIR169-2	UGAGCCAAGGAUGACUUGCCG	21
miR171	21	Csa-MIR171-1a	aly-MIR171-1	UAUUGGCCUGGUUCACUCAGA	21
		Csa-MIR171-1b	aqc-MIR171-1	UGAAUGAACCGAGCCAACAUC	21
		Csa-MIR171-1c	ath-MIR171-1	UGAUUGAGCCGCGCCAAUAUC	21
		Csa-MIR171-1d	bna-MIR171-1	UGAUUGAGCCGCGCCAAUAUCU	22
		Csa-MIR171-1e	ctr-MIR171-1	UUGAGCCGCGUCAAUAUCUCC	21
		Csa-MIR171-1f	gma-MIR171-1	CGAUGUUGGUGAGGUUCAAUC	21
		Csa-MIR171-2g	gma-MIR171-2	CGAGCCGAAUCAAUAUCACUC	21
		Csa-MIR171-1h	htu-MIR171-1	UGAUUGAGCCGUGCCAAUAU	20
		Csa-MIR171-1i	hvu-MIR171-1	UGUUGGCUCGACUCACUCAGA	21
		Csa-MIR171-1j	mtr-MIR171-1	UGAUUGAGCCGUGCCAAUAUU	21
		Csa-MIR171-2k	nta-MIR171-2	CGUGAUAUUUGUUUGGCUCAUC	22
		Csa-MIR171-1l	osa-MIR171-1	UGAUUGAGCCGUGCCAAUAUC	21
		Csa-MIR171-1m	ptc-MIR171-1	UGUUGGGAUGGCUCAAUCAUG	21
		Csa-MIR171-2n	ptc-MIR171-2	UGUGAUAUUGGUCCGGCUCAUC	22
		Csa-MIR171-2o	sbi-MIR171-2	AUGAGCCGAACCAAUAUCACU	21
		Csa-MIR171-1p	sly-MIR171-1	UAUUGGUGCGGUUCAAUGAGA	21
		Csa-MIR171-1q	smo-MIR171-1	UUGAGCCGUGCCAAUAUCACU	21
		Csa-MIR171-1r	vvi-MIR171-1	UUGAGCCGCGCCAAUAUCACU	21
		Csa-MIR171-2s	vvi-MIR171-2	UGUGGUAUUGGUUCGGCUCAUC	22
		Csa-MIR171-1t	zma-MIR171-1	UAUUGGUGCGGUUCAAUCAGA	21
		Csa-MIR171-2u	zma-MIR171-2	UAUUGACUUGGCUCAUCUCUC	21
miR172	11	Csa-MIR172a	csi-MIR172	GCAGCGUCCUCAAGAUUCACA	21
		Csa-MIR172b	ath-MIR172	AGAAUCUUGAUGAUGCUGCAU	21
		Csa-MIR172c	osa-MIR172	UGAAUCUUGAUGAUGCUGCAC	21
		Csa-MIR172d	zma-MIR172	AGAAUCUUGAUGAUGCUGCA	20
		Csa-MIR172e	nta-MIR172	AGAAUCAUGAUGAUGCUGCAU	21
		Csa-MIR172f	aly-MIR172	GUGGCAUCAUCAAGAUUCACA	21
		Csa-MIR172g	mtr-MIR172	GUAGCAUCAUCAAGAUUCACA	21
		Csa-MIR172h	sbi-MIR172	AGAAUCCUGAUGAUGCUGCAC	21
		Csa-MIR172i	tcc-MIR172	AGAAUCCUGAUGAUGCUGCAU	21
		Csa-MIR172j	gma-MIR172	GGAAUCUUGAUGAUGCUGCAGCAG	24
		Csa-MIR172k	vvi-MIR172	UGAGAAUCUUGAUGAUGCUGCAU	23
miR173	1	Csa-MIR173a	ath-MIR173	UUCGCUUGCAGAGAGAAAUCAC	22
miR319	3	Csa-MIR319a	gma-MIR319	UUUGGACCGAAGGGAGCCCCU	21
		Csa-MIR319b	ptc-MIR319	UUGGGCUGAAGGGAGCUCCC	20
		Csa-MIR319c	vvi-MIR319	UUUGGACUGAAGGGAGCUCCU	21
miR390	7	Csa-MIR390a	gma-MIR390	CGCUAUCCAUCCUGAGUUUC	20
		Csa-MIR390b	ppt-MIR390	GAGCUCAGGAGGGAUAGCGCC	21
		Csa-MIR390c	ath-MIR390	AAGCUCAGGAGGGAUAGCGCC	21
		Csa-MIR390d	cca-MIR390	AAGCUCAGGAGGGAUAGCGUC	21
		Csa-MIR390e	osa-MIR390	CGCUAUCUAUCCUGAGCUCC	20
		Csa-MIR390f	aly-MIR390	CGCUAUCCAUCCUGAGUUUCA	21
		Csa-MIR390g	ptc-MIR390	CGCUAUCCAUCCUGAGUUUUA	21
miR393	8	Csa-MIR393a	ptc-MIR393	AUCAUGCUAUCCCUUUGGAUU	21
		Csa-MIR393b	ath-MIR393	UCCAAAGGGAUCGCAUUGAUCC	22
		Csa-MIR393c	zma-MIR393	AUCAGUGCAAUCCCUUUGGAAU	22
		Csa-MIR393d	mtr-MIR393	UUUGGGAUCAUGCUAUCCCUU	21
		Csa-MIR393e	aly-MIR393	AUCAUGCUAUCUCUUUGGAUU	21
		Csa-MIR393f	mdm-MIR393	AUCAUGCGAUCCCUUCGGACG	21
		Csa-MIR393g	osa-MIR393	UCCAAAGGGAUCGCAUUGAUC	21
		Csa-MIR393h	csi-MIR393	AUCCAAAGGGAUCGCAUUGAUC	22
miR394	5	Csa-MIR394a	aly-MIR394	AGGUGGACAUAUUGCCAACA	20
		Csa-MIR394b	ath-MIR394	UUGGCAUUCUGUCCACCUCC	20
		Csa-MIR394c	gma-MIR394	AGGUGGGCAUACUGUCAACU	20
		Csa-MIR394d	vvi-MIR394	UUGGCAUUCUGUCCACCUCCAU	22
		Csa-MIR394e	ptc-MIR394	CUGUUGGUCUCUCUUUGUAA	20
miR395	7	Csa-MIR395a	zma-MIR395	GUUUCCUUCAAGCACUUCACAU	22
		Csa-MIR395b	ath-MIR395	CUGAAGUGUUUGGGGGAACUC	21
		Csa-MIR395c	gma-MIR395	UGAAGUGUUUGGGGGAACUUU	21
		Csa-MIR395d	vvi-MIR395	CUGAAGAGUCUGGAGGAACUC	21
		Csa-MIR395e	tae-MIR395	UGAAGUGUUUGGGGGAACUC	20
		Csa-MIR395f	osa-MIR395	GUGAAGUGUUUGGAGUAGCUC	21
		Csa-MIR395g	mtr-MIR395	AUGAAGUGUUUGGGGGAACUC	21
miR396	14	Csa-MIR396a	sbi-MIR396	CUCCACAGGCUUUCUUGAACUG	22
		Csa-MIR396b	zma-MIR396	GUUCAAGAAAGCUGUGGAAGA	21
		Csa-MIR396c	aly-MIR396	GUUCAAUAAAGCUGUGGGAAG	21
		Csa-MIR396d	mdm-MIR396	UUCCACAGCUUUCUUGAACAG	21
		Csa-MIR396e	smo-MIR396	UUCCACGGCUUUCUUGAACC	20
		Csa-MIR396-2f	osa-MIR396-2	UCCACAGGCUUUCUUGAACGG	21
		Csa-MIR396g	osa-MIR396	GUUCAAUAAAGCUGUGGGAA	20
		Csa-MIR396h	vvi-MIR396	UUCCACAGCUUUCUUGAACU	20
		Csa-MIR396i	pde-MIR396	UCCCACGGCUUUCUUGAACUU	21
		Csa-MIR396j	ptc-MIR396	UUCCACGGCUUUCUUGAACUG	21
		Csa-MIR396k	csi-MIR396	UUCAAGAAAUCUGUGGGAAG	20
		Csa-MIR396l	ath-MIR396	UUCCACAGCUUUCUUGAACUU	21
		Csa-MIR396m	hbr-MIR396	CACAGCUUUCUUGAACUUUCU	21
		Csa-MIR396n	cca-MIR396	UUCAAGAAAGCUGUGGGAAAA	21
miR397	5	Csa-MIR397a	osa-MIR397	UUAUUGAGUGCAGCGUUGAUG	21
		Csa-MIR397b	zma-MIR397	UCAUUGAGCGCAGCGUUGAUG	21
		Csa-MIR397c	ath-MIR397	UCAUUGAGUGCAUCGUUGAUG	21
		Csa-MIR397d	nta-MIR397	AUUGAGUGCAGCGUUGAUGU	20
		Csa-MIR397e	mdm-MIR397	UUGAGUGCAGCGUUGAUGAAA	21
miR398	9	Csa-MIR398a	ahy-MIR398	UGUGUUCUCAGGUCACCCCU	20
		Csa-MIR398b	osa-MIR398	UGUGUUCUCAGGUCGCCCCUG	21
		Csa-MIR398-2c	zma-MIR398-2	GGGGCGAACUGAGAACACAUG	21
		Csa-MIR398d	ssl-MIR398	UGUGUUCUCAGGUCACCCCUC	21
		Csa-MIR398e	mtr-MIR398	GGAGUGACACUGAGAACACAAG	22
		Csa-MIR398f	hbr-MIR398	GGAGCGACCUGAGAUCACAUG	21
		Csa-MIR398g	ath-MIR398	UGUGUUCUCAGGUCACCCCUU	21
		Csa-MIR398h	aly-MIR398	GGGUCGACAUGAGAACAUAUG	21
		Csa-MIR398i	tae-MIR398	UGUGUUCUCAGGUCGCCCCCG	21
miR399	9	Csa-MIR399a	osa-MIR399	UGCCAAAGGAGAGUUGCCCUA	21
		Csa-MIR399b	bdi-MIR399	UGCCAAAGGAGAAUUACCCUG	21
		Csa-MIR399c	cme-MIR399	AGGGCUUCUCUCCAUUGGCAGG	22
		Csa-MIR399d	mtr-MIR399	UGCCAAAGAAGAUUUGCCCUG	21
		Csa-MIR399e	tae-MIR399	UGCCAAAGGAGAAUUGCCC	19
		Csa-MIR399f	ptc-MIR399	UGCCAAAGGAGAGUUUCCCUG	21
		Csa-MIR399g	ath-MIR399	UGCCAAAGGAGAUUUGCCCUG	21
		Csa-MIR399h	aly-MIR399	GGGCAUCUUUCUAUUGGCAGG	21
		Csa-MIR399i	zma-MIR399	AGGCAGCUCUCCUCUGGCAGG	21
miR400	1	Csa-MIR400a	aly-MIR400	GACUUAUAAUAAUCUCAUGAA	21
miR402	1	Csa-MIR402a	aly-MIR402	UUGGCCUAUUGAACCUCUGUUU	22
miR403	3	Csa-MIR403a	aly-MIR403	UGUUUUGUGCGUGACUCUAAUU	22
		Csa-MIR403b	ath-MIR403	UUAGAUUCACGCACAAACUCG	21
		Csa-MIR403c	ptc-MIR403	UUUGUGCGUGGAUCUGAGGCC	21
miR408	8	Csa-MIR408a	gma-MIR408	UGCACUGCCUCUUCCCUGGC	20
		Csa-MIR408b	aly-MIR408	CAGGGAACAAGCAGAGCAUGG	21
		Csa-MIR408c	ptc-MIR408	CGGGGAACAGGCAGAGCAUGG	21
		Csa-MIR408d	mdm-MIR408	ACAGGGAAGAGGUAGAGCAUG	21
		Csa-MIR408e	hbr-MIR408	ACUGGGAACAGGCAGAGCAUGA	22
		Csa-MIR408f	ppt-MIR408	UGCACUGCCUCUUCCCUGGCU	21
		Csa-MIR408g	mtr-MIR408	ACAGGGAACAUGCAGAGCAUG	21
		Csa-MIR408h	ath-MIR408	AUGCACUGCCUCUUCCCUGGC	21
miR414	1	Csa-MIR414a	ath-MIR414	UCAUCUUCAUCAUCAUCGUCA	21
miR437	5	Csa-MIR437a	far-MIR437	AAACAUAGAGAAGUUUGACUU	21
		Csa-MIR437b	bdi-MIR437	GAACUUAGAGAAGUUUGACUU	21
		Csa-MIR437c	sbi-MIR437	UAGAGUUGUCCUAAGUCAAACUUU	24
		Csa-MIR437d	osa-MIR437	AAAGUUAGAGAAGUUUGACUU	21
		Csa-MIR437e	ssp-MIR437	AAAGUUAGAGAAGUCUGACUU	21
miR447	1	Csa-MIR447a	ath-MIR447	UAUGGAAGAAAUUGUAGUAUU	21
miR475	1	Csa-MIR475a	ptc-MIR475	AAUGGCCAUUGUAAGAGUAGA	21
miR476	1	Csa-MIR476a	ptc-MIR476	UAGUAAUCCUUCUUUGCAAAG	21
miR477	8	Csa-MIR477a	aqc-MIR477	CUCUCCUUCAAAGGCUUCUA	20
		Csa-MIR477b	csi-MIR477	ACUCUCCCUCAAGGGCUUCGC	21
		Csa-MIR477c	ptc-MIR477	UGAGGCCUUUGGGGGAGAGUGG	22
		Csa-MIR477d	nta-MIR477	ACUCUCCCUCAAGGGCUUCUG	21
		Csa-MIR477e	vvi-MIR477	AUCUCCCUCAAAGGCUUCCAA	21
		Csa-MIR477f	gma-MIR477	AGAGGCCCUUGGGGAGGAGUAA	22
		Csa-MIR477g	ppt-MIR477	CUCUCCCUCAAAGGCUUCCA	20
		Csa-MIR477h	mdm-MIR477	ACUCUCCCUCAAGGGCUUCGAC	22
miR478	1	Csa-MIR478a	ptc-MIR478	UGACGUGUCUUCUAUUUUUAGGAA	24
miR480	1	Csa-MIR480a	ptc-MIR480	ACUACUACAUCAUUGACGUUGAAC	24
miR482	8	Csa-MIR482a	sly-MIR482	UUUCCAAUUCCACCCAUUCCUA	22
		Csa-MIR482b	ghr-MIR482	UCUUUCCUACUCCUCCCAUACC	22
		Csa-MIR482c	stu-MIR482	UCUUGCCUACACCGCCCAUGCC	22
		Csa-MIR482d	pab-MIR482	UCUUCCCUAUUCCUCCCAUUCC	22
		Csa-MIR482e	nta-MIR482	AGUGGGUGGAGUGGUAAGAUA	21
		Csa-MIR482f	csi-MIR482	UCUUCCCUAUGCCUCCCAUUCC	22
		Csa-MIR482g	vvi-MIR482	UCUUUCCUACUCCUCCCAUUCC	22
		Csa-MIR482h	mdm-MIR482	AGGAAUGGGCUGUUUGGGAAGA	22
miR528	1	Csa-MIR528a	zma-MIR528	CCUGUGCCUGCCUCUUCCAUU	21
miR529	1	Csa-MIR529-3a	bgy-MIR529-3	GAAGAAGAGAGAUGGUAGAG	20
miR530	5	Csa-MIR530a	csi-MIR530	UGCAUUUGCACCUGCACCUUG	21
		Csa-MIR530b	tcc-MIR530	UGCAUUUGCACCUGCACCUC	20
		Csa-MIR530c	ptc-MIR530	UGCAUUUGCACCUGCAUCUU	20
		Csa-MIR530d	gma-MIR530	UGCAUUUGCACCUGCACUUU	20
		Csa-MIR530e	cme-MIR530	UGCAUUUGCACCUACACCUU	20
miR531	1	Csa-MIR531a	osa-MIR531	CUCGCCGGGGCUGCGUGCCG	20
miR533	1	Csa-MIR533a	ppt-MIR533	CUCACAGUCUGCACAGCUCUC	21
miR535	2	Csa-MIR535a	ppt-MIR535	UGACAACGAGAGAGAGCACGC	21
		Csa-MIR535b	csi-MIR535	UGACAAUGAGAGAGAGCACAC	21
miR771	1	Csa-MIR771a	aly-MIR771	GGGCUCCUCAGAUGUUCAUG	20
miR773	2	Csa-MIR773a	aly-MIR773	UAUCUUUGAACAAACAGUUGA	21
		Csa-MIR773b	ath-MIR773	UUUGCUUCCAGCUUUUGUCUC	21
miR774	2	Csa-MIR774a	ath-MIR774	UGAGAUGAAGAUAUGGGUGAU	21
		Csa-MIR774b	aly-MIR774	UGAGAUGAAGAUUUGGAUGAC	21
miR781	1	Csa-MIR781a	aly-MIR781	AGUAUCCAGAAAACUCUAAUU	21
miR783	1	Csa-MIR783a	pta-MIR783	AUGCUUUGCUGGUUCAUUUUC	21
miR806	1	Csa-MIR806a	osa-MIR806	AGUCUGAUAAGAAGUCAAUGGCGU	24
miR810	1	Csa-MIR810a	osa-MIR810	AAGUGAUUUAAUUAUGCCGUU	21
miR812	1	Csa-MIR812a	osa-MIR812	GAACGGUCAAAUGUUAGACACGGA	24
miR814	1	Csa-MIR814a	osa-MIR814	UGGAUGUGACAUACUCUAGUA	21
miR818	2	Csa-MIR818a	sbi-MIR818	AAAACGUCUUAUAAUUUGGAG	21
		Csa-MIR818b	osa-MIR818	UUUUGGAACGGAGUGAGUAUU	21
miR821	2	Csa-MIR821a	sbi-MIR821	AAGUUAUGAACAUAAAAGUUG	21
		Csa-MIR821b	osa-MIR821	AAGUCAUCAACAAAAAAGUUGAAU	24
miR822	2	Csa-MIR822a	ath-MIR822	UGCGGGAAGCAUUUGCACAUG	21
		Csa-MIR822b	aly-MIR822	AUGUAACGCAUGUUGUUUUCU	21
miR823	2	Csa-MIR823a	aly-MIR823	UAGGUUGGUGAUCAUAUAGGAU	22
		Csa-MIR823b	ath-MIR823	UGGGUGGUGAUCAUAUAAGAU	21
miR825	2	Csa-MIR825a	aly-MIR825	UUCUCGAGAAGGUGCAUGAAC	21
		Csa-MIR825b	ath-MIR825	UUCUCAAGAAGGUGCAUGAAC	21
miR827	3	Csa-MIR827-2a	ghr-MIR827-2	UUAGAUGACCAUCAACAAACA	21
		Csa-MIR827-3b	ath-MIR827-3	UUAGAUGACCAUCAACAAACU	21
		Csa-MIR827-3c	aly-MIR827-3	UUAGAUGACCAUCAACAAACG	21
miR828	2	Csa-MIR828a	aly-MIR828	AGAUGCUCAUUUGAGCAAGCAA	22
		Csa-MIR828b	vvi-MIR828	UCUUGCUCAAAUGAGUAUUCCA	22
miR829	2	Csa-MIR829a	aly-MIR829	ACUUUGAAUCUUUGAUUUGAA	21
		Csa-MIR829b	ath-MIR829	AGCUCUGAUACCAAAUGAUGGAAU	24
miR831	2	Csa-MIR831a	aly-MIR831	AGAAGAGGUACAAGGAGAUGAGA	23
		Csa-MIR831b	ath-MIR831	UGAUCUCUUCGUACUCUUCUUG	22
miR833	1	Csa-MIR833a	ath-MIR833	UGUUUGUUGUACUCGGUCUAGU	22
miR835	2	Csa-MIR835a	aly-MIR835	UGAAGAAGAUACGCAAGAAAG	21
		Csa-MIR835b	ath-MIR835	UUCUUGCAUAUGUUCUUUAUC	21
miR837	2	Csa-MIR837a	ath-MIR837	AAACGAACAAAAAACUGAUGG	21
		Csa-MIR837b	aly-MIR837	CAUUGUUUCUUGUUUUUUUCA	21
miR838	1	Csa-MIR838a	aly-MIR838	UGCAAGAAUGAGAAGCAAAGC	21
miR839	1	Csa-MIR839a	aly-MIR839	CACCAACCUCUCAUCGUUCCC	21
miR840	2	Csa-MIR840a	ath-MIR840	UACCACUGAAAUUGUUGUUCG	21
		Csa-MIR840b	aly-MIR840	ACACUAAAGGACCUAAACUAAC	22
miR841	1	Csa-MIR841a	ath-MIR841	UACGAGCCACUGGAAACUGAA	21
miR842	2	Csa-MIR842a	ath-MIR842	UCAUGGUCAGAUCCGUCAUCC	21
		Csa-MIR842b	aly-MIR842	AUGAUGGAUCCGACCAUGAUG	21
miR844	2	Csa-MIR844a	ath-MIR844	UUAUAAGCCAUCUUACUAGUU	21
		Csa-MIR844b	aly-MIR844	AGAAGGACUAGUAAGAUGGCU	21
miR845	4	Csa-MIR845-1a	aly-MIR845-1	UCAAUUGGUAUCAGAGCAACG	21
		Csa-MIR845-1b	ath-MIR845-1	UCGCUCUGAUACCAAAUUGAUG	22
		Csa-MIR845-2c	vvi-MIR845-2	UGGCUCUGAUACCAAUUGAUG	21
		Csa-MIR845-3d	vvi-MIR845-3	UAGCUCUGAUACCAAUUGAUA	21
miR846	2	Csa-MIR846a	ath-MIR846	UUGAAUUGAAGUGCUUGAAUU	21
		Csa-MIR846b	aly-MIR846	UUCAGGGACUUCAAUUCAGAA	21
miR847	2	Csa-MIR847a	aly-MIR847	UCUUGAUGAAGAGGAAUGGAA	21
		Csa-MIR847b	ath-MIR847	UCACUCCUCUUCUUCUUGAUG	21
miR856	2	Csa-MIR856a	ath-MIR856	UAAUCCUACCAAUAACUUCAGC	22
		Csa-MIR856b	aly-MIR856	UGAUGUUAUUUGUGGUAUAAA	21
miR857	2	Csa-MIR857a	aly-MIR857	AAACUUUCACCAUACAAAAUA	21
		Csa-MIR857b	ath-MIR857	UUUUGUAUGUUGAAGGUGUAU	21
miR858	1	Csa-MIR858a	ath-MIR858	UUUCGUUGUCUGUUCGACCUU	21
miR859	1	Csa-MIR859a	aly-MIR859	UCUCUCCGUUGUAAAAUCAAA	21
miR860	2	Csa-MIR860a	aly-MIR860	UCAAUAGAUUGGACUAUAUAU	21
		Csa-MIR860b	ath-MIR860	UCAAUAGAUUGGACUAUGUAU	21
miR861	2	Csa-MIR861a	ath-MIR861	CCUUGGAGAAAUAUGCGUCAA	21
		Csa-MIR861b	aly-MIR861	GAUGGAUAUAUCUUCAAGAAC	21
miR862	4	Csa-MIR862a	aly-MIR862	ACAUGCUGGAUCUACUUGAAG	21
		Csa-MIR862b	ath-MIR862	AUAUGCUGGAUCUACUUGAAG	21
		Csa-MIR862-2c	mtr-MIR862-2	GCUGGAAGGUUUUGUAGGAAC	21
		Csa-MIR862-2d	gma-MIR862-2	UGCUGGAUGUCUUUGAAGGAAU	22
miR868	2	Csa-MIR868a	aly-MIR868	CUUUCUCGGCACUUGAGGAUGU	22
		Csa-MIR868b	ath-MIR868	CUUCUUAAGUGCUGAUAAUGC	21
miR869	1	Csa-MIR869a	ath-MIR869	AUUGGUUCAAUUCUGGUGUUG	21
miR898	1	Csa-MIR898a	ppt-MIR898	UUGCUGUGCACUACUUAGUAC	21
miR899	1	Csa-MIR899a	ppt-MIR899	AGAUUGACGAGUGCAAGAAGA	21
miR902	1	Csa-MIR902a	ppt-MIR902	UUAUGAUGUAGAUUCUUCAU	20
miR918	1	Csa-MIR918a	cre-MIR918	UACCUGAAGCGGACAUCUUGC	21
miR946	1	Csa-MIR946a	pta-MIR946	UGUGGAUAGAGAAGGGUUAGU	21
miR947	1	Csa-MIR947a	pab-MIR947	UAUCGGAAUCUGUUACUGUUUC	22
miR951	1	Csa-MIR951a	pab-MIR951	UGUUCUUGACGUCUGGACCACG	22
miR952	2	Csa-MIR952a	pta-MIR952	AACUGAGAAUGCCAUUGGUG	20
		Csa-MIR952b	pde-MIR952	AACAGAGCAUGCCAUUGGUG	20
miR1023	1	Csa-MIR1023a	ppt-MIR1023	AGAGAAUUGAAGAGAGUGCAU	21
miR1026	1	Csa-MIR1026a	ppt-MIR1026	UGAGAAAGACUUGAGAGGACA	21
miR1027	1	Csa-MIR1027a	ppt-MIR1027	UUUCUAUCUUCUCUUCCAAUC	21
miR1030	1	Csa-MIR1030a	ppt-MIR1030	CCUGCAUCUGCACCUGCACCA	21
miR1031	1	Csa-MIR1031a	ppt-MIR1031	UCAAUGCUCUCUGGAGCUUCU	21
miR1063	1	Csa-MIR1063a	ppt-MIR1063	CAUCUUGGAGUACUGCAUCUU	21
miR1120	2	Csa-MIR1120a	hvu-MIR1120	ACAUUCUUAUAUUAUGGGACGGAG	24
		Csa-MIR1120b	tae-MIR1120	UAGUACAAAGUUGAGUCAUC	20
miR1122	2	Csa-MIR1122a	bdi-MIR1122	UAUUUGGACAAAUUUGAGUCA	21
		Csa-MIR1122b	tae-MIR1122	UCCUUCCGUUCGGAAUUAC	19
miR1139	2	Csa-MIR1139a	bdi-MIR1139	GAGUAACAUACACUAGUAACA	21
		Csa-MIR1139b	tae-MIR1139	AGAGUAACAUACACUAGUAACA	22
miR1151	1	Csa-MIR1151a	cre-MIR1151	ACGGGUUGUGGGACCCGGAC	20
miR1161	1	Csa-MIR1161a	cre-MIR1161	UACUGGAGUUCUCAACAGC	19
miR1219	1	Csa-MIR1219a	ppt-MIR1219	UUUCCUGCCUCUCACUAGCUU	21
miR1222	1	Csa-MIR1222a	ppt-MIR1222	CUGAAGGAGUUCAUUGGUACA	21
miR1223	1	Csa-MIR1223a	ppt-MIR1223	UUGUAGAGUCAUACACCUCU	20
miR1310	3	Csa-MIR1310a	han-MIR1310	AGGCAUCGGGGGCGCAACGCCC	22
		Csa-MIR1310b	pde-MIR1310	GGCAUCGGGGGCGUAACGCCCU	22
		Csa-MIR1310c	pta-MIR1310	GGCAUCGGGGGCGUAACGCCCCU	23
miR1313	1	Csa-MIR1313a	pta-MIR1313	UACCACUGAAAUUAUUGUUCG	21
miR1319	1	Csa-MIR1319a	osa-MIR1319	AACCGGCAUCUGUAAUAUAUUAUA	24
miR1428	1	Csa-MIR1428a	osa-MIR1428	UAAGAUAAAGCCGUGAAUUUG	21
miR1435	2	Csa-MIR1435a	osa-MIR1435	UUUCUUAAGUCAAACUUUUU	20
		Csa-MIR1435b	sbi-MIR1435	UUUCUUAAGUCAAACUUUUC	20
miR1440	1	Csa-MIR1440a	osa-MIR1440	UUUAGGAGAGUGGUAUUUGAG	21
miR1446	1	Csa-MIR1446a	ptc-MIR1446	UUCUGAACUCUCUCCCUCAA	20
miR1507	1	Csa-MIR1507a	mtr-MIR1507	AGAGUUGUAUGGAACGAAAGAU	22
miR1508	1	Csa-MIR1508a	gso-MIR1508	UAGAAAGGGAAAUAGCAGUUG	21
miR1509	1	Csa-MIR1509a	mtr-MIR1509	UUAAUCUAGGAAAAUACGGUG	21
miR1510	2	Csa-MIR1510a	gma-MIR1510	AGGGAUAGGUAAAACAACUACU	22
		Csa-MIR1510b	mtr-MIR1510	ACAUGGUCGGUAUCCCUGGAA	21
miR1512	1	Csa-MIR1512a	gma-MIR1512	UAACUGAACAUUCUUAGAGCAU	22
miR1513	1	Csa-MIR1513a	gma-MIR1513	UUUAAAUGUGUAUAAGUCAUGGU	23
miR1514	1	Csa-MIR1514a	gma-MIR1514	UUCAUUUUUAAAAUAGACAUU	21
miR1515	1	Csa-MIR1515a	gma-MIR1515	UCAUUUUGCGUGCAAUGAUCUG	22
miR1516	1	Csa-MIR1516a	gma-MIR1516	CAAGUUAUAAGCUCUUUUGAGAG	23
miR1520	1	Csa-MIR1520a	gma-MIR1520	UCAAUCAGAACAUGACACGUGACA	24
miR1521	1	Csa-MIR1521a	gma-MIR1521	UAAUAAAAUCGUGACAUGUAAC	22
miR1523	1	Csa-MIR1523a	gma-MIR1523	AUGGGAUAAAUGUGAGCUCA	20
miR1536	1	Csa-MIR1536a	gma-MIR1536	AAGCAGAGACAAAUGUGUUUA	21
miR1846	1	Csa-MIR1846a	osa-MIR1846	AGUGAGGAGGCCGGGGCCGCU	21
miR1861	1	Csa-MIR1861a	osa-MIR1861	CGAUCUUGUAGCAAGAACUGAG	22
miR1862	1	Csa-MIR1862a	osa-MIR1862	ACUAGGUUUGUUUAUUUUGGGACG	24
miR1863	1	Csa-MIR1863a	osa-MIR1863	AGCUCUGAUACCAUGUUAACUGUU	24
miR1878	1	Csa-MIR1878a	bdi-MIR1878	AUUUGUAGUGUUCAGAUUGAGUUU	24
miR1882	1	Csa-MIR1882a	osa-MIR1882	AGAUUGCUUUCAAGGUCAUUUCUU	24
miR1887	1	Csa-MIR1887a	aly-MIR1887	CACUUAGAUUGUUCUUAGUAUGAG	24
miR1888	1	Csa-MIR1888a	ath-MIR1888	UAAGUUAAGAUUUGUGAAGAA	21
miR1919	1	Csa-MIR1919a	sly-MIR1919	ACGAGAGUCAUCUGUGACAGG	21
miR2084	1	Csa-MIR2084a	ppt-MIR2084	CCUGCAUUGUUGGAUUGUGGA	21
miR2086	1	Csa-MIR2086a	mtr-MIR2086	GACAUGAAUGCAGAACUGGAA	21
miR2108	1	Csa-MIR2108a	gma-MIR2108	UUAAUGUGUUGUGUUUGUGAG	21
miR2109	1	Csa-MIR2109a	gma-MIR2109	UGCGAGUGUCUUCGCCUCUG	20
miR2111	6	Csa-MIR2111a	vvi-MIR2111	UAAUCUGCAUCCUGAGGUCUA	21
		Csa-MIR2111b	ath-MIR2111	UAAUCUGCAUCCUGAGGUUUA	21
		Csa-MIR2111c	lja-MIR2111	GUCCUUAGGAUGCAGAUUACC	21
		Csa-MIR2111d	gma-MIR2111	GUCCUUGGGAUGCAGAUUACG	21
		Csa-MIR2111e	ptc-MIR2111	UAAUCUGCAUCCUGAGGUUUG	21
		Csa-MIR2111f	mtr-MIR2111	AGCCUUGGAAUGCAGAUUAUC	21
miR2118	4	Csa-MIR2118a	sbi-MIR2118	GGCAUGGGAACAUGUAGGAAGG	22
		Csa-MIR2118b	osa-MIR2118	AACAAUAGGAAUGGGAGGCAU	21
		Csa-MIR2118-2c	mdm-MIR2118-2	CUACCGAUGCCACUAAGUCCCA	22
		Csa-MIR2118d	hbr-MIR2118	GAAAUGGGUGGAUGGGAGUGA	21
miR2119	1	Csa-MIR2119a	mtr-MIR2119	UCAAAGGGAGGUGUGGAGUAG	21
miR2275	2	Csa-MIR2275a	zma-MIR2275	AGGAUUAGAGGCAACUGAACC	21
		Csa-MIR2275b	osa-MIR2275	AGAAUUGGAGGAAAACAAACUGA	23
miR2585	1	Csa-MIR2585a	mtr-MIR2585	CAGGAUUAGCGAUUACAGGGAC	22
miR2590	1	Csa-MIR2590a	mtr-MIR2590	AAAUGAGACUGAAAUCUAAAGGUG	24
miR2592	1	Csa-MIR2592a	mtr-MIR2592	CUCGGCAUUCAUGUUUUUCCUU	22
miR2593	2	Csa-MIR2593a	mtr-MIR2593	AUACAUCAUUGAUUGAAUGAACCU	24
		Csa-MIR2593b	sbi-MIR2593	UGGAUGUACCAAAAAAGUCAAAGC	24
miR2599	1	Csa-MIR2599a	mtr-MIR2599	UUUGGUUAGUGUGCUGAAUAU	21
miR2600	1	Csa-MIR2600a	mtr-MIR2600	AAGCAUUGUGGCAUUGUGAUUGGU	24
miR2606	1	Csa-MIR2606a	mtr-MIR2606	AGUUAAGAACCAUACAAAAAACAC	24
miR2609	1	Csa-MIR2609a	mtr-MIR2609	UGGAAGUAAUAGGUUCUCACU	21
miR2610	1	Csa-MIR2610a	mtr-MIR2610	AGAUUGAGACUUGUAUGGCUU	21
miR2617	1	Csa-MIR2617a	mtr-MIR2617	UGUAGUGUAGCAUGCCCGUU	20
miR2619	1	Csa-MIR2619a	mtr-MIR2619	AUAUGUUUUGAUUCUUUGGCA	21
miR2629	1	Csa-MIR2629a	mtr-MIR2629	AGUUUUCCUCGGUAGUUAACU	21
miR2630	1	Csa-MIR2630a	mtr-MIR2630	UGGUUUUGGUCCUUGGUAUUU	21
miR2640	1	Csa-MIR2640a	mtr-MIR2640	UUCCUUGCCGGAGCUGGACUAC	22
miR2646	1	Csa-MIR2646a	mtr-MIR2646	CAUGACAUUUAGUGAUGAUGU	21
miR2647	1	Csa-MIR2647a	mtr-MIR2647	AUUCACGGGGACGAACCUCCU	21
miR2657	1	Csa-MIR2657a	mtr-MIR2657	UGUUAUUUCAUCGAUUUUGUUG	22
miR2670	1	Csa-MIR2670a	mtr-MIR2670	UCUCAACAGGACGGAUCACUA	21
miR2673	1	Csa-MIR2673a	mtr-MIR2673	CCUCUUCCUCUUCCUCUUCCAC	22
miR2675	1	Csa-MIR2675a	gma-MIR2675	UGGGUUAAUUAAGUUUUUAGU	21
miR2676	1	Csa-MIR2676a	mtr-MIR2676	CAUUGUUUGGAUAAUAAUUUG	21
miR2679	1	Csa-MIR2679a	mtr-MIR2679	CUUUUCACUUUCGAACGGGUG	21
miR2863	1	Csa-MIR2863a	osa-MIR2863	UUCGUUUAUUUGGACUAGAGU	21
miR2873	1	Csa-MIR2873a	osa-MIR2873	UUGGACUUGAGAUUUGGUAUG	21
miR2911	2	Csa-MIR2911a	peu-MIR2911	GGCCGGGGGACGGGCUGGGA	20
		Csa-MIR2911b	han-MIR2911	GGCCGGGGGACGGACUGGGA	20
miR2912	1	Csa-MIR2912a	peu-MIR2912	UCUAGAACUCGAGAUAUGGGC	21
miR2933	1	Csa-MIR2933a	ath-MIR2933	GAAAUCGGAGAGGAAAUUCGCC	22
miR2949	1	Csa-MIR2949a	ghr-MIR2949	UCUUUUGAACUGGAUUUGCCGA	22
miR2950	1	Csa-MIR2950a	vvi-MIR2950	UUCCAUCUCUUGCACACUGGA	21
miR3434	2	Csa-MIR3434a	aly-MIR3434	GCUGAUUCUCUGAUUUUGAAC	21
		Csa-MIR3434b	ath-MIR3434	ACUUGGCUGAUUCUAUUAUU	20
miR3440	1	Csa-MIR3440a	aly-MIR3440	UGGAUUGGUCAAGAGAACCGCA	22
miR3444	1	Csa-MIR3444a	aly-MIR3444	UUGGGAGCUCGAUGAGAUCGA	21
miR3522	2	Csa-MIR3522a	gso-MIR3522	UGAGACCAAAUGAGCAGCUGAC	22
		Csa-MIR3522b	gma-MIR3522	AGACCAAAUGAGCAGCUGA	19
miR3627	1	Csa-MIR3627a	mdm-MIR3627	UCGCAGGAGAGAUGGCACUA	20
miR3630	2	Csa-MIR3630a	han-MIR3630	UGUGGGAAUCUCUCUGAUGCUU	22
		Csa-MIR3630b	vvi-MIR3630	UUUGGGAAUCUCUCUGAUGCAC	22
miR3631	1	Csa-MIR3631a	vvi-MIR3631	UGUUGGAUGAUGUCAAUAAGU	21
miR3712	1	Csa-MIR3712a	pde-MIR3712	UGUGAUCAAGAUCAGACUCCCA	22
miR3932	1	Csa-MIR3932a	ath-MIR3932	AACUUUGUGAUGACAACGAAG	21
MIR3981	1	Csa-MIR3981a	osa-MIR3981	AGUAUUAGGAUACGUCUCAUC	21
miR3701	1	Csa-MIR3701a	pde-MIR3701	UGAACAAUGCCCACCCUUCAUC	22
miR4208	1	Csa-MIR4208a	aly-MIR4208	ACAUUUUAUUUUUGGCAAUCA	21
miR4221	2	Csa-MIR4221a	aly-MIR4221	AAGAGUUCAAAAGUAGUGAAGA	22
		Csa-MIR4221b	ath-MIR4221	UUUUCCUCUGUUGAAUUCUUGC	22
miR4243	1	Csa-MIR4243a	ath-MIR4243	UUGAAAUUGUAGAUUUCGUAC	21
miR4245	1	Csa-MIR4245a	aly-MIR4245	ACAAAGUUUUAUACUGACAAU	21
miR4343	1	Csa-MIR4343a	gma-MIR4343	AAAAAACUUACGGAUCAAGUUGAU	24
miR4347	1	Csa-MIR4347a	gma-MIR4347	UAUGUUGAUCCGUAUGAGUCGUAC	24
miR4349	1	Csa-MIR4349a	gma-MIR4349	UAUUGGCUAGAGAUAAGACAAAGA	24
miR4352	1	Csa-MIR4352a	gma-MIR4352	CUGAAGGAUCGAUGUAGAAUGCU	23
miR4354	1	Csa-MIR4354a	gma-MIR4354	UAUUGGAUCUCAGUUGAACCGGUC	24
miR4359	1	Csa-MIR4359a	gma-MIR4359	AACGCGUGAUAUGUUAACAUCGGU	24
miR4371	1	Csa-MIR4371a	gma-MIR4371	GACGUGACAGACGGAAUAUCACAU	24
miR4374	1	Csa-MIR4374a	gma-MIR4374	AAGUAGACAUUCUAAGACGUUGCU	24
miR4378	1	Csa-MIR4378a	gma-MIR4378	AUAGGACUGUCUUAGAAUGGUGUA	24
miR4380	1	Csa-MIR4380a	gma-MIR4380	UAUGGUCAUACGGAUUGUUGAU	22
miR4387	1	Csa-MIR4387a	gma-MIR4387	AUGUCACUGAUUAGGCAUGAUGAU	24
miR4414	2	Csa-MIR4414a	mtr-MIR4414	AGCUGCUGACUCGUUGGUUCA	21
		Csa-MIR4414b	gma-MIR4414	AGCUGCUGACUCGUUGGCUC	20
miR4415	1	Csa-MIR4415a	gma-MIR4415	AAGUUGUGAUGAGAAUCAAUG	21
miR4416	1	Csa-MIR4416a	gma-MIR4416	CUGGGUGAGAGAAACACGUAU	21
miR4997	1	Csa-MIR4997a	gma-MIR4997	GAUCGUCAAGCGCGAAGAUGAGG	23
miR4998	1	Csa-MIR4998a	gma-MIR4998	UGAAGAUUUGAAGAAUUUGGGA	22
miR5014	1	Csa-MIR5014a	ath-MIR5014	ACACUUAGUUUUGUACAACAU	21
miR5020	1	Csa-MIR5020a	ath-MIR5020	UGGAAGAAGGUGAGACUUGCA	21
miR5037	1	Csa-MIR5037a	gma-MIR5037	AGUGGAACUUUGAGGCCUGC	20
miR5067	2	Csa-MIR5067a	hvu-MIR5067	AGACAAUUAUUUUGGGACGGAGG	23
		Csa-MIR5067b	bdi-MIR5067	UAAGUGUCUCAGUUUUGAACU	21
miR5157	1	Csa-MIR5157a	osa-MIR5157	AACUUUUUAAUAGCUACAACUUCU	24
miR5185	1	Csa-MIR5185a	bdi-MIR5185	UUCUAGUUCAUUUUUCAAAUC	21
miR5208	1	Csa-MIR5208a	mtr-MIR5208	AACAUGGAUGUUGUGAGUUUGUU	23
miR5223	1	Csa-MIR5223a	mtr-MIR5223	CGUGGAAUUUACUUGAAGAUGC	22
miR5224	1	Csa-MIR5224a	mtr-MIR5224	CGGAAGAGGAUUGUCGAGGACA	22
miR5225	3	Csa-MIR5225a	gma-MIR5225	CCUGUCGUAGGAGAGAUGACGC	22
		Csa-MIR5225b	mdm-MIR5225	UCUGUCGUGGGUGAGAUGGUGC	22
		Csa-MIR5225c	mtr-MIR5225	UCAGUCGCAGGAGAGAUGACAC	22
miR5229	1	Csa-MIR5229a	mtr-MIR5229	UUAGCAGGAAGAGUGACUAUG	21
miR5240	1	Csa-MIR5240a	mtr-MIR5240	UUGAAAAAAUUGUGGAUUUGA	21
miR5241	1	Csa-MIR5241a	mtr-MIR5241	UGACUGAAUGGAAGAGUGCAU	21
miR5267	1	Csa-MIR5267a	mtr-MIR5267	UAAUUUUUAUGUGGGAGUGUU	21
miR5269	1	Csa-MIR5269a	mtr-MIR5269	AAAGUGGUGGAACAUACAUUGAUU	24
miR5272	1	Csa-MIR5272a	mtr-MIR5272	GAAUUGAUUAUGUUUGGAUACACU	24
miR5274	1	Csa-MIR5274a	mtr-MIR5274	CAUUUACACUCCGUCAUAUUG	21
miR5284	1	Csa-MIR5284a	mtr-MIR5284	GAGGGAUCAAAAGUGGAAGAAUCU	24
miR5285	1	Csa-MIR5285a	mtr-MIR5285	UGGGACUUUGGGUAGAAUUAGGCG	24
miR5291	1	Csa-MIR5291a	mtr-MIR5291	GUUUGAUGGAUGGAUUGGAUGGAU	24
miR5292	1	Csa-MIR5292a	mtr-MIR5292	GAUUCAGAUGAUAGCAACAAAGAG	24
miR5298	1	Csa-MIR5298a	mtr-MIR5298	UGAUGGAGAUGAUAUGAAGAUGAA	24
miR5380	1	Csa-MIR5380a	gma-MIR5380	GAAAAUGAAUGAUGAGGAUGGGGA	24
miR5534	1	Csa-MIR5534a	osa-MIR5534	CGAUGACAACAGCUAGAAUGG	21
miR5559	1	Csa-MIR5559a	gma-MIR5559	UACUUGGUGAAUUGUUGGAUC	21
miR5565	1	Csa-MIR5565a	sbi-MIR5565	ACACAUGUGGAUUGAGAUGAAUAC	24
miR5568	1	Csa-MIR5568a	sbi-MIR5568	UGGCUUUUCUAGAUACAUAGC	21
miR5595	1	Csa-MIR5595a	ath-MIR5595	ACAUAUGAUCUGCAUCUUUGC	21
miR5638	1	Csa-MIR5638a	ath-MIR5638	AUACCAAAACUCUCUCACUUU	21
miR5649	1	Csa-MIR5649a	ath-MIR5649	AUUGAAUAUGUUGGUUACUAU	21
miR5674	1	Csa-MIR5674a	gma-MIR5674	UAAUUGUGUUGUACAUUAUCA	21
miR5741	1	Csa-MIR5741a	mtr-MIR5741	UAGGGACUAAAUUGAUGGUUU	21
miR5743	1	Csa-MIR5743a	mtr-MIR5743	UGAGAACUGUUUUCCGCACCUU	22
miR5745	1	Csa-MIR5745a	mtr-MIR5745	UUUAAUUUAUAUACAUCGUCA	21
miR5752	1	Csa-MIR5752a	mtr-MIR5752	CAUUGUUUGGUUUAGUACAAA	21
miR5770	1	Csa-MIR5770a	gma-MIR5770	UUAGGACUAUGGUUUGGACAA	21
miR5998	1	Csa-MIR5998a	ath-MIR5998	ACAGUUUGUGUUUUGUUUUGU	21
miR6019	1	Csa-MIR6019a	nta-MIR6019	UACAGGUGACUUGUAAAUGUUU	22
miR6020	1	Csa-MIR6020a	nta-MIR6020	AAAUGUUUUUCGAGUAUCUUC	21
miR6022	1	Csa-MIR6022a	sly-MIR6022	UGGAAGGGAGAAUAUCCAGGA	21
miR6023	1	Csa-MIR6023a	stu-MIR6023	UUCCAUGAAAGUGUUUUUGGAU	22
miR6024	1	Csa-MIR6024a	sly-MIR6024	UUUUAGCAAGAGUUGUUUUACC	22
miR6025	1	Csa-MIR6025a	nta-MIR6025	UCAAUUGAGAUGACAUCUAGU	21
miR6026	1	Csa-MIR6026a	sly-MIR6026	UUCUUGGCUAGAGUUGUAUUGC	22
miR6027	1	Csa-MIR6027a	sly-MIR6027	UGAAUCCUUCGGCUAUCCAUAA	22
miR6108	1	Csa-MIR6108a	cca-MIR6108	AAGCGUAAGAAGAGAUCUGAACC	23
miR6145	1	Csa-MIR6145a	nta-MIR6145	AUUGUUACAUGUAACACUGGC	21
miR6146	1	Csa-MIR6146a	nta-MIR6146	UUUGUCCAAUGAAACACUUAUC	22
miR6151	1	Csa-MIR6151a	nta-MIR6151	UGAGUGUGAGGCAUUGGAUUGA	22
miR6152	1	Csa-MIR6152a	nta-MIR6152	UAUUGUAUUCGACUGUAUUCACGG	22
miR6158	1	Csa-MIR6158a	nta-MIR6158	AAGUUCGAUUUGUACGAAGGGC	22
miR6217	1	Csa-MIR6217a	sbi-MIR6217	AAAAUUAUCGUAAAUAGAGGUGGC	24
miR6426	1	Csa-MIR6426a	ptc-MIR6426	GUGGAGACAUGGAAGUGAAGA	21
miR6438	1	Csa-MIR6438a	ptc-MIR6438	UUGUACACAGAAUAGGUGAAAU	22
miR6440	1	Csa-MIR6440a	ptc-MIR6440	GAGUUUGAUCGAUUUCGAGUU	21
miR6450	1	Csa-MIR6450a	ptc-MIR6450	CGAACACAGGACUCAAGGCUA	21
miR6462	1	Csa-MIR6462a	ptc-MIR6462	AAGGGACAAAAAUGGCAUAAGA	22
miR7120	1	Csa-MIR7120a	mdm-MIR7120	UGUUAUAUUGUCAGAUUGUCA	21
miR7124	1	Csa-MIR7124a	mdm-MIR7124	CACCAAUAUCAACUUUAUUUG	21
miR7127	1	Csa-MIR7127a	mdm-MIR7127	AUACUCAUCGAAUUUGUCAUA	21
