# Supplementary material for: Comparative analysis of miRNA and mRNA abundance in determinate cucumber by high-throughput sequencing
Source: PLoS One. 2018 Jan 5;13(1):e0190691. doi: 10.1371/journal.pone.0190691 (PMC5755913; doi:10.1371/journal.pone.0190691)
Supplement: S4 Table — Gene families, miRNA precursor structure, miRNA precursor and mature miRNA sequence. (XLSX) [file pone.0190691.s009.xlsx]

## Sheet: Sheet1
Table S4 Detailed information of identified novel miRNAs
miRNA name	precursor of miRNA	nt	precursor of structure	miRNA sequence(5'–3')	Size (nt)	arm
novel-m0001-3p 3	TTAAACATAATATGATTGTAATGTAGTGGTTGTGTCTCAACTCTTACGACCATTAGGTTGTGTCAGTCGTGTGTTTTGCAAA	82	..((((((...(((((((((((.(((((((((((..........))))))))))).))))...)))))))))))))......	ACCAUUAGGUUGUGUCAGUCGUGU	22	3p
novel-m0001-5p 1				UAUGAUUGUAAUGUAGUGGUUG	22	5p
novel-m0002-5p 4	ATCAACGTTAAATTCTTTTTAGAGCTTATTCGTGGTAGCATATTAGCACTCATCACAAGTTCACGAGGCATGTTACTAGAAGGAGTGACCTTTAT	95	......(((..((((((((((((((...(((((((..((......)).((.......)).)))))))....))).))))))))))))))......	AAUUCUUUUUAGAGCUUAUUCGUG	24	5p
novel-m0003-5p 3	ACCTTAATTAACGAGTTAGAGTAATATGAGCTTTCGTAAACGATCGAAGATCAAGTTAAATATGATTCAACTTATTTAGACTTGTTTTTTTTACGTTAAGG	101	.(((((((.((((((((.((((((..((((...((((((((((((...))))..)))...)))))))))..)))))).))))))))........)))))))	ACGAGUUAGAGUAAUAUGAGCUUU	24	5p
novel-m0004-3p 17	TTAAGGTAGGGGTAGAGAGTGCCACAATCGCAACCTTTCAAATTCGGGACGATCGATTGTGCGATACTTGTTCGACCCGATCAACA	86	....(((..((((.((((((((((((((((...(.(..(......)..).)..)))))))).).)))))..)).)))).)))....	UCGAUUGUGCGAUACUUGUUCGAC	24	3p
novel-m0005-5p 3	ATGATAGAGTCTTATCACGGATAGATTATATTGTAAAAATTGGTCTATCACCGATAGATCATACGAGTCTATCGGTGACACAAGTCTATCAG	92	.(((((((.(..(.((((.(((((((....(((((.....(((((((((...))))))))))))))))))))).)))).)..).))))))).	CUUAUCACGGAUAGAUUAUAUUGU	24	5p
novel-m0006-5p 4	CTTCTAATTGATGCTTCATTTCGTTATTGTAGGCTAGTCTGCACTGCATTGTACAATGATGGTGATGGTGAGCGTAAATATCTTC	85	......(((.(((((((((((((((((((((.((.(((....)))))....))))))))))).))))..)))))).)))......	AUGCUUCAUUUCGUUAUUGUAG	22	5p
novel-m0007-5p 6	AATAAACTATGTTTGTGATTGACACTCAAAGGCGTGTATTAGTACATGTTTGGGAGTGATTTTAAAACTGTTAAAA	76	....(((...((((..(((...(((((..(((((((((....)))))))))..))))))))...)))).)))....	GUUUGUGAUUGACACUCAAAGGCG	24	5p
novel-m0008-5p 3	TAAATATAGTGAATGTGAGGGGATCTCACTCTTGGGAGGAAGCCTAGGCATATTGTATTGAGTGGATCTCATATAGAGCTTGAATGA	87	.......(((...((((..((((((.(((((...(.((...((....))...)).)...))))))))))).))))..))).......	GAAUGUGAGGGGAUCUCACUCUUG	24	5p
novel-m0009-5p 4	AGAAAGAACAAGAGGACAGTATGTGTAATGACGTTTTCAGAACATTAATGGCACGTGGCCTCTTGTCAATAT	72	.....((.(((((((....(((((((..(((.((((...)))).)))...))))))).))))))))).....	AGAGGACAGUAUGUGUAAUGACGU	24	5p
novel-m0010-3p 1	TGTGCATTATGATTTGATGGTCGACTCTATGAGTCTCCATACTTAGCTAAATAAATACATGACTAGATGGTCGACCTCATGGGTTGGTCTCCATA	95	..............((..(..((((.(((((((((.((((...((((.............).))).))))..)).)))))))))))..)..))..	CUAGAUGGUCGACCUCAUGGGUU	23	3p
novel-m0010-5p 8				GAUUUGAUGGUCGACUCUAUGAGU	24	5p
novel-m0011-3p 27	ATTTTTTTCAGGCTTCTTTGTATATGATCGTTTAGATTTTGGTATGATCAAATCTAAACGATGGTGTAGAAAAGTAACCAAATCTAAAT	89	..........((...((((.(((((.(((((((((((((.(((...)))))))))))))))).)))))..))))...))..........	AAACGAUGGUGUAGAAAAGUAACC	24	3p
novel-m0012-3p 4	CTACAACGTTAATGACAAGTCGTGTATTCGATGAACTATTTAATGTAGTTCTGTACTCGGTACACGACTTAGCCACCCTATGTTTTTT	88	....(((((...((.((((((((((((.(((.(((((((.....))))))).....)))))))))))))).).))....)))))....	ACUCGGUACACGACUUAGCCACCC	24	3p
novel-m0013-5p 6	ACATCTATGCTACGTTATTAAAGGCCTTTGATGTCGTTTTTGCTTTGATGTCGGTTTAAAAACAATATTAAAGGCTTCATTAACGTTGGTTTAAAAATGA	100	.(((....(((((((((....(((((((((((((.(((((((..(((....)))..))))))).)))))))))))))...))))).))))......))).	UACGUUAUUAAAGGCCUUUGAUGU	24	5p
novel-m0014-3p 3	TGAGAAGCATTGGGTCATAGATTGAAGTAAGAAAAAGAGAAAATTGGAGAAACATGATTATTATAGTCTTACATAATCTTCACTGGAACGGTTTCTAATTA	101	..((((((.((.(((...((((((..((((((............((......))............)))))).))))))..))).))...)))))).....	CUUACAUAAUCUUCACUGGAACGG	24	3p
novel-m0015-5p 4	CTGATTTTGGTTAAGATTGGTGACTTAGGTGAGTATTTTGGATCTTTATTGAAGAATTTTAATACTCATTAAAGGTTAATTAATTGAGACTTTAAATTAA	100	.((((((.((((..(((((((..(((..(((((((((..((.(((((...))))).))..)))))))))..)))....)))))))..))))..)))))).	UUAAGAUUGGUGACUUAGGUGAGU	24	5p
novel-m0016-3p 3	CCCTCAATGTATTAGGCGGTAAATTGGACTAATGAGTAAAATCATACTCAACGGCTCGATGTATCTCCTTGTACTTTAATTT	82	........((((.(((.((((.((((..((..((((((......))))))..))..)))).)))).))).))))........	CAACGGCUCGAUGUAUCUCCUUGU	24	3p
novel-m0017-3p 7	ATGATAGTCTGCATTTGGGGTGCAGACTATCATAATTTGTATATGATCGTCTGCGTTTGAGGTGCAGATTATTAC	75	.(((((((((((((((.(..(((((((.((((((.......)))))).)))))))..).))))))))))))))).	UAUGAUCGUCUGCGUUUGAGGUGC	24	3p
novel-m0018-3p 4	CGCCCTTTCATGAGAATGATCATTTTTTCTGGCTTGCGGGTGCGTGTTATTTTGTGAGATCATTAAGGCGAGCAGAATAATCTGAGTGTTCAAAGGGTT	99	.(((((((.....((((..(((..(((((((.(((((.((((.((.((((...)))).))))))...)))))))))).))..)))..))))))))))).	AGGCGAGCAGAAUAAUCUGAGUGU	24	3p
novel-m0019-5p 4	AAATATTTACACGATGTAGCAAAATTTTGGATTCTGTCACTGATAGTTTTCTATTAATATAGCATATACAGAATTTGCTAGAGGTTGTAAATAAAA	96	...((((((((...(.(((((((.(((((.((.((((...((((((....))))))..)))).))...)))))))))))).)...))))))))...	ACGAUGUAGCAAAAUUUUGGAUU	23	5p
novel-m0020-3p 6	AAAATATCACAATTTATTTACGATAGATTGACGAAAATACACGATGTGTCGCGAATAGATTGATGTTTTAT	71	(((((((((..(((((((..(((((.((((...........)))).)))))..))))))))))))))))..	ACACGAUGUGUCGCGAAUAGAUU	23	3p
novel-m0020-5p 14				AAUUUAUUUACGAUAGAUUGACG	23	5p
novel-m0021-5p 7	AGTCCATTTTGCTTAGTGGGCTTGGTTTGAACCCATTTGCTTGTTGGATTTGAGTTTGGGCTTATTTGCTTAGCGAACTTGGGCC	84	.(((((.((((((.((..((...((((..(((.((..(.(.....).)..)).)))..))))..))..)).))))))..))))).	GCUUAGUGGGCUUGGUUUGAACCC	24	5p
novel-m0022-3p 4	CTTTCAATGTATTTTATCGTCCTCGCTTAAACGTCACACTTACTTCTTAATGGTAGTGGGTAAAGAATTTAGGAAAGATGACGATTCATGTATATATGAG	99	...(((((((((...((((((.((.((((((..((..(((((((.((....)).)))))))...)).))))))...)).))))))....)))))).))).	AUUUAGGAAAGAUGACGAUUCAUG	24	3p
novel-m0022-5p 2				AUUUUAUCGUCCUCGCUUAAACGU	24	5p
novel-m0023-3p 10	AAAAATTATGATGTGTTTTTTCCATTTGTCTCACTTTTTTCATGAGAAAATGGAGATCGTGGTAGAGATTATCATTGTGTTAACG	85	......((..(((.((((((.((((..(((((....(((((....)))))..))))).)))).))))))...)))..))......	GGAGAUCGUGGUAGAGAUUAUCAU	24	3p
novel-m0024-3p 3	AGGTCGAAAATAGATAATTCCATCTCTTTTGTGGGTCAGGGGTCGAAGCAATTTTTTTTATATTTGTGACTGTTTGGGCTAACTTACCCGCACCTCGACTA	100	.((((((....((((......))))....(((((((.((.((((.(((((.((..............)).))))).))))..)).)))))))..)))))).	GACUGUUUGGGCUAACUUACCCGC	24	3p
novel-m0025-5p 4	TAGATTTAGTACATGATCGTTTAGCTAATTTGGTACACGATCATTTGGATATTTGTCTACATGATTGTTTAGATTTGGTACACGATCATTTTTATTTGGCT	101	............((((((((.((.(.(((((((...((((((((.(((((....))))).))))))))))))))).).)).))))))))............	ACAUGAUCGUUUAGCUAAUUUGGU	24	5p
novel-m0026-5p 4	TTAGAGTTCAACATATTGGTTCACGTGTAGAGTGTTGTACCCTATGTCATAACATTGTAATGGTCAATTACTACACGAGCAATATAATCCTCTTA	94	..((((......((((((.(...(((((((...((((.(((..((((....))))......)))))))..)))))))).))))))....))))..	ACAUAUUGGUUCACGUGUAGAGUG	24	5p
novel-m0027-3p 16	TCTCGAAAATATCATAATATCATAAATTAGTTAATATTTTTTAAAATTGATTGCAATTTGCAAATATATTGTATATGTGACTGTATGGTATTTTGTCTC	99	.....(((((((((((...(((((.((....((((((......((((((....))))))......)))))).)).)))))...))))))))))).....	AUAUUGUAUAUGUGACUGUAUGGU	24	3p
novel-m0028-3p 31	ACACAATCGTATGGATATGATATAAACGATCATGTACCATAGTCAACACGATCGTTTAACATGTCAACACAATCGTTT	78	........((...((((((...(((((((((.(((..........))).))))))))).))))))...))........	AACACGAUCGUUUAACAUGUCAAC	24	3p
novel-m0029-3p 4	TTTGGGTTGATTCAATTGTTTAATTAATATACGTAGTTTAGCAACTTTGTATAATCTCAAAGGCTCTACTTATGTGTGTGAATGAGCTTCAAAACAGG	97	.(((..((((.......(((((....(((((((((((..(((..(((((........))))))))..)).)))))))))...))))).))))..))).	UCUACUUAUGUGUGUGAAUGAGCU	24	3p
novel-m0030-3p 10	GTTTCCGTGATGCGAAAGTTGTTGACGTCGCGGAAAGTGAAAAAACAAATTTATTACGTTTCACTTTCTGCGACGTGCCTCTGACAGACGTCGCGGAAAGG	101	.((((((((((((...((..((..((((((((((((((((((................))))))))))))))))))))..))....).)))))))))))..	CUGCGACGUGCCUCUGACAGACGU	24	3p
novel-m0031-3p 35	TAAATGATCATGTTGACTATGATAAACGATCATGTTAGTTATGGTAAGTGATCGTGTTAATCAAGGTAACTAATCGTGTT	80	...(((((...((((.((.((((..((((((((.(((....)))...))))))))....)))).))))))..)))))...	AGUGAUCGUGUUAAUCAAGGUAAC	24	3p
novel-m0032-3p 1	ATCAGAGCGGGTTGACTACTAGTTCATTGAGTGTTAAATGGATTCGATCAGAAGAGGTGGATCAACAACTCATCCT	75	....(((...((((((((((..((((((((((.(.....).)))))))..)))..))))).)))))..))).....	UUCGAUCAGAAGAGGUGGAUCAAC	24	3p
novel-m0032-5p 4				GUUGACUACUAGUUCAUUGAGUGU	24	5p
novel-m0033-5p 10	TAATGGTAACAAGTTATCACTGATAGTCGCTATCAATAATAACAACTAATAGTAGCTATCGGTGATATTCACTAATTGCATATG	84	.....((((..((((((((((((((((..((((...............))))..)))))))))))))...)))..)))).....	AAGUUAUCACUGAUAGUCGCUAUC	24	5p
novel-m0034-5p 3	CGTCCATGTTTAGGGTTTTATTCGAGATGAGGCTTTTGATCCTCAAAACTGGGATATTCCTGGTGATACACATGAAGT	77	....(((((((((((...(((((.((.(((((........)))))...)).))))).))))))......)))))....	UAGGGUUUUAUUCGAGAUGAG	21	5p
novel-m0035-3p 5	AAAAGTTTGTTTTGTAAACCTCTATAATTTAGTTTAAAAGATAAAATTGGATAATCATTTTATCTCATAAGAGTATTGTAGGGTGCTAACACTTT	94	.(((((..(((..((..(((.(((((((....((((..(((((((((.(......))))))))))..))))...)))))))))))).))))))))	AUCUCAUAAGAGUAUUGUAGGGUG	24	3p
novel-m0036-5p 3	AAATCATGGTTCTGGCGCCTGTTAAAGCTTCGACCACTCTACTAGAAGTTTAACGAGGTTTTATACAGCTCATTCCATGCAAT	82	....(((((...(((.((.(((((((((((((...((((.....).)))....)))))))))).))))))))..)))))....	UCUGGCGCCUGUUAAAGCUUC	21	5p
novel-m0037-5p 12	AATTAAACTCTTTCCGATGTCGTTAGTGAAACGTTGAGAATGAAGAAAACTTTTTTCGACGTTGTACTTTACGACATCGGAAATAGGTGGATTG	94	((((...((.(((((((((((((.((((.((((((((((..((((....)))))))))))))).))))..))))))))))))).))...)))).	UUUCCGAUGUCGUUAGUGAAACGU	24	5p
novel-m0038-5p 4	AAGAGGAGAAATCGATCATTGACCGCACAACAGTTTAAATTAATCAACCTAATAACTAGTTGATTTCAGTCAGTTCGGTTTTCCTAGT	87	...(((((((.((((..((((((.(..((((((((...((((.......)))))))).))))....).)))))))))))))))))...	AUCGAUCAUUGACCGCACAACAGU	24	5p
novel-m0039-3p 6	GAAACACTATGGATGCGGTCCACTTTTTAGTTAGTACATACGATGTGATCCTAAATTGTTCATGTAGAGACATGGAAGTGGAGACATCTTGTGTAAAGAGTTTA	103	...((((...(((((...(((((((((..(((..((((((((((..........)))))..)))))..)))..)))))))))..))))).))))..........	CAUGGAAGUGGAGACAUCUUGUGU	24	3p
novel-m0039-5p 1				GGAUGCGGUCCACUUUUUAGUUAGU	25	5p
novel-m0040-3p 8	CATGGATGATTTTCAAAGTCATAGTATTTAATTATCTAAATTGATTGACCTATGAAATTTTGAGAGTTTGATTCACT	76	..(((((((((((((((.((((((...(((((((.......))))))).))))))...))))))))))..)))))..	AUUGACCUAUGAAAUUUUGAGAGU	24	3p
novel-m0041-3p 4	ACTTTTTCCGACGTGTACCTACCACACGTCGAGAAAAGTAAAAAATTGTTGTTACGATTTTCACTTTTTTCAACGTGTGGCAGGTAGACGTTGGAAAAAGT	100	((((((((((((((.(((((.((((((((.(((((((((..((((((((....)))))))).))))))))).)))))))).))))).))))))))))))))	UUUCAACGUGUGGCAGGUAGACGU	24	3p
novel-m0042-3p 19	AAACAAAAACACAGAACGCCCACAAACTCTGTGTGTTTTTTTTATCTTGAGAATAACAAGGAAGATTCTGTGGTGCTGCTCATGGTGTTCATTGGT	96	...(((.(((((.((.((((((((.(.(((...((((.(((((.....))))).))))....))).).))))).)).).))...)))))..)))..	AGAUUCUGUGGUGCUGCUCAUGGU	24	3p
novel-m0042-5p 5				ACAGAACGCCCACAAACUCUGUGU	24	5p
novel-m0043-3p 6	ATTTGCTACTTTTGTAAATTTAAAAAATGTTGTGACAGAAATTCTATTATCATGATTTTTTGGATGGTTACAAATTTAGCAATT	83	..((((((..((((((((((((((((((..(((((.((.....)).))).))..)))))))))))..)))))))..))))))..	CAUGAUUUUUUGGAUGGUUACAAA	24	3p
novel-m0044-5p 4	ATGTTACGAGAAATTGAATGATGACCAAATGTGTGAAGTTTATACTATTTAATTGAACTTCAAACTTTGAAAGTATATTTGATGGATGTTGTGGGAG	96	.(.((((((.(.((..((((((...((((.((.(((((((((...........))))))))).))))))...)).))))..))...).)))))).).	AAAUUGAAUGAUGACCAAAUGUGU	24	5p
novel-m0045-3p 3	TATTTGGGGAAATCTTGCCGATTTCGAAAATATCATAAATTAGTTCACATTTTTGTAAATACATTGTATATGTGACTATGTGGTATTTGGTCTCATTATTT	100	....((((((((((.....))))))..((((((((((...((((.(((((...(((....)))......)))))))))))))))))))...))))......	AUAUGUGACUAUGUGGUAUUUGGU	24	3p
novel-m0046-5p 3	GAAATTCGGGTTTGATTGGATTAACTTAGACTATTTAAAAGCTAATTTGAATTCAATCGAATCGAGAAAAAC	71	....(((.((((((((((((((...((((.((.......))))))....))))))))))))))..)))....	UUUGAUUGGAUUAACUUAGACUAU	24	5p
novel-m0047-5p 3	TGATAGACTTGTATGATCTATCACTGATACCAATATTTACAATATAGTATATCAGTGATAGACTTGTATCAATGATAGAA	79	........(((((..((((((((((((((....(((.......)))...))))))))))))).)..)).)))........	GUAUGAUCUAUCACUGAUACCAAU	24	5p
novel-m0048-3p 4	ATGTCACTTAACATAGGATTACTTTGAGTTAAGTACCGCTTAACTTTGGAATCTCTATGATCGAGTTAGCGAAAAAAAG	79	.(((.(((..((((((((((.((..((((((((.....)))))))).)))))).))))).)..)))..)))........	UUGGAAUCUCUAUGAUCGAGUUAG	24	3p
novel-m0048-5p 14				ACAUAGGAUUACUUUGAGUUAAGU	24	5p
novel-m0049-3p 2	ACACTTCTATCAGTGTCTATGTATTGGTATCTATGTATTAGTGTCTATTAGTGCATTGATAGATATTATAGACATTGATATAGGTTTATTAG	92	..((((.((((((((((((((((((..((((.((((((((((....)))))))))).)))))))).)))))))))))))).)))).......	AUAGAUAUUAUAGACAUUGAUAUA	24	3p
novel-m0049-5p 4				CAGUGUCUAUGUAUUGGUAUCUAU	24	5p
novel-m0050-5p 16	CAAACAATATGTGTTAAAAATGACCAAGAGGTGTGTCGTTCAAATTTTTTGGTTGTTTATAACCGTACTCTCTA	74	.......((((.((((.(((..((((((((((.((.....)).))))))))))..))).)))))))).......	GUGUUAAAAAUGACCAAGAGGUGU	24	5p
novel-m0051-3p 4	AAGCGCCTGGCGACTAGTAGCCAATGACCAACATACATGATTGAGATCGAAGATTGGTGACTAGTGACGCCACTTCGACGA	80	..(((..(((((((((((.((((((((((((((....)).))).).))....)))))).))))))..)))))...)).)..	GAAGAUUGGUGACUAGUGACGCC	23	3p
novel-m0052-5p 3	AGTATTATATCATATTTGATGTTTATTACGTGTCAAGTAAGATCGTATACATGACGCCTTTTACATGTCAAGTAAAGTCGTATACTT	86	(((((.......((((((((((.((..(.((((((.(((........))).)))))).)..)).)))))))))).......))))).	CAUAUUUGAUGUUUAUUACGUGU	23	5p
novel-m0053-5p 16	ATATTTGATCATATGATTCTCTCTGGCTTTGGAGAGAATTCTCTCTAGAGAAGAGTAAAAACTCTATGCCTCCTACA	77	.........((((.((((..((((..((((((((((....)))))))))).))))..))...)))))).........	AUAUGAUUCUCUCUGGCUUUGGAG	24	5p
novel-m0054-5p 13	ATTTCTTTTTAACGGGTTTAGAGCTTGACACAACAATGGCGACCTTCCTTTTAAGGGGTTGTGGGGGGCAGAGAGATCACGTTTGTGTCATCC	93	..........(((((((((...((((..((((((........((((......)))).))))))..))))....))))).))))..........	AACGGGUUUAGAGCUUGACACAAC	24	5p
novel-m0055-3p 5	TGTAGGTAGTATCAGCACCAGCACACGGGCGTGTGTAATTTTTCTTCTAAATGACCATGATACGTGATGATGTTGGAAATGATGCACGATCATGTAG	97	....(((.((((((...((((((((((..((((.((.((((.......)))).))))))...))))....))))))...))))))...)))......	GUGAUGAUGUUGGAAAUGAUGCAC	24	3p
novel-m0055-5p 13				AUCAGCACCAGCACACGGGCGUGU	24	5p
novel-m0056-3p 4	ATGGAGACCAGTGTCGACGGTGATCTGGTACGTGACAATGACCGGAGATGGTAGACGACATGTAGAGTTACAA	72	.((..((((.((((((((.((..((((((.(((....))))))))).)).))...))))))...).))).)).	GACCGGAGAUGGUAGACGACAUGU	24	3p
novel-m0056-5p 1				GUGUCGACGGUGAUCUGGUACGUG	24	5p
novel-m0057-3p 5	CGTTGTGCTATGAAAACCACTACGTTGAAATTAGCAAAGACTTTAGTGAGAGTCACTTATGTCGGTTGTTTCGAAAAGTTATTATAACA	88	.((((((.((........(((...(((((((.(((...(((...((((.....))))...))).))))))))))..))))).)))))).	CUUAUGUCGGUUGUUUCGAAAAGU	24	3p
novel-m0058-3p 29	ATTGGAGAGAGCAAGCTCACTCTATCTTCCATTCTTTCTGTTTTAAGTTATAAGTGATAGCTTAGAACAAAAGAATAAGAGAGTTCTTCCCCCA	94	..(((((.(((....))).)))))((((..(((((((.(((((((((((((.....))))))))))))))))))))..))))............	CUUAGAACAAAAGAAUAAGAGAGU	24	3p
novel-m0059-3p 1	TATCGGAACCACGACTGCTTTGATTTTGAAGTTCCCAGGGACTTCGATCTCGACTGCGTTCGTTTTTCTACTT	72	....((((..((((.(((.((((..(((((((((....)))))))))..))))..))).))))..))))....	UUCGAUCUCGACUGCGUUCGU	21	3p
novel-m0059-5p 5				ACGACUGCUUUGAUUUUGAAGUU	23	5p
novel-m0060-3p 7	TGATCGTTTGTCATGGTCAATACGATCACTTAGCATGATCAACACGTATTATACGATTGTATATCATGACCTAAACGATAG	80	..(((((((((((((((..((((((((...(((.(((.......))).)))...))))))))))))))))..)))))))..	AUUAUACGAUUGUAUAUCAUGACC	24	3p
novel-m0061-3p 15	GTTGGGGTTGAGTTGGATTGTCAAACTGTATTGTTTCATAAACCTTTAAAAACTGAGAGGTAGATTGAGAGAACGTCAGTGACAATGCACCAAAACGCAAT	101	(((((..(((.((.(.((((((..((((..((.(((((...((((((........))))))....))))).))...)))))))))).))))))..).))))	AGAGAACGUCAGUGACAAUGCACC	24	3p
novel-m0061-5p 1				GUUGGAUUGUCAAACUGUAUUGUUUCA	27	5p
novel-m0062-3p 3	TTTGAGATTGATTCAAAGAATATCGTTGACGAATTGTCCGATGATTCGTTCATGGTGTATTTGGATTACATTTTCAA	76	.((((((.(((((((((..(((((((.(((((((..(...)..))))))).))))))).)))))))))...))))))	AUUCGUUCAUGGUGUAUUUGGAUU	24	3p
novel-m0063-3p 4	CTAAACAAATCATGGTAGAGAACGAAGTATTGGTAAAAAATGTTAGTATTTTCATCAATACTTTTACACTTTGATCATGAGATTAACGT	88	.........(((((((((((...(((((((((((..((((((....)))))).)))))))))))....)))).))))))).........	CAAUACUUUUACACUUUGAUCAUG	24	3p
novel-m0064-3p 6	ATATAGTATAAATGATATATATTGATAGATGTCTATCAGTGTCTATTATCAATGATAGATGATTGTAGTCTATCTATGTATATCATTACTCATCATC	96	..........((((((((((((.(((((((((((((((.((........)).)))))))).......))))))).))))))))))))..........	UGUAGUCUAUCUAUGUAUAUCAUU	24	3p
novel-m0065-5p 3	CTTAGGGCTTAGGGTTTAAGGCTTTTAGGGCTTATGGCCTTTAGGGCTTAGGGCTTTTAGGGCTTTTAAGGCTCGTAAGGCTTAGGG	86	((((((.((((((((((((((((((.(((((((..((((.....))))..))))))).))))))))..)))))).)))).)))))).	AGGGUUUAAGGCUUUUAGGGCUU	23	5p
novel-m0066-5p 5	ACGTCCCGTTTTTGGTTCGTTGAGGAACCCCGTGATTCTCGCAACTCAAGCACATCACGTGTTCTACCTTGAGGATCCTAAAAATGGTATCA	91	.....((((((((((.((.(..((((((..((((((....((.......))..)))))).)))...)))..).))..)))))))))).....	UUUGGUUCGUUGAGGAACCCCGUG	24	5p
novel-m0067-5p 4	AAATAGATTGGGACATTGCGAATTCTGTTTGTGAATAAGGCTCTACATTGGCAAATAGAAACGTATTTGTTGACACATCTTGTTTA	85	((((((((((.((((.((((..((((((((((.(((..........))).)))))))))).))))..))))..)).))).))))).	GGACAUUGCGAAUUCUGUUUGUGA	24	5p
novel-m0068-3p 7	TTCTCTATCTCTTAAATGGTGTGTGAAACCCGAGTATTTTTTTTTTGTGGATTTCTTAACTATAAACATGAAGGTCTTGTGTTTTTGACACTAATGGAATT	101	...(((((........((((((..(((((.((((.((((((..(((((((.........)))))))...)))))))))).)))))..)))))))))))...	AUGAAGGUCUUGUGUUUUUGACAC	24	3p
novel-m0068-5p 3				GUGUGAAACCCGAGUAUUUUUUUUU	25	5p
novel-m0069-5p 3	CATTTTTATGGATTTTGGAGGTAAGATATAGTGCATAACATTGAAGCTCAGTCATTTGACTTTTTCTTATACTCTGAATGCTTAAAAATGA	90	((((((((.((..((..(((((((((...(((.((....((((.....))))....)))))...)))))).)))..))..)))))))))).	GAUUUUGGAGGUAAGAUAUAGUGC	24	5p
novel-m0070-3p 14	TTAAGTATTTAGATTTCAAGTCTAAAGGTTCGTAGGTGAAAAGTCTAGTCTAATTTAAGGCGAATTGAGAATCTGTGGACTTTAGAAACATAAATAGTTTG	101	..((.((((((..(((((((((((.((((((.((((.......))))((((......)))).......)))))).)))))))..))))..)))))).))..	AGAAUCUGUGGACUUUAGAAACAU	24	3p
novel-m0071-3p 5				AAUGGAGGACACUUUUCCUGACGU	24	3p
novel-m0071-5p 1	ATGATAACACACGTTGGGGATGTGTCAACCATGCCAAACGTCATAAGTGAAACGTTAAAAATGGAGGACACTTTTCCTGACGTTTTACTTTAC	92	..........((((..((((.(((((..((((....(((((((....)))..))))....))))..)))))..))))..))))..........	ACGUUGGGGAUGUGUCAACCAUGC	24	5p
novel-m0072-5p 3	GGCAGGAATTCGAGATGAAACTGGAATGACACAGGTAATTTTATATTTTGTTGTCTTTCAAGTTAAATCTAAACATGTCCTAAA	83	...((((.....((((..((((.(((.((((((((...........)))).)))).))).))))..)))).......))))...	CGAGAUGAAACUGGAAUGACACAG	24	5p
novel-m0073-3p 11	GTGTACCCGGTATACGATTTCGGCCCTACGCGGCAAAATGTGTCAGTTGTATAGGAGTCGTGTACCCGGTACA	73	.((((((.(((((((((((((.((.(((((((......))))).))..))...))))))))))))).))))))	GUGUCAGUUGUAUAGGAGUCGUGU	24	3p
novel-m0074-3p 21	GACGTTTTTTTCGTGGTCATAAAATTTATTTTTGTCGATGTGATGATGATCGTGGGCAAAAATATCTTTATGTAGACGTTTTTTTCGTG	89	.(((.......(((...((((((...((((((((((.(((..........))).))))))))))..))))))...))).......))).	GCAAAAAUAUCUUUAUGUAGACGU	24	3p
novel-m0075-5p 12	ATGAAGTCTAACTTTCTGAGTTGTATACATGAGGAAGATTATTTACTTAATCTTGATGCGTTAGATAACGCGGGTGGTTCGTCGTCAG	88	.(((.(.(.((((.((((.(((((....((((..(((((((......)))))))..).)))...))))).)))).)))).).).))).	ACUUUCUGAGUUGUAUACAUGAGG	24	5p
novel-m0076-3p 12	GATATGGTATAGGATGCCTTATCCTTGTTGTGTGATTTGGGATAAAATGTTTTATTGTTGTTGCGTGATTTGGAATAGAATTCTTTATTCATGCT	95	..(((((((.(((((..((..(((..((..((..((..(.((((((....)))))).).))..))..))..)))..)).))))).)).)))))..	UGCGUGAUUUGGAAUAGAAUUCUU	24	3p
novel-m0077-3p 10	CAAAATATCAAAGTTTATGAGTGACAGACTTATATAATAGTTTATAGCGGTCTATCATAGATAAAATGTATGATATTTT	79	.(((((((((...(((((..((((.(((((..(((((....)))))..))))).))))..))))).....)))))))))	AGCGGUCUAUCAUAGAUAAAAUGU	24	3p
novel-m0078-3p 4	GTAAACGATTGTGTAGATGATGATACACGATTGTGTGTAGTTTATGATACACGATCGTGTAGTTCATGATACACAATCAAGTAG	83	......(((((((((.((((...(((((((((((((((........)))))))))))))))..))))..)))))))))......	ACGAUCGUGUAGUUCAUGAUACAC	24	3p
novel-m0079-3p 4	AATGAAAGAATACACGGTCAAAATTTCAGCTTGATCGAACCACGAATCGATCCCCAAAAGGCTGAAATACGAACCATTGTATTGTATTGT	89	.(..(.(.((((((.(((....((((((((((((((((........))))))......))))))))))....)))..)))))).).)..)	AAAGGCUGAAAUACGAACCAUUGU	24	3p
novel-m0080-5p 3	AGAATGGAAGATAAGCTCTGCATGTTGAACATACTGTTGTCAGGCCAACTTAGGGCCTATTTGTTAACGTTCTC	73	((((((..(((((.((((((...((((..(..((....))..)..)))).)))))).))))).....)))))).	AUAAGCUCUGCAUGUUGAACAUAC	24	5p
novel-m0081-3p 1	TGAAAATTTTATAGACTGTTTGAGTTGATGGAGCTTACTCATAAATTAATTGAGTTAGGTCTAAAAAGTGGTTCAACC	78	((((.(((((.((((((..((.(((((((.(((....)))....))))))).))...)))))).)))))..))))...	AAUUAAUUGAGUUAGGUCUAAAAAG	25	3p
novel-m0081-5p 17				AUAGACUGUUUGAGUUGAUGGAGC	24	5p
novel-m0082-3p 13	GAGAAAGAGTTTAGTCGATGGCGATTTAAGAAAAATCCAAACGACGGTATTTTAAAATTTTTCAAAGGCTTAAATCGATCGATCGACCAATCAATGAC	98	......((.....(((((((((((((((((.(((((((.......)).)))))...............))))))))).)).))))))...))......	AAGGCUUAAAUCGAUCGAUCGACC	24	3p
novel-m0083-3p 5	AGGCGAGGAGTGACGTTGACATGACATCCTACGTGTCATTAATGCTATGAAAAGTTGTATTAGTGTCGTGTAGACGTCATTTTGTCA	86	.((((((..((((((((.(((((((((..((((..((((.......)))).....))))...))))))))).)))))))))))))).	GUUGUAUUAGUGUCGUGUAGACGU	24	3p
novel-m0084-3p 18	ACACGATCGTGTATCATTTCCTACACAATCTTGTCATGATACGGAGATCGTATAGGAAATGATACACAATCACGT	75	....(((.(((((((((((((((.((.(((((((......)).))))).)).))))))))))))))).)))....	CGGAGAUCGUAUAGGAAAUGAUAC	24	3p
novel-m0085-5p 4	ATATGGATTAATTGACTGGATCTTGTAGACTGCGTTATTCCTTGCCGCCAAGTCCTACGGAGTCCTTTCTCGTCCTAGA	78	....((((.....((..((((..(((((((((((.((.....)).)))..))).)))))..))))..))..))))....	AUUGACUGGAUCUUGUAGACUGCG	24	5p
novel-m0086-3p 6	GTGCTCTCAAAGCTGGTATATCTCTCGCCTTCTAGATGGAAACTGATTCCAAAAAAATTTTAAATCCTTCTATTGGCTAGAAAATATAGCTTTGCAAATAA	100	.......((((((((.(((...(((.(((...((((.(((....((((.......)))).....))).))))..))).)))..))))))))))).......	UUCUAUUGGCUAGAAAAUAUAGCU	24	3p
novel-m0087-5p 4	TTTTGAAAGATAGATTGAGAACTCAAAGAAAGAGATCAAGTCTTTTCTATCTAGATAGTTTGAAGCGTGTCTTTCAACT	78	..((((((((((..((..(((((...(((.(((((........))))).)))....)))))..))..))))))))))..	UAGAUUGAGAACUCAAAGAAAGA	23	5p
novel-m0088-5p 11	TCCATTTCAAAACCAATTGGCTATGTGAGGAGTAGCTCATCTATCTTATATGGAATATGAGTTCCCCTGGTTTTTCCAATGTGGAA	86	............((((((((..(..(.(((.(.(((((((...(((.....)))..))))))).)))).)..)..))))).)))..	AACCAAUUGGCUAUGUGAGGAGUA	24	5p
novel-m0089-3p 1	ATGATTGTTTACTAAATATTTTACGTACTGCATGTCAATTAGTTGTGTGACTTTTTTGATATTTTTTATTGTAGCGTGTGAACTTTTTGTGTGTTTAAAATT	101	....(((..(((((((...((((((..(((((((((((..((((....))))...))))))........)))))..))))))...)))).)))..)))....	UGUAGCGUGUGAACUUUUUGUGU	23	3p
novel-m0089-5p 3				ACUAAAUAUUUUACGUACUGCAUG	24	5p
novel-m0090-3p 3	CACCGTCCCGACGTGTGTATGCATGGCATCGGGGAAAATGAAATTATTATTTCATTATTTTCTTTTTATTGACATGTACATGTACAACGTCGGGGATTGAC	100	((...(((((((((.((((((((((.((..((..((((((((((....)))))))).))..))......)).)))))....))))))))))))))..))..	AUUGACAUGUACAUGUACAACGUC	24	3p
novel-m0091-5p 49	AAAGGCTATCGATAATCGACTAGTTGATAAACTTTTATTAACGATAATGACGTGGTTAGTTGAATAAGTAAGTTTGATGGGTTGATATTTGATATACTAT	100	..((..((((((..(((((((.((..(...((((..((((((.((......)).)))))).....))))....)..)).)))))))..))))))..))..	GAUAAUCGACUAGUUGAUAAACU	23	5p
novel-m0092-5p 3	AATTTAACTCAATTATGGTATGTCTTACAAATGCACCACATACAGATTTATAAGACATCTCATTGTATGAGTTACATA	77	....(((((((((.(((..((((((((.((((.............)))).))))))))..))).)).)))))))....	AAUUAUGGUAUGUCUUACAAAUGC	24	5p
novel-m0093-3p 5	GGTCGGGACGGAGTGGGGCACACTTGATCAAATGGGTTGGCAATAGGGTCGGGACGGAGTGGGGCACACTTCCGGTCCCTGTGGAGAATCCTCATCCCGAT	100	.(((((((..(((((.....)))))........(((((..(.((((((.(.(((...((((.....))))))).).)))))).)..)))))...)))))))	ACUUCCGGUCCCUGUGGAGAAUCC	24	3p
novel-m0094-5p 5	TCAAGAATAGTGAACGTACTTAGTTTCATGACGTTTTAGAACCGTCAAGACTGGTATTGTTTATGACATTTTAAAACCGTCAAGAGAGCCGTCTCTTGAC	99	...(((((.(((((((((((.(((((..(((((.........)))))))))))))).)))))))...)))))......(((((((((....)))))))))	UGAACGUACUUAGUUUCAUGACGU	24	5p
novel-m0095-5p 5	GTTTCGAATTGGATTGGGTCTCGGGTTGTGGTTGAAAATTTTGGTTCAACCCAACCCACCCCAACCCATATTAATAG	76	.........(((.(((((....((((((.(((((((........)))))))))))))..))))).))).........	GGAUUGGGUCUCGGGUUGUGGUU	23	5p
novel-m0096-3p 3	GTAAAATTTACTGTTATTGTTATCGTTACCTTTATCTTTGATGGTCAGAAGATATCAGTATCTCTAACTCTAATAGTAAAAATGTT	85	......((((((((((..((((..(.(((...(((((((........)))))))...))).)..))))..))))))))))......	UAUCAGUAUCUCUAACUCUAAUAG	24	3p
novel-m0097-3p 4	AATATAGTAAAATGTCGTTGTATATCAAATATAGATACAAATTGACCATTAATACAATTTATCTGTGACTAATAGATTATGATATTTTATTATACA	95	..((((((((((((((((....(((....((((((((..(((((..........)))))))))))))....)))....))))))))))))))))..	CUGUGACUAAUAGAUUAUGAUAUU	24	3p
novel-m0097-5p 2				AAUGUCGUUGUAUAUCAAAUAUAG	24	5p
novel-m0098-3p 1	AATGAGAGTTACCGAACTCCTTATCTTTGATCAGCTACCTTCCATGGATTGATTTTAGTTGGTTGGTTCGATTTTTGATGTATCATACTCACATG	94	.(((.((((...((((((((....((..((((((...((......)).))))))..))..))..)))))).....(((....))).)))).))).	GAUUUUAGUUGGUUGGUUCGAUUU	24	3p
novel-m0098-5p 3				ACCGAACUCCUUAUCUUUGAUCAG	24	5p
novel-m0099-3p 3	ACGGAGCCGCTACCCGGATGGCCGACATAATTTTGCTGCATTCCCGGCGGAGATTGTTGTTCAATTGGGAGTGACATTTG	79	.((((..((((.(((((.((..(((((...((((((((......))))))))..)))))..)).)))))))))...))))	GAGAUUGUUGUUCAAUUGGGA	21	3p
novel-m0100-3p 3	CCGTATTCTTATCTCTTACTTTCAATGCGTCACATCTAGAGGTTATTGTTATAGCTTTACAATAGATGTTATTGATAGTCTTTGATATATGATATTA	96	..(((((..((((....(((.((((((....(((((((((((((((....))))))))....))))))))))))).)))....))))...)))))..	AGAUGUUAUUGAUAGUCUUUGAUA	24	3p
novel-m0101-3p 2	AATTGAGGTAGTTTGTGTTTGATAGTATAAGGTTCCATCTCAAAATCAATTGGTAATAAGATGAGTAGTTTATCTATCTTACAAGGAGTGTAAGTCTCTTT	101	....((((((.((..(((..(((((.(((((.(.((((((....(((....)))....))))).).).))))))))))..)))..)).))....))))...	GUUUAUCUAUCUUACAAGGAGUG	23	3p
novel-m0101-5p 5				GUUUGUGUUUGAUAGUAUAAGGUU	24	5p
novel-m0102-3p 10	GAAAATATTGATTCATCCTTTATGTCGATATATATCGAACTCATCTATATGTAAAATTTTAATCAACTGTCGACATGGAAATGAAATGTTAATATGTAC	99	....((((((((((((..(((((((((((((((((.((.....)).))))))................))))))))))).))))...))))))))....	ACUGUCGACAUGGAAAUGAAAUGU	24	3p
novel-m0103-3p 9	TCCTGTGAAGGTGGTTTGTAAACTCAATGTTTTCTAATGTGTTCTAAATTGATTCATTCTGAATCTGAGTTATGCATAACGCGTTCTATATC	91	......(((.(((...((((((((((..((((...((((...((......))..))))..)))).)))))).))))...))).)))......	CUGAAUCUGAGUUAUGCAUAACGC	24	3p
novel-m0104-3p 3	ATGTGTTCCTATGGGACCATTGGATAGCGTGCGTTCGGGAGCACAATAGTAAGAGGTATTTTATTATAGAACTCTAACGAGATGTTAACAAACACA	95	.((((((((.(((....))).)).((((((.((((..((((..(.(((((((((....))))))))).)..))))))))..))))))...))))))	AUUAUAGAACUCUAACGAGAUGUU	24	3p
novel-m0105-5p 6	AGTATCTCATAGAGACTGTGAGCAATGTGACGGTTGTTGATATAATTGGGTAGGATCAACATGGCCAGCTTCTATTGTTCAAATTTCCTAAAAAATCTA	98	.........(((.((...(((((((((.(..((((((((((.((......))..)))))))..)))..)...)))))))))....))))).........	AGAGACUGUGAGCAAUGUGACGGU	24	5p
novel-m0106-5p 4	CCCTAGATGTAAGGAATATTTGCCGAACTGGATTACCAAAGTGCGCTGTAATTTTATTGTCTATGTGCTTTAGTTAAACAAATAGTCCTAAGCTATAGAA	99	..(((...((.((((.((((((...(((((((.(((...((.(((.((......)).)))))..))).)))))))...)))))).))))..))..)))..	AAGGAAUAUUUGCCGAACUGGAUU	24	5p
novel-m0107-5p 4	ATGTTTAAGATGACTGGTTGCCAACATCATGACCATCTCTCGTCAAGGGTCATGGCTATTGGTCATTGACCAACAC	75	.((((...((((((..((.((((...((.((((........)))).))....)))).))..))))))....)))).	UGACUGGUUGCCAACAUCAUGACC	24	5p
novel-m0108-3p 3	ATTAAAGTTTTGTGCGTGTGCGTGTGTTTTTTTAGTTTTCAAAACTTGTTGTTTGAGTACAATAAACATAGAAGAACATTTGAAACGTTTAATTTTAA	97	.((((((((....((((...((.(((((((((((((((.....(((((.....))))).....)))).))))))))))).))..))))..))))))))	AACAUAGAAGAACAUUUGAAACGU	24	3p
novel-m0109-3p 4	ATAGTTGTATCATAAGCAAAAGTATTTATATTTTAAAGTTAATAGTAAGTATGGATTGGTTTGGACTTGTGAACCAACTCA	80	..(((((..(((((((((((...((((((((((.............))))))))))...))))..)))))))..)))))..	AGUAUGGAUUGGUUUGGACUUGUG	24	3p
novel-m0110-3p 1	TAAAGTGAGAATGTTGATGGTGCAACGGAGGTGTCTGCTTAGTGGAGATATACTTATGACATCTATTGACCCAACCGTTACTTTAATTCAA	91	((((((((....((((..(((.(((...(((((((.....((((......))))...))))))).))))))))))..))))))))......	GACAUCUAUUGACCCAACCGUUAC	24	3p
novel-m0110-5p 7				AUGUUGAUGGUGCAACGGAGGUGU	24	5p
novel-m0111-5p 3	ATCTGTTTGGATTGATCTTTAACTCGTTGATGGATTTGGGTCCAAACTTTGACTTATTAATAAGTTTTGATCAACCATCATTA	82	.......(((.((((((...((((..((((((..((..(((....)))..))..))))))..))))..)))))))))......	AUUGAUCUUUAACUCGUUGAUGGA	24	5p
novel-m0112-3p 5	GGAAGATTAGGCGTTGAAAGTTCCAATATATCTCCCGACGTTATATCATAGGCGTTGAGAATAGGGTGTAACTCTCGGTGTCGTATCAAGA	90	....(((..((((..((.((((.((...(((.((.(((((((........))))))).)))))...)).)))).))..))))..)))....	AGAAUAGGGUGUAACUCUCGGUGU	24	3p
novel-m0113-5p 11	TCTCAGGCTTATGGACTAGTAGATTCAATCTCTCGAGAGATTTGGGAAGATGTCAAAAACCTCTCAGGCTTATGGACTAGTAGATCTAATCTCGCTAGCAC	101	.....(((...(((((((.(((.((((....(..(((((.(((..((.....))..))).)))))..)....))))))).))).)))).....))).....	AUGGACUAGUAGAUUCAAUCUCUC	24	5p
novel-m0114-3p 5	GAATACGAGTAAAGTGAGTTCTCTTAGAAAGTGTCCATCTTCGTTATGAAAATTTCAAATCTTCAAAGAGATTGTTTATTTTACTTTGTGTGATTTTGTT	99	..((((((((((((((((.((((((.(((..(.......(((.....)))........)..))).))))))...)))))))))).)))))).........	AGAGAUUGUUUAUUUUACUUUGUG	24	3p
novel-m0114-5p 3				AAAGUGAGUUCUCUUAGAAAGUGU	24	5p
novel-m0115-3p 5	AGTTCAAGTATATAGCCTAAACGATCTATAGTATATAAATAAGTTGGGTGTCTTAGTTTGGAGACACAATAGATATGATATGCTTTGTAGTTAGTACAAAC	100	.((.(((.((((.(((.((....((((((..(((....)))......(((((((......))))))).))))))....)).))).)))).)).).))....	AAUAGAUAUGAUAUGCUUUGUAGU	24	3p
novel-m0116-3p 3	AGAAGTGAAGGATCTTCGGAGAGGTGGAACTTGACGTTTTCGAAAGGGGCAAAGACACGTCTATGGCTTCGAAGGAATTAACTGAT	85	...(((.((...(((((((((..(((((...((.(..(..(....)..)....).))..)))))..)))))))))..)).)))...	AGACACGUCUAUGGCUUCGAAGGA	24	3p
novel-m0117-3p 3	GGACAATATGCGATTAATCGCACAATTGTGTAGATCATTTTAAACGATAGAAAAATGGACAATATGCGATTAATCAGTCACATGCACA	87	...........(((((((((((..(((((.((.....(((((.....)))))...)).))))).))))))))))).............	AUGGACAAUAUGCGAUUAAUCAGU	24	3p
novel-m0117-5p 1				CGAUUAAUCGCACAAUUGUGUAGA	24	5p
novel-m0118-3p 6	TGACAACTGGTTATGTGTTGCGTTTAAGCTTAAGCATGATCTAATGAGTTATAAGCTGACATGTGTAAAGTTGTAA	75	..((((((...(((((((((.(((((((((((............)))))).))))))))))))))...))))))..	AAUGAGUUAUAAGCUGACAUGUGU	24	3p
novel-m0119-5p 5	AGTTAGTATATTCTTGACTGAACTAGTGATAACTAAATGCTATAGAAATATAAGATATTTAGGAGTTAGCATTTGGTCAAGATTGTCTTGGTT	92	..((((.(((.(((((((..((....((((..((((((((((((....))).)).)))))))..))))...))..))))))).))).))))..	UUCUUGACUGAACUAGUGAUAACU	24	5p
novel-m0120-3p 10	AGATTTGAACATTTAAATTTTGGTAGTCAAATGTAAATGATTTTTTTTTTTAAAAAAAAAATTTGGCACAGGATCGTTTAAATGTAAATAGCCAAATCTCA	101	(((((((...(((((.((((..(..(((...(((....((((((((((.....))))))))))..)))...)))..)..)))).)))))...)))))))..	ACAGGAUCGUUUAAAUGUAAAUAG	24	3p
novel-m0121-5p 3	GTACATGATCATTTAGATTTAGAACATCATCGTTTAAATTTGGCATGCGATTGTTTAGATTTGATCGTTTAAATTTGGGTAGTCAAATCT	89	.....((((.(((((((((((((..((((..((((((((.(.(....).)..)))))))).))))..))))))))))))).)))).....	AUUUAGAUUUAGAACAUCAUCGUU	24	5p
novel-m0122-5p 4	TGGCGTCGAGTAAAAGCAACTAGTTCTGACGTGTTACTTAATGGCGTCGAAAATATTGCCCCCTACTCTCCCAACGTTCAATGCATGACGTCGA	93	.(((((((((((...((((....(((.(((((...........))))))))....))))....))))).......((.....))..))))))..	UAAAAGCAACUAGUUCUGACGUGU	24	5p
novel-m0123-3p 4	GTGTTATGTATGCCGTCGGGAGTTCTGATCTCCCCGCTCCATCTTTGGCTAGTTGAGAGTTTTGAAAATTTCTGACGAGTTATCATACGT	90	....((((...((((((((((((((.((.(((.(.((((((....)))..))).).))).)).))..)))))))))).))...))))...	GAGUUUUGAAAAUUUCUGACGAGU	24	3p
novel-m0123-5p 9				UGCCGUCGGGAGUUCUGAUCUCCC	24	5p
novel-m0124-3p 4	CCTTAGTTGCACTGAAGATGCCCCGAGATGAAAGAATTTTGTCTTTAATTCATTCGATCTCGAGTATACAATTCTTTGAGATGAAAGA	87	.(((.((..((..(((.((((..(((((((((.(((((........))))).))).)))))).))))....)))..))..))..))).	CGAUCUCGAGUAUACAAUUCUUUG	24	3p
novel-m0125-3p 3	TCTTTTGGGCTTGGCCCAATGATCATTTGTGAACAATATATAGGCTTTATAATGACACGCTTCAAATGGTGGTTGGTTGGTCTACCTCCAAATTT	94	...((((((...((((((((.((((((((.(..((.((((.......)))).)).....)..)))))))).))))...))))....))))))...	UCAAAUGGUGGUUGGUUGGUCUAC	24	3p
novel-m0126-3p 3	AGTTATTATAATATGTGATTATAATAGTTTGTGGGTTATTATAATATGTGGTTATAATAGTTTGTGAGTTATTACAGTACGTGTTTAAAGTACA	93	.((......((((((((....(((((..(..((..((((((((((.....))))))))))..))..)..)))))...))))))))......)).	UUUGUGAGUUAUUACAGUACGUGU	24	3p
novel-m0127-3p 12	CGACGGAGTGATATCTTTTCGTGTATGAGCGTGATATATAGATCATACGTATGAAATATCACGATCTAACATTGTAGAGATATGTTTGAAC	91	...((((...((((((((..((((..((.((((((((.....((((....)))).)))))))).))..))))...)))))))).))))...	AUCACGAUCUAACAUUGUAGAGAU	24	3p
novel-m0128-3p 3	TTCCCAACGTCATGCATAATGGAGTCGGGAAAAGTTTAAACTTTTTATTTTTTTTAAAATTTTAAATGTTTCACAACGTCGTTATGCATGTCGTTGAAATT	100	....(((((.(((((((((((..((.(.((((.(((((((..(((((.......))))).))))))).)))).).))..))))))))))).))))).....	GUUUCACAACGUCGUUAUGCAUGU	24	3p
novel-m0129-3p 12	GTTTGTGGTATATTCCATCTCTTGCACACTGGACAGCCGGCAGCCGTAGGAAGGTGGCAGCTGGTGTGCATGAGATGGAATACGCCATTGAA	92	.((.((((..(((((((((((.(((((((..(...((((.(..((...))..).))))..)..))))))).)))))))))))..)))).)).	UGGUGUGCAUGAGAUGGAAUA	21	3p
novel-m0130-3p 4	AAAAAAGTAAGCCCTTTGTCAGAGAAGGAACTTGGGTGTCCCTTGATTCTTTGAGGTGCATTCGAAGTGTAGTCCTAATAAAATGTTATCACGTGA	95	.........(((..(((((.((.((....(((((((((..(((..(....)..)))..))))).))))....)))).)))))..))).........	CGAAGUGUAGUCCUAAUAAAAUGU	24	3p
novel-m0131-5p 26	CTTGGACCCATTTGTCTATTGGGCTTAGGTTCATTTGCTTGTTGGATTTGGACTTGGACCCATTTGTCTGTTGGGTTTGGGC	82	((..((((((...(.(...((((..((((((((..(.(.....).)..))))))))..))))...).)...))))))..)).	UUUGUCUAUUGGGCUUAGGUUCAU	24	5p
novel-m0132-5p 4	AAAAGATAAGACACGAATTTGTATGCTCCATTGGATTATATTGTCAACACAATGAAATTTAATAGCTTAAAAAAAATTGTGCTCCAATCGTAT	92	....(((..(((((((.(((.((.(((..((((((((.((((((....)))))).))))))))))).))...))).))))).))..)))....	ACACGAAUUUGUAUGCUCCAUUGG	24	5p
novel-m0133-5p 3	AAACTCTAACACTACTCGAGACTAGACCACCAGTGGTTGGATGTGAACTTTCGAGACCTCCAACACTGTTCTGGGCTGGGGAGTTTCTTTGGGGGCT	96	...((((((....((((....((((.(((.(((((.(((((.((...........)).))))))))))...))).)))).))))....))))))...	ACUACUCGAGACUAGACCACCAGU	24	5p
novel-m0134-3p 1	TCGCTAATTTTATGGGACTGAAGTTTGGCTCTTTGGTCAATTTTATATGCCTTAGAGATGAATGCAGTTCCCTAAACCATCTCT n	85	........((((.(((((((..((((..((((..((.((........))))..))))..)))).))))))).))))........	AGAUGAAUGCAGUUCCCUAAA	21	3p
novel-m0134-5p 153				UAUGGGACUGAAGUUUGGCUCU	22	5p
novel-m0135-3p 3	GAATTTCTCGAAGTATAAATTACTTGTCAGTATCCATTTCAGAAAATTAAATAAGCTTGAGATTGATCTGAGATTGACTTGTACATCACTGTGATTCT	97	(((((.(..((.((((((.(((..(.((((.(((.(((((((..............))))))).))))))).).))).)))))).))...).))))).	CUGAGAUUGACUUGUACAUCA	21	3p
novel-m0136-3p 7	TGGAAAGTATAGAGATGATGGATTGAGACGTTATGTGTGTTTAAAAAAATACAAAGAACGTAGGTCGTAGGTCGTTATACAATATG	85	......((((((.(((..((((((...(((((...(((((((....)))))))...))))).)))).)).))).))))))......	AAAGAACGUAGGUCGUAGGUCGUU	24	3p
novel-m0137-3p 5	CTATTCTCAACGTTTACAGTGTTGCGTCAGAGGAAGGACAGATTATTAATTGTACGTTACGCCTTTCTCCGATGTGGTATCAGCAATGTCGAAAATA	96	.((((.((.(((((....(((..(((((.((((((((...((((((.....))).)))...)))))))).)))))..)))....))))).)).))))	UUUCUCCGAUGUGGUAUCAGCAAU	24	3p
novel-m0138-3p 15	TGTCAAATAATCCAATGTCAAGAATAAGGAAGGTATACTTGACTGTTTTTAAGCATCAAGTAAAGCCTAGTTTACTTGACAGGTAAAAAACGTC	94	...........((..(((((((..((((..((((.(((((((.((((....)))))))))))..))))..)))))))))))))...........	UAAAGCCUAGUUUACUUGACAGGU	24	3p
novel-m0139-3p 24	GCTTAAAGATCAACTTCAAAATTACATTATTGATATGTTTTCAGAGTTGTTGAACTAAAAAAGCATAAGTGATCTTGTAGTGAAAATGGTTTTTACGAAAA	101	...(((((((((..((((...(((((..((((.((((((((...((((....))))...))))))))..))))..)))))))))..)))))))))......	AGUGAUCUUGUAGUGAAAAUGGUU	24	3p
novel-m0140-5p 5	CCTATGCTCAATTACGAACACTAAAGATCTTTGTATTTAGGTTGTTTGTTGTGCCAACCGTTCATATATCGAGTTAGTGTCGAGAAGGGTTTTGT	94	.....((((..((.(((.((((((...((..(((((...(((((..........)))))....)))))..)).)))))))))))..)))).....	AUUACGAACACUAAAGAUCUUUGU	24	5p
novel-m0141-3p 6	TGTTCATCGAGTTCGAACAAGTGTCGAACAATCGTCCGTCCCGAGTTTGAAAGGCTACGATTGTGACACTGGGTGCACTTAGTGACCT	87	...((((..(((.((..((.(((((..((((((((..(((............))).)))))))))))))))..)).)))..))))...	CUACGAUUGUGACACUGGGUGCAC	24	3p
novel-m0142-5p 4	AAAATTTGTCAATTTCTATCGAGGATAGACCATGTTGTAAATATTGGTTTATCACTGATAGATCATACAAAGTGT	74	....(((((.....(((((((..(((((((((............)))))))))..)))))))....)))))....	AAUUUCUAUCGAGGAUAGACCAUG	24	5p
novel-m0143-3p 3	ACTTTTTCTCTCTTGTGTTGTCGAATAGAAGTGTTTTAATTTTAAGTTTAGGGTTCAATAATTTTCACCTCAACAACGCAAGAACGTCAAAGTTTT	95	(((((..(..(((((((((((.((...((((...((.(((((((....))))))).))....))))...)).)))))))))))..)..)))))...	UUUCACCUCAACAACGCAAGAACG	24	3p
novel-m0143-5p 6				UCUUGUGUUGUCGAAUAGAAGUGU	24	5p
novel-m0144-3p 3	CGATCCAACTTCTTCTATGGGACGATTGAGATTTTGTTGTCGATCCACTTCCCTAGTAGAAGCGATCAAACTT	72	.((((...(((((.(((.((((.((((((.(......).))))))....))))))).))))).))))......	UCGAUCCACUUCCCUAGUAGAAGC	24	3p
novel-m0144-5p 2				UCUUCUAUGGGACGAUUGAGAUUU	24	5p
novel-m0145-3p 4	AAGATGATGTCTCTTTTGAGATCACTTTGATGTCAAATTTTGGATAGAGGTAAGAGAAAAGATTTGCACACCGATGTGGTACTTGCTGCAGACGCTCTGAT	100	.(((.(.(((((.(..(((((((((.(((.(((((((((((.................)))))))).))).))).))))).))))..).)))))))))...	ACACCGAUGUGGUACUUGCUGCAG	24	3p
novel-m0146-3p 1	CTTGTATTACTGATAGGTTGGTATTGATAGATCAATATTTACAACATGATTTATCGATGTTAGACTTCTATCATTGATAG	79	....(((((.(((((((((..(((((((((((((............)))))))))))))..))...))))))).))))).	UGAUUUAUCGAUGUUAGACUUCUA	24	3p
novel-m0146-5p 5				UGAUAGGUUGGUAUUGAUAGAUCA	24	5p
novel-m0147-3p 7	AGTATGGCTTGCTTTTGAGCCCGTACTTTTCACATAATAAATCCGATGAAATATGCTTTAAAAGTGAAGTATGAACTGAAAGGAATTGCACATAT	94	.(((((((...(((((.((..((((((..((((..............................))))))))))..)).)))))....)).)))))	UGAAGUAUGAACUGAAAGGAA	21	3p
novel-m0148-3p 9	TGAGAGGTATTGTTTTCTTATTCAAAATATGTCATTCTCATCATTTTTTGGTTGAGTAAAACGTTTGCTTCTAG	73	..(((((((.((((((((((..(((((.(((..........))).)))))..)))).))))))..)))))))..	UCAUUUUUUGGUUGAGUAAAACGU	24	3p
novel-m0149-5p 3	AGTCATCCCGACTTGTCATAGCGCGTGTAGAGTGGGGATTCACCCTTGAAAAAAGGTTGAAATTTGTCTTAAAGTGCTTTTGCGGGTGAGGTTTTGACTC	99	(((((.((..((((((...(((((...((..(..((..((((.((((.....)))).)))).))..)..))..)))))...))))))..))...))))).	ACUUGUCAUAGCGCGUGUAGAGUG	24	5p
novel-m0150-5p 3	AAGCAGTTTAATAGATCCATCTATGACTCTGTCTCGAACAAAATGACATTCAAGTTCAATGTGTTTGGTTCTCTCATGGAATATGGAATTGTTAGCTATGT	100	..(((..(((((((.(((((((((((....(..(((((((...((((......).)))...)))))))..)..)))))))...)))).)))))))...)))	AUAGAUCCAUCUAUGACUCUGUCU	24	5p
novel-m0151-3p 5	TTATTGAGGGGAATTTCTTTGATCTTTGTCAATATTTTCTCTACTGGTGAATACAATTGAAAAAGAATTGAACTGCTTAGAGATTAGTGCTCTCTAATAT	99	.(((((((((.(...(((((((.(....(((((.((((.((...((.......))...)).)))).)))))...).)))))))....).))))).)))).	AUUGAACUGCUUAGAGAUUAGUGC	24	3p
novel-m0152-3p 22	AGAATAGTGTTGTTTTATTATGGGGACGACAATACAATAAAATATGTTTGTACAAATAAGCAGAAATGTGAAACGTCTTAAATAGAGCAAAATATGTG	98	...(((...((((((((((...((((((....((((........(((((((....)))))))....))))...)))))).))))))))))..)))...	AAUGUGAAACGUCUUAAAUAGAGC	24	3p
novel-m0153-3p 3	AAAATATTTTTGTCACCTGATTAAATTTTCCAAAAAGTTCTCATGTTCATGTTAAATAATTTATTGGAATTTTTTGTGAATGGACAAAAATGTTAG	95	..((((((((((((...(.((.(((..((((((.(((((..(((....)))......))))).))))))..))).)).)...))))))))))))..	AUUGGAAUUUUUUGUGAAUGGACA	24	3p
novel-m0154-3p 12	ATAGGGGTTGCTACTCTGGTTACTAAGTTGTTCAATACTGTGGAACTCGATGTTGCAGTATTTGGAAAGAAGGATTATCAGGCGGATGGTGAGTCTTTGTA	101	((((((((..(((.((((.((....((((.(((((((((((..(((.....)))))))))))......))).))))...)).)))))))..).))))))).	AGAAGGAUUAUCAGGCGGAUGGUG	24	3p
novel-m0155-3p 15	AAACGGCGATGTGAACGTGCTTGGCGTCGTGGGAAACTAAATAATATTTTTAAAATAAAAAGGTTTTCACAACGTTGTGATACGTGGCATCGCTATTT	98	....((((((((..((((((.((((((.(((..((.((......................)).))..))).)))))).).))))).))))))))....	UUUCACAACGUUGUGAUACGUGGC	24	3p
novel-m0156-5p 3	TTGTACCCAACATCTAAATGATCTTGTACCAAATATAAAGAATCTTCTATCAAATTTAAATGATCTTGGGTACCAAGATCGTTTTGATATGGATAAAT	97	......(((..(((.(((((((((((((((.......((((.((.................)))))).)))).))))))))))).))).)))......	CAUCUAAAUGAUCUUGUACCAAAU	24	5p
novel-m0157-5p 5	TTGAATCCAAAACCTATTGTGTTCGAGAACATATATATGAACATATATATGTTAGTTAAACTCAGGTAGGTTATTATATTCTT	82	..((((....((((((((..(((..(.(((((((((((....)))))))))))..)..)))...)))))))).....))))..	AACCUAUUGUGUUCGAGAACAUAU	24	5p
novel-m0158-3p 9	TTTTTTATTTGACAATTAACTGTGTTGATTACAATAATGACTATAAAATTTGGTTGTGTTTGCGATCAATCACTGTGTGTTAATATTCAAA	90	........((((((....((.((((((((..(((..(..((((.......))))..)..)))..))))).))).)).))))))........	UUUGCGAUCAAUCACUGUGUGUU	23	3p
novel-m0159-5p 5	GGAGCGGAGCACGTGATGTTCTCGAAGATTGAAGTTCCTTTGAAGATACAAGTTTTCTTCCAAGACTTTAACTTAAAGACCATCACATGTACCGCTTCC	98	(((((((.(((.((((((.(((..(((.(((((((..(((.(((((.........))))).)))))))))))))..))).)))))).))).))))))).	ACGUGAUGUUCUCGAAGAUUGAAG	24	5p
novel-m0160-5p 6	TTCCTTAACAATTCTCGACATTGTATGAACGTTGAAGATGCTGTCAATATAGAGTCGGGAGATGTCTAAGAAC	72	...(((((((.((((((((.((((((..((((.......)).))..)))))).)))))))).))).))))...	AUUCUCGACAUUGUAUGAACGUUG	24	5p
novel-m0161-5p 10	TGCGTCGAAAAATGGTGGGGAACTCTTGACGTGTATTTGGTGTGGCATCAGGAGTTTCCCACCATTTCTCGATGCAT	77	((((((((.((((((((((((((((((((.((.(((.....))))).)))))))))))))))))))).)))))))).	AAUGGUGGGGAACUCUUGACGUGU	24	5p
novel-m0162-5p 4	TAAGATACATGAAATGGTTGTTTTAAAACTCGTGGTGATCTCGGGGCAACTTTGCCTCGAGTTTTATGATCTAAATCATTCTATTTTCATTCTTGG	95	(((((...(((((((((.((.((((....((((((....(((((((((....)))))))))..))))))..)))).))..))).))))))))))).	GAAAUGGUUGUUUUAAAACUCGUG	24	5p
novel-m0163-3p 3	GAATTGAAGTTGAATTTTGTGGTTGACTTTCCTGCATAACTGTCTTTCCTTTGTCAGTATTCTTCATGATATGTGTGCGACTTGATTCAGCAGCATCATGA	100	....((..((((((((..((.((..((..((.((....((((.(........).))))......)).))...))..)).))..))))))))..))......	GAUAUGUGUGCGACUUGAUUCAGC	24	3p
novel-m0164-3p 15	TATGATCTAAACGATATTGGTATATGATCTAAACGATTGTATATACATTGTTTAAATCCATATCACTAGTAGAGCGTTTAGATTTGA	87	...((((((((((.((((((((((((((.((((((((.((....)))))))))).)).))))).)))))))...))))))))))...	AAAUCCAUAUCACUAGUAGAGCGU	24	3p
novel-m0165-5p 12	CTCATTCTCGACTTTAGGTTAAGTAGACGAATGTTCTCTTAAATGGTGTCTTCGGAACTTGAACAAATGACCATACTCTCTCTATGACACGAGAGGGGT	99	.(((((......((((((((..(.(((((...(((......)))..))))).)..))))))))..))))).....(((((((........)))))))..	ACUUUAGGUUAAGUAGACGAAUGU	24	5p
novel-m0166-3p 4	TCTATCAACTACAATTCTATGAAAAGGGAGAAACAACTATAAGTCTAACTTGTCGTAGAGAGGTGTAGGAAAAGTA	75	........(((((.((((((((.(((..(((............)))..))).))))))))...)))))........	GUCUAACUUGUCGUAGAGAGGUGU	24	3p
novel-m0167-3p 5	GGTGGTCCTTCATATTGAGGGCTCATGCAACTTGTGATCATATCCTGCAGTTGTTGGACTGACAATGAGGTGAGGGAGATAA	81	.....((((((((((((..((..((.((((((.((...........))))))))))..))..))))...)))))))).....	AGUUGUUGGACUGACAAUGAGGUG	24	3p
novel-m0168-3p 3	ATAAAGAAAATTACACGCAAGCTTATGGTCAATTAGATCTATTTTTATATTTTCGTTGTGACCATGTGAGCGTTTTTTCATTTA	83	.....(((((....((((...(.((((((((....((..(((....)))...))....)))))))).).)))).))))).....	UUUCGUUGUGACCAUGUGAGCGUU	24	3p
novel-m0169-3p 3	AGAGAACAAAGAGGAGCCAAGACAACAGAGTTCAGAGTTGACAGCGACAACTAACTCGAAATCGACGACTTATAGGTTGTGTGGAACACTTTGATTTTCTT	100	(((((((((((.(...(((..(((((.(((((....(((((...(((........)))...))))))))))....))))).)))..).))))).)))))).	ACUUAUAGGUUGUGUGGAACACUU	24	3p
novel-m0170-3p 3	CAGACGATGGGGAGATTTCCAAGTGGTGGTGACCCGCATAATGGCGTTTAGCAGATATGGAGTCGACAACGATAGTAAGTCTCATTTTCTCT	91	.(((.((....(((((((....((.((..(((((((.((....((.....))..)).))).))))...)).))...)))))))....)))))	GGAGUCGACAACGAUAGUAAGUCU	24	3p
novel-m0171-3p 67	TGGTTGTGTTTATCCTGCTTACTAGGCGTTCTACGTGCTATCTCGAAAAGAAATTCGCATAGAATGTCTAGACGGTCACATCTCC	85	.((.((((........(((..((((((((((((.(((..((.((.....)).)).))).))))))))))))..)))))))...))	AAUUCGCAUAGAAUGUCUAGACGG	24	3p
novel-m0172-3p 19	TTAAGTTTTACCGTGTCAAATTTTCAAATACATCAAGAATTGTATTTTGTTCATTTTTAAACGAAAAAGAGTTGAAGACCGGATAGGTAGTGCAAAGAAGA	101	....((.(((((.((((...(((((((.((((........))))(((((((........))))))).....)))))))...))))))))).))........	AGAGUUGAAGACCGGAUAGGUAGU	24	3p
novel-m0173-3p 5	TCTAAACCCTATTTCCGATGCTGTAAGTGACACGTCGAGAATCCCTAAACTATTCCCGACGTTGCTGACACATCGTCGGAGAAAGGCGTAACGTACAAT	98	.....(((((.(((((((((.(((.((..((..((((.((((.........)))).))))))..))...))).))))))))).))).))..........	UGACACAUCGUCGGAGAAAGGCGU	24	3p
novel-m0173-5p 3				AUUUCCGAUGCUGUAAGUGACACG	24	5p
novel-m0174-3p 3	ACGACTTTTTAGGATGTTTTGTCTTCAGTGTTCTACCCAACAAATGGTTCAAGTTTTTGTGATTGAGTCACTGAAGAAAAAAAAACTAATCAGCAGTAGTG	100	((..((..((((....((((.((((((((((((......(((((...........)))))....))).))))))))).))))...))))..))..))....	UCACUGAAGAAAAAAAAACUAAUC	24	3p
novel-m0175-5p 26	TAGATGATAGTAATCTGTCGATGTCTAACATAGCCTATTACTAATAGACAGTGACATTTTACTATATTTGAATATCTAG	79	(((((((((((((..(((((.((((((...(((.......))).)))))).)))))..))))))).......)))))).	UAAUCUGUCGAUGUCUAACAUAGC	24	5p
novel-m0176-5p 4	TGATGGAGTCTATCATCACTGATAGATCATGTTGTAAAAATTGATCTATCACCGATAGATTATATGAGTCTATCAT	75	(((((((.((.((((((..((((((((((.(((.....)))))))))))))..))).))).....)).))))))).	UAUCAUCACUGAUAGAUCAUGUU	23	5p
novel-m0177-5p 23	TACACTGGGTATGGATTTTTCAACTTTATTGAGAGATGGAGATCAGAGACGCATACATTTCACATGTCGGTTGGAGAGTGCACGATTACGTTGCAAGATGT	101	...........((.(((((((((((....((.((((((.................)))))).))....))))))))))).)).....(((((....)))))	AUGGAUUUUUCAACUUUAUUGAGA	24	5p
novel-m0178-3p 5	TTATCATTGATTGATTGTGATTAATCGACAATCATGACGTCCTATTGTCTTGACCGTTGGCTCTAGATCATTTTGATGGTCG	81	..(((((..(.(((((..((....(((((..(((.((((......)))).)))..))))).))..)))))..)..)))))..	CUUGACCGUUGGCUCUAGAUCAUU	24	3p
novel-m0179-3p 3	TTGGTTGGTTGTCGATCATTATGACAATCGGTCGCCAAGGATCATGGCTATTGGTCACTGACCATCACTACGATCGTTTATGAATAGGCACGACATCAA	98	...((((..((((..((((...(((.((((...((((.......))))...(((((...)))))......)))).))).))))...)))))))).....	CUACGAUCGUUUAUGAAUAGGC	22	3p
novel-m0180-3p 14	AACATCAACATTAGTTCTAGGGTTAGGTTTGATATGATAAAAGGTTTCGGTCTTAGCTTCAGAACTAGGCACGATTTA	78	...(((....((((((((..(((((((.((((.((........)).)))).)))))))..))))))))....)))...	UUUCGGUCUUAGCUUCAGAACUAG	24	3p
novel-m0180-5p 1				AGUUCUAGGGUUAGGUUUGAUAUG	24	5p
novel-m0181-5p 3	TCGAACTATTATGTGTCTTTGTGTGTACCATGGATTTGTGTCTATGTGTATTACGACAGACACGAACATATAATC	74	...........((((((((((((.(((((((((((....))))))).))))))))).)))))))...........	AUGUGUCUUUGUGUGUACCAUGGA	24	5p
novel-m0182-3p 5	TGAGAAATGTCACCCTCTGTTCTGTACGCGTCCTAACTTGCCATGTGGTACGTAAACGACTTAGAGCAATCTTGGCAGTCTCT	82	.((((..(((((.....(((((((....(((....((.((((....)))).))..)))...)))))))....))))).)))).	ACGUAAACGACUUAGAGCAAUCUU	24	3p
novel-m0182-5p 1				CCUCUGUUCUGUACGCGUCCUAACUUGC	28	5p
novel-m0183-5p 16	TAGCTCACTCATTTTGATCGAGTTTTAGATGTGTAAGTAAAACATATCTAATGATTTTGATCATTATGCCTTAACTT	77	.........(((..((((((((..((((((((((.......))))))))))....))))))))..))).........	AUUUUGAUCGAGUUUUAGAUGUGU	24	5p
novel-m0184-3p 1	TTCTTAAGTTATCTCGACTTATATATTTTCTAGCTCTCTCTAAACAACGAGAGACTTGATTGTCATATGGTTGGTGACCAAAGACC	85	.((((..((((((..((((.((((((..((.((.((((((........)))))))).))..)).))))))))))))))..))))..	CUUGAUUGUCAUAUGGUUGGUG	22	3p
novel-m0184-5p 3				AUCUCGACUUAUAUAUUUUCUAGC	24	5p
novel-m0185-3p 2	CTCATTTTATTTCTATTTATTGTCGTACAAAGATATGCTTTTTGTCGATAAAACCTAGAAAGAATGAGA	68	(((((((..((((((....((((((.(((((((.....)))))))))))))....))))))))))))).	UUUUGUCGAUAAAACCUAGAAAG	23	3p
novel-m0185-5p 4				UUCUAUUUAUUGUCGUACAAAGAU	24	5p
novel-m0186-5p 18	TTTTGGAGACAATACCGAGTGGAGATCTGAGAGCATAATCACACAAGATAGAATTCACTCATTCTCTACTTTGGGGTAAGTCGATGAGT	89	.((((..(((..(((((((((((((..((((.(.((.(((......)))...)).).)))).)))))))))...)))).)))..)))).	AAUACCGAGUGGAGAUCUGAGAGC	24	5p
novel-m0187-5p 14	CCAAGATCATTTGGATTTGGTACAAGATTCGTGTACCAAGATCGTTTAGATGTTGTACAAAATCATGTACCAAGATCTGAAAGATCGTGT	90	....((((.((..(((((((((((.((((..(((((.((.(((.....))).))))))).)))).)))))).)))))..)).))))....	UUGGAUUUGGUACAAGAUUCGUGU	24	5p
novel-m0188-5p 3	TAGGAAAGCTATCACTGATAGCAATAACTATATCAACGAATAACATTGATATATAGTTGTTATATATCAAAAATAACTTTCAAT	84	...(((((.(((...(((((..((((((((((((((.(.....).))))..))))))))))...)))))...))).)))))...	AUCACUGAUAGCAAUAACUAUAUC	24	5p
novel-m0189-5p 10	TGACATGCAAAACGTGTCAAGAATTTAAATATTTTTTACAAATATTATATGCATGTCAAGAATAAACAAATTCTTGACACGTAAAAAGTGTCAA	94	((((((.....(((((((((((((((...(((((((.(((.............))).)))))))...))))))))))))))).....)))))).	AACGUGUCAAGAAUUUAAAUAUUU	24	5p
novel-m0190-3p 5	GCTGATAGACTTGTATCACTGATAGATTTGTATGATCTATCAATAATATATCAATATTTACAATATGGTCTATCGGTGATAGATTTCTATCATT	94	..(((((((..(.(((((((((((((((((((((((.(((.....))).)))).....)))))....)))))))))))))).)..)))))))..	CAAUAUGGUCUAUCGGUGAUAGAU	24	3p
novel-m0191-3p 6	GCAAATTTAAAATTGGATAGCCCTCTAATATATCTAATTAATTGTTATTTTGTAATATGCAAAAAAGATTTGTTATGGGCTGTTTTTTCCTAAATTTTTTT	101	..(((((((..(..(((((((((..(((((.((((.......((((((...))))))........)))).))))).)))))))))..)..)))))))....	AUUUGUUAUGGGCUGUUUUUUCCU	24	3p
novel-m0192-3p 1	TGAGAGGTCAAGATGACCTGACTATTTTTAGAGCTTGAAACCTTCTTAAAGAAAGATGAATGTCAATTTCTAAGAAGTGAGGTGGTCAGGACACGACC	98	......(((..(((.((((.(((..((((((((.((((.....((((.....))))......)))).))))))))))).)))).)))..)))......	UUCUAAGAAGUGAGGUGGUCA	21	3p
novel-m0192-5p 4				AGAUGACCUGACUAUUUUUAGAGC	24	5p
novel-m0193-3p 5	CCAAATATTTACACTTCGTAGAAAAATAAAGTGTAATGAAATTTTATGTTTTAGTAGTTTTGTTACGGAGTGTAAATAGTTTT	83	.....((((((((((((((((((((.(((((..(((.......)))..)))))....)))).)))))))))))))))).....	UUUAGUAGUUUUGUUACGGAGUGU	24	3p
novel-m0194-5p 6	AGTCCACTGGCTTCGTCGCTCCGATGATCTTCCTACCAGTTGCTACAACATTTTTCCCCTCCCAGATCATTGCAACGACGGGACCAGAAATTA	93	......((((..((((((...(((((((((........((((...))))..............)))))))))...))))))..))))......	CUUCGUCGCUCCGAUGAUCUUC	22	5p
novel-m0195-5p 4	TGGGCCGAATTGGATTGTGTTGGTCAAACTTGGTTTTGAACTTAGCTTATATCAAGTCAGATCGACCTTTAGGGTTGGGATTCGGTGAG	89	...((((((((.((((.((((((((..(((((((..(((.......))).)))))))..)))))))....).)))).).)))))))...	UGGAUUGUGUUGGUCAAACUUGGU	24	5p
novel-m0196-3p 6	AGGTAAATATACTGGAAACTTACTTCTGATTTTATATTACTAATTTTGAACATTAACGTTAATGAGTTAGAAGTTAGAAGTTAGAACGTGTTAATTTCATT	101	.((((....)))).((((..(((((((((((((..(((.(((((((..(((......)))...))))))).)))..)))))))))).)))....))))...	UAGAAGUUAGAAGUUAGAACGUGU	24	3p
novel-m0197-5p 4	TCCTCCCACCTCGGTTGCCTCTATGTTCTCTTCACTCTGGCAGGTTAAAGGAGGTTAAGGTGTTTGTGTGGTAGGT	76	.(((.((((..(((..((((..((.((((.((.(((......))).)))))).))..))))..))).)))).))).	UCGGUUGCCUCUAUGUUCUCU	21	5p
novel-m0198-5p 5	ATCAAATCGAAGTATGTTGGTTAAAGTTGGGTTCGAAAAGTTTAAAGTCGAAAATTTTAAAAAATATATTTTGAAGTCTT	80	......((((((((((((..((((((((...(((((...........)))))))))))))..))))))))))))......	AGUAUGUUGGUUAAAGUUGGGUUC	24	5p
novel-m0199-5p 42	AGCACTCTAAAAACTAAACAGAGACGAGAACGTGAAATGCATTTTCATTTGTTTTTGTTTAAAAAGGGTGTTG	73	((((((((......(((((((((((((....((((((.....)))))))))))))))))))...)))))))).	AAACUAAACAGAGACGAGAACGUG	24	5p
novel-m0200-5p 6	TTAGAAAAAGTACATAGGGTGGGTCAGGAGGTGTGCCAAATTTAATTTGGAAGGCTTTTCCTAGTCTCTACCATGTTGTATTTTTAACTT	90	.....(((((((((...((((((.(((((((.((.((((((...))))))...)).)))))).).).)))))....))))))))).....	UACAUAGGGUGGGUCAGGAGGUGU	24	5p
novel-m0201-5p 4	CCTGAGTCAGCATTTACCACTGGAGGACAGGTGTTAGATTATTTTCGAAGTTCATTAACTCCTCAAACGGCAGAGGCACTCATTTATGCTCAGA	94	.(((((.((((.(((.((....(((((..((((...((......))......))))...)))))....)).))).)).........))))))).	CAUUUACCACUGGAGGACAGGUGU	24	5p
novel-m0202-5p 4	GCACAAGCGTAAGGATGTTTGGCCGTGTGCTTGCCTCGCATGCGTTGCGCGCGATTGGCCGCATAATGTCACGTTGCA	78	(((...((((...((((((((((((..(((.(((..((....))..))).)))..))))))...))))))))))))).	AAGGAUGUUUGGCCGUGUGCUUGC	24	5p
novel-m0203-3p 6	TCCATTTTCCGTGTAAAGAGTTTAGGCAAAGAGCATGGTAGAGCAGACGATTTTCGACCATCTTTCGGCAAAGAGTTTCGATAAGTAATGGT	92	.(((((.....(((..(((.(((..((..((((.(((((.(((.........))).)))))))))..))..))).)))..)))...))))).	AUCUUUCGGCAAAGAGUUUCGAU	23	3p
novel-m0204-3p 3	GTGAGAGTATAAGTGTGATGCTTGGCATGTGGCATGATCAAGCACTTTAAGTTGTCACTAGGCGACATGTTAAGAGTTGACGGGGTATGTCAA	93	.(((..((((..((.((((.((((((((((.((.((((..(((.......)))))))....)).)))))))))).))))))...)))).))).	AGGCGACAUGUUAAGAGUUGACGG	24	3p
novel-m0205-5p 6	AAATATGTCAAATTCTATCCATGTAAACCATGTTACAAATATTGGTTTATCACCGATAGATTTGACTATATTTG	74	(((((((((((((.(((((..(((((((((............))))))).))..)))))))))))).)))))).	AAUUCUAUCCAUGUAAACCAUGUU	24	5p
novel-m0206-5p 9	ATATTTGGTACACGATCTTGTACCAATATCCTTTAGATTTGGGTCACCAAATCTAAATGATATTTTTTCAAGATTCCTTTAGTATA	86	(((((.((.....(((((((....((((((.(((((((((((....))))))))))).))))))....)))))))))...))))).	CACGAUCUUGUACCAAUAUCCUUU	24	5p
novel-m0207-5p 5	AAAGGATGAAAGGACGTCTGCACGACTTTGATGTAGCTTTTTAGAGGCATTAATGAAGCATGGAATGTCCTGTCAACATAAGTCCTCGCATATAAA	96	..(((((((.((((((((((..(..(.(((((((..((....))..))))))).)..)..))).))))))).))).......))))..........	AGGACGUCUGCACGACUUUGAUGU	24	5p
novel-m0208-5p 7	CTGAAGGACTAACTTACTGTGGTCTATATTCGTGGACATAGAAATATATCTACAGTGAGAAGAGTTCAGCTGTTAGTCTTTAGT	84	...((((((((((...(((.(.(((.((((.(((((.(((....))).)))))))))...))).).)))..))))))))))...	AACUUACUGUGGUCUAUAUUCGUG	24	5p
novel-m0209-5p 4	TCTTCAAATCAAGAAATAGTGGGAACTCAAGTTCTAATAGTCTAACTAATGGAGGCTCGAGTTCTAGTATTCTACCTTTAGTTA	84	...........((((.((.(((.(((((.(((((((.(((.....))).)))).))).)))))))).))))))...........	AAGAAAUAGUGGGAACUCAAGUU	23	5p
novel-m0210-5p 4	TTCTGTACGCATGTGGCTTATAAGATCTTGGAGTTTTAGATCTTTCTTCTTGTGCTTCAAGTGATTTTGGTAGTCGGTCCAAGAGG	86	((((....((....((((..((((((((((((((...(((.......)))...)))))))..)))))))..)))).))...)))).	AUGUGGCUUAUAAGAUCUUGGAGU	24	5p
novel-m0211-5p 4	TTGTTGGATAATCCTACTAACTCTAGTGGGCTAGGTGTAGTCATTCGAGGAAGACAAAAAGTCTATTAGAAAAAGTGGATTGTGAGATGT	89	..(((..(((((((.(((...(((((((((((...(((..((.......))..)))...)))))))))))...))))))))))..)))..	AUCCUACUAACUCUAGUGGGCUAG	24	5p
novel-m0212-3p 3	GATCAACGATAACTTTCAATTTGAGAAATCAAGGAAATTAAAACACTTATAATTGTAGCAAATAGAAAGTTGTCATTGAT	79	.(((((.((((((((((.(((((...(((.(((............)))...)))....))))).)))))))))).)))))	UUAUAAUUGUAGCAAAUAGAAAGU	24	3p
novel-m0213-3p 3	TCTCAAATTAAAAACTATCATTGGATAACATCTATTAATGATAACAGTCATCATTGATAGCATCTAGATATATGTTGTCACCGGTAGCTTTCAATTTGAG	99	.((((((((.(((.(((((....(((((((((((((((((((.......)))))))))))...........))))))))...))))).))).))))))))	AUAUAUGUUGUCACCGGUAGCUU	23	3p
novel-m0214-5p 4	AAAGATGGGGATTTCCCAACGCAACACTGTAGACGCTGGGGAATCCAGCGAATAAGCCAGTGTCAATAGTGTTGCATTGGGGAAGGTCAAAGCATTAAA	98	.......((..((((((((.((((((((((.((((((((.................)))))))).)))))))))).))))))))..))...........	AUUUCCCAACGCAACACUGUAGAC	24	5p
novel-m0215-3p 4	TCGATGTTAAAAACGTCAAGAAATTTATAAAAAATTATTGACGTTTTTTAAATGTTAAGATAATTCTATAAAAATCCTTGACGTGTTTAAAAACGT	95	.((...(((((.((((((((...((((((...(((((((((((((.....))))))..))))))).))))))....)))))))).)))))...)).	AUUCUAUAAAAAUCCUUGACGUGU	24	3p
novel-m0216-3p 1	AAAGCGGAGCACGTAATGTCCTTGAACTTGGAGTCTTGGAAGAAAGTTTTCTTCAAAAAAGCTTCAATCTTCGAGCACAATCGACTTCGAAGTCTT	96	....(((((..((...(((.((((((.((((((..((.((((((....))))))...))..))))))..)))))).)))..)).))))).......	UUCAAUCUUCGAGCACAAUCGACU	24	3p
novel-m0216-5p 15				ACGUAAUGUCCUUGAACUUGGAGU	24	5p
novel-m0217-3p 7	GTTGGAGTAGCTTAATTTCCAACAGAAGTAAAGCTCCAGATGAGTGTTTATCCATATAGATCAAACGATCATCTTGACCTGTTCAGAAGACTTATTT	96	(((((((.........))))))).(((....((.((.((((((.((((((((......))).))))).)))))).)).)).))).............	AACGAUCAUCUUGACCUGUUCAGA	24	3p
novel-m0218-3p 4	ACCGTTGATAAACGGTCTATCAATATTTATCAGTGATAGAAAAAGATAGAAACTTACCTATAAGTGAAAATAGAGGTTGTTAGAAGTTTATCAATGTCTATT	102	..(((((((((((..((((.((((.(((((((.(.((((...(((.......)))..)))).).)))...)))).)))).)))).)))))))))))......	AAUAGAGGUUGUUAGAAGUUUAUC	24	3p
novel-m0218-5p 15				AACGGUCUAUCAAUAUUUAUCAGU	24	5p
novel-m0219-5p 7	TTCCCGAGGCAATTAGTGACACGTCGGGAATCCCTAAACCTATTCCTGACGTTGCTGACACCACGTCGGAGGAA	73	(((((((.(...((((..((..(((((((((..........)))))))))))..)))).....).)))).))).	AAUUAGUGACACGUCGGGAAUCCC	24	5p
novel-m0220-3p 3	GTAGAGTGGGACAGTGAGACGAGTTTTAGGCAAAGATTGGCATCTTGAGTGGCGCTGGAACGATGTTTGACTGAGGATATAAAA	83	...........((((.(((((.(((((((((.(((((....))))).....)).)))))))..))))).))))...........	CGCUGGAACGAUGUUUGACUGA	22	3p
novel-m0221-3p 4	CGTTACGAAAATGTCACGAATTTGATATACTATGACATTTTTTTTGTCATGGATATGCCAACCGTGATAGTTTTTGAAAAA	80	.....(((((((((((((...(((.((((((((((((.......)))))))).)))).))).))))))).)))))).....	CAUGGAUAUGCCAACCGUGAUAGU	24	3p
novel-m0222-3p 4	ACGATGTGTTGGCAATGTGCGTCGGTGAACTTTTCTCCGTTGTCGTTGCGATATGCGTTAGGGAAATTATCCTCGACGTGCATGCCGATGTCG	92	.((((..(((((((.((..((((((.((...((((((((((((((...))))).)))...))))))...)).))))))..)))))))))))))	AGGGAAAUUAUCCUCGACGUGCAU	24	3p
novel-m0223-3p 4	TATTCGTTGCCCAAGATTGATGACTTGTTTGATCAGTTGTAGGGAGCCACTGTGTTCTCTAAGATCAATTGACGATCAGGATATCACCAGTTAAGAATT	98	.((((...((.......(((((.((((.(((.(((((((((((((((......))))))))....)))))))))).)))).)))))...))...)))).	CAAUUGACGAUCAGGAUAUCACCA	24	3p
novel-m0224-3p 14	TTCACCTCTCATTGTAATAGGTTGGACTTTGTTTTCATTGTTGTAATAAACTAGTTTTAGCTGGGTACGATGTTTTGGTGTT	82	..((((...(((((((...(((((((((..((((.((....))....)))).)).)))))))...)))))))....))))..	AACUAGUUUUAGCUGGGUACGAUG	24	3p
novel-m0225-3p 3	GAAAGTTATCATCGATAGCAGCTATTTGTAATAGCAATTAATAAAACATTTATTAGATTGAAAGCTATCGCTAATCGTAGATATCGATGATAATTCATTGA	100	...((((((((((((((.(.((.(((.(..(((((..(((((..((......))..)))))..)))))..).))).)).).))))))))))))))......	UCGCUAAUCGUAGAUAUCGAUGAU	24	3p
novel-m0226-3p 3	TTGGTTTTTTTGAAATGTCCTATGGTTCTCAATTCACGAAAAAAAATAAAACCTAAGCATGGATTGATAATTATGGGCGGTAAAAAAGCTA	90	.(((((((((((...((.(((((((((.((((((((.(...................).)))))))).))))))))))).)))))))))))	CAUGGAUUGAUAAUUAUGGGCGGU	24	3p
novel-m0227-3p 5	ACCAAACTCGAACTAATACGAACCAAAAAATCAGAATTCAATCACTTGCACTTAAGTGAGAATTGATATCTTGGTTGTGAAAGTTTCAAAACTTT	94	.........(((((..(((.((((((.(.((((..((((..(((((((....))))))))))))))).).)))))))))..))))).........	AUUGAUAUCUUGGUUGUGAAAGUU	24	3p
novel-m0228-3p 5	AAATGGTGACTAGAGGTTGGTGGCCGTGGTTGCTCAAGTTGACTAGTGATAGTCACCAAAACACGGTCGTCAACATAATGGATTAAAGCGGTTG	93	.(((.((..(((...((((..(((((((...((....))((((((....))))))......)))))))..))))....)))......)).))).	ACACGGUCGUCAACAUAAUGGAUU	24	3p
novel-m0229-3p 4	AGTGAAGTTATTGTCGATTTGATGGTGATGTTTTTTTTTTTTTTTTTTTGAGAAAATTAAAATTTTCATAGGGTTTAATTGACAGGAGGGGGAGT	94	..........(((((((((.(((.((((.(((((..(((((((......)))))))..)))))..))))...))).)))))))))..........	AUUUUCAUAGGGUUUAAUUGACAG	24	3p
novel-m0230-3p 15	TTTTTTTTGTACACGATCGTTTAGATTTGTTTTAGATTTGCTTGTTTAAATTAGGGTAGCAAAATCTAAACGATCTAGATTTTTTTTGTACACAATCGTAT	101	.......((((((.((..(((((((((.((((.(((((((((..((((...))))..))).)))))))))))))))))))...)).)))))).........	AAACGAUCUAGAUUUUUUUUGUAC	24	3p
novel-m0231-5p 6	ACATACCGAAGCAAGCCGAGACGTCTAGAAGTGTAAAAAAAGCCATTTGGCTTTTGCCTTGCAGCGTCGTGGAGCTTTGGTGCTC	85	...(((((((((...(((.((((.((..(((.(((((...((((....))))))))))))..)))))).))).)))))))))...	GCAAGCCGAGACGUCUAGAAGUGU	24	5p
novel-m0232-5p 9	TAAGCTATAAAGGCTATTTAGAAGTAGGATGAGTTTTCACGGAAGTGTTATTTTATCTTTTTGTTTGTTTAGTTAT	76	...........(((((..((((...((((((((....(((....)))....))))))))....))))..)))))..	AGGCUAUUUAGAAGUAGGAUGAGU	24	5p
novel-m0233-5p 3	TCATCTCGGTATATTGTATGCCTGATATCGAATGAATTAAAGACACAATTCTTTCATTCTGAGGCATGGTATGTCCGAGATCGAG	85	(((((((((.((((..(((((((.(....(((((((....(((......))))))))))).)))))))..))))))))))).)).	AUAUUGUAUGCCUGAUAUCGAAUG	24	5p
novel-m0234-3p 6	ACCCATATTTTACGAGTTGAATTGGGTTGGAAACTAAATTCGGGTTATTCACGTTGTCAACTCATATAACCTGAAAATATGGAT	85	..(((((((((.((.((((...(((((((..(((..................)))..)))))))..)))).)))))))))))..	ACGUUGUCAACUCAUAUAACCUGA	24	3p
novel-m0234-5p 8				CGAGUUGAAUUGGGUUGGAAACUAAA	26	5p
novel-m0235-5p 13	TTATATGACAAACTGTGGGAGAGGATTGAACATGCAACATGTACTGTTCTAGGCTTAGGGTTTGGACTACCA	73	........((((((.((((..(((((.(.(((((...))))).).)))))...)))).))))))........	AACUGUGGGAGAGGAUUGAACAUG	24	5p
novel-m0236-5p 4	AAGTTAGATGTTCAATTTCGTCATTCTCACGTGTAAAAAAAACCTATGAAGATGGGAGATTGGAAATCTTGGGCTC	76	.((((((((.(((((((((.((((..(((...((.......))...)))..))))))))))))).))))..)))).	UUCAAUUUCGUCAUUCUCACGUGU	24	5p
novel-m0237-3p 4	TGTGTTGGTATCTCGTCTGGTAAGAACACCTTCGTTCAACTTGCGTAATGGTTGTTGGTATCTCGCCTGGTAAGAACACC	80	.(((((..((((..((..((((..((((((..(((.......)))....)).))))..))))..))..))))..))))).	AAUGGUUGUUGGUAUCUCGCCUGG	24	3p
novel-m0238-5p 13	AAAAAAAGAAAATTCGGGTTGGATTGAGTCTCGAGTTGGAAGGTTGAAAAATTTGGGTCAACCAAACCCAAATTAATATAGTGT	85	..........((((.(((((((.((((..((((((((............)))))))))))))).))))).))))..........	AAUUCGGGUUGGAUUGAGUCUCGA	24	5p
novel-m0239-3p 5	TTAGTCGATAAACGATTGTTTGAAAACATAAAACTAAACGATCATGTAAGTGGGTGAACGATCGTTTATAAAACTAAATAATTG	85	(((((..(((((((((((((((....(((...((...........))..)))..)))))))))))))))...))))).......	UGGGUGAACGAUCGUUUAUAAAAC	24	3p
novel-m0239-5p 6				AACGAUUGUUUGAAAACAUAAAAC	24	5p
novel-m0240-3p 1	TAAAAAAGTTCAATCTCAACGATGGAGTCGGAGTTAAATTGTTCAAAAAAAAAAGGATAAAATGTGAGAGTTGAGGTTGAGTTTGAACTCGAGAA	95	......(((((((.((((((..(.((.((...(((...((((((..........)))))))))....)).)).).)))))).)))))))......	AAUGUGAGAGUUGAGGUUGAGUUUG	25	3p
novel-m0240-5p 8				CAAUCUCAACGAUGGAGUCGGAGU	24	5p
novel-m0241-5p 28	CAATATCCACATGATCATGTAATTCTTTTAAAGCGATGCGAAAATAGCTTCAAATTTAAATGATCGTGTTGATAATA	78	...((((.((((((((((.(((....(((.((((.((......)).)))).))).))).)))))))))).))))...	AUGAUCAUGUAAUUCUUUUAAAGC	24	5p
novel-m0242-3p 8	GTCCAAACATATCAATGATAGAAGTCTATCACTAGATAGATCATGATGAAAATATTGATCTATTACTGATAGATCATAACAATGACCTAAAATCAT	96	...........(((.((.((...((((((((...(((((((((..((....))..)))))))))..))))))))..)).)).)))...........	UUACUGAUAGAUCAUAACAAUGAC	24	3p
novel-m0243-3p 3	CCAATTATCAGAGGTTATCTTAGTAATGTTGGTTTTTAGAAGTGGTCTTAGACATATTCACAAAGACGAAGGTACTGAATGATGTCATCAAATTG	95	.(((((....((.(((((.((((((.(.((.((((((.(((...(((...)))...)))..)))))).)).)))))))))))).))....)))))	AAAGACGAAGGUACUGAAUGAUGU	24	3p
novel-m0244-3p 8	CTATTTTTGGATGGACTATATGTCACACCCCGATTTAGGTTTTTCTCTCTAACCTAAATCGTGGCATGATAAGACATTTTTGAAAAC	87	...(((..(((((..((...(((((..((.(((((((((((.........))))))))))).))..))))))).)))))..)))...	CUAAAUCGUGGCAUGAUAAGACAU	24	3p
novel-m0245-3p 3	CCGACGCTATATGTGGTGCATCGAAAGATCATCTCTTAATTCATTTTTTTCGGTCTTTGATCTTGATGCGAATTTTTGTGTCTG	84	..(((((.....((..(((((((..((((((...((.((.........)).))....))))))))))))).))....)))))..	CGGUCUUUGAUCUUGAUGCGAAUU	24	3p
novel-m0246-5p 3	TGGAAACCCAAATAGAATCATAGAATCTAACAAGGGACCAAACGTTCCCTGTAAGACCTGTCTAAAGATTTTATTATTTCTC	82	.(((((....(((((((((.((((.(((.(((.(((((.....))))).))).)))....))))..))))))))).))))).	AAUAGAAUCAUAGAAUCUAAC	21	5p
novel-m0247-3p 10	ATTTGAAATGGGGGACAAAAAATGAGCATGAGGTTTGATGCACTCAAATATACTGACTCGTCTTTTGAACCCGAGTGTAAA	81	.((((...(.(((..(((((.(((((((....((((((.....))))))....)).))))).)))))..))).)...))))	AUAUACUGACUCGUCUUUUGAACC	24	3p
novel-m0248-3p 18	TGACACGTAATAAGCGTCAAGTGCAATAGATTACTTGACATTAATACAGTGTCAAGTAACTGTATACTTGACGGTGTTTTAGTGTT	86	.(((((..((((..(((((((((..((((.((((((((((((.....)))))))))))))))).))))))))).))))...)))))	CAAGUAACUGUAUACUUGACGGUG	24	3p
novel-m0249-3p 7	AGTACTTGTGAAACGATTGTCAAAATTAGGGTAGCGAAGTCGTGTACCAAGTACACGACTTCGCTAAAGCTGACTGGAGTCGTGTAC	87	.((((.......((((((.(((...((((..((((((((((((((((...))))))))))))))))...)))).)))))))))))))	CACGACUUCGCUAAAGCUGACUGG	24	3p
novel-m0250-3p 5	GGATATTTTGTAACTCTCTAGCTAGATGATGAAGGTATGTACGTATATAAAATGTTGATAAATACGTATCACTGGTAGAAAGTAAAAATATTG	93	.((((((((...(((.((((.((((.(((((...((((..((((.......))))......)))).))))))))))))).))).)))))))).	AAAUACGUAUCACUGGUAGAAAGU	24	3p
novel-m0251-5p 3	ATTCGAGTTTCGGGATCGGATGTACCTTTAGCACTTTTTTTTTTCTTGTCTAGAGTGCATCTCACGTCCATTTGCTTGATC	81	..((((((....((((.((((((((.(((((.((.............)))))))))))))))...))))....))))))..	CGGGAUCGGAUGUACCUUUAGCAC	24	5p
novel-m0252-3p 9	ATTATAATAGTGTTGACCATGCTAAACGATCATGTTAACCATGGTACGCGATCGTTTAAATCATGTCAACAATCATATAA	79	.(((((....(((((((.(((.(((((((((.(((..((....))))).)))))))))...))))))))))....)))))	CGCGAUCGUUUAAAUCAUGUCAAC	24	3p
novel-m0253-3p 7	GGAGGATCTCGGGACATGGTATGCTCGAAATCGTGTACTAAAATCTACACGATTGTGTATCACTCGCGTGTGACCAAAATAT	82	...((.((.((.((..((((((((....(((((((((........))))))))))))))))).)).))...)))).......	ACGAUUGUGUAUCACUCGCGUGUG	24	3p
novel-m0253-5p 1				GGGACAUGGUAUGCUCGAAAUCGU	24	5p
novel-m0254-3p 6	CGAGGGTTGCTTGGTTGGTTTCATTTTCAAGTTTTTCCAAGAAGATGACGATGATGCAACTCCAGCTCTGCCTCTC	76	.((((((.(((.((...((.(((((.(((..((((....))))..))).))))).))....)))))...))).)))	AGAUGACGAUGAUGCAACUCCAGC	24	3p
novel-m0255-3p 4	TATTAGTGATAGACACTGATTTGTATCAACTTTTATCAATGGTAGAAACTAGTATCAGTGTGTATCAATTTAA	73	......(((((.((((((((..((.((.(((.........))).)).))....)))))))).)))))......	UGGUAGAAACUAGUAUCAGUGUGU	24	3p
novel-m0256-3p 4	TTGTTTACTAATTGCATAATTTGCTAGGAGTGAAGTAGAGGTGTGTGTCAAACTTTATGAGTGAAGTAAAGTTTGATGTGAACAGACCGTGCATAAACAAT	101	(((((((((....(((.....)))....))))).(((..(((.(((((((((((((((.......))))))))))))....))).))).)))....)))).	AAAGUUUGAUGUGAACAGACCGUG	24	3p
novel-m0257-5p 7	GAGAAATTTCATGGACTGGTGGGCTTGGCCCTCATTTATTTGTTGGGTTTGAGTTCATTTGCTTATTGAATTTAGA	76	...((((((.(((..(..(((((((..((((.((......))..))).)..)))))))..)..))).))))))...	AUGGACUGGUGGGCUUGGCCCUC	23	5p
novel-m0258-3p 2	GTGTGTCAAATAAACGTCATGGAAGGTTTAACGTGTCGTTTCAAATTCAACTTTCTGCGATGTTTATCTAACACACGTCGCA	82	((((((.(.(((((((((..((((((((.((..((......))..)).))))))))..))))))))).).))))))......	AACUUUCUGCGAUGUUUAUCUAAC	24	3p
novel-m0258-5p 5				UAAACGUCAUGGAAGGUUUAACGU	24	5p
novel-m0259-5p 3	GGTCGAAAATAGACTATAGAGAGAGCTTGTCATCCATCGTCGATGTCGTCGTTCCCTCTGTCTGTTGTCGCTG	73	((.(((.(((((((...((((.((((.((.((((.......)))).))..)))).))))))))))).))))).	AGACUAUAGAGAGAGCUUGUCAUC	24	5p
novel-m0260-3p 6	TTTGAAAAATATTAAGAATTGTGGCAAAACCGGTGGTTACATAATTTTTTGGATTTTTTTTTACCGGTTTAAGTAGGATAATAGGTGTTTTCAGATA	97	((((((((.(((..(..(((.((...((((((((((......((((.....)))).....))))))))))...)).)))..)..)))))))))))..	CCGGUUUAAGUAGGAUAAUAGGUG	24	3p
novel-m0260-5p 8				AUUAAGAAUUGUGGCAAAACCGGU	24	5p
novel-m0261-5p 3	GTAATGGGTTATGGAGTCGGATACTTGAAACTGTAGCTAACTTATAGATTTTGTTCGATTGTTTTGTTGTTTGGTTTAACTGACTTATAGTTTTACATTGC	101	((((((....((.(((((((.((..(.((((...(((.(((.....((......))....)))..))))))).)..)).)))))))...))....))))))	AUGGAGUCGGAUACUUGAAACUGU	24	5p
novel-m0262-5p 9	CTCATTCTAAAGGATAGGAAGGTCTCTCGCGAGTGGTGTTCCAAATTCGGTGATTTGTGAGGTCTCTGGCGGGTGGTGTTCCAAATTCGGTGATTTGAA	99	.(((.((....((((.((((..((.(((((.((.((..(..((((((....))))))..)..)).)).))))).))..))))..))))...))..))).	AGGAUAGGAAGGUCUCUCGCGAGU	24	5p
novel-m0263-3p 4	TGGTGTTGCATGCTTCCAAACTAGGGTCCAGACACATGTATGTGTTCTCAACCATATTTGACGGTCCATACTCTAGTGATGATCGACAAAT	91	...(((((......((...((((((((...(((.((.(((((.((.....))))))).))...)))...))))))))...)).)))))...	UUGACGGUCCAUACUCUAGUGAUG	24	3p
novel-m0264-5p 7	TGATTTGCAAATGTACTGTATTTGTGATTCTATGTTATATTCTATCATTTTAACCTACACAAATACATTGTATTTGTCAGATAA	84	..(((((((((((((.((((((((((....((.((((.............)))).)))))))))))).)))))))).)))))..	AUGUACUGUAUUUGUGAUUCUAUG	24	5p
novel-m0265-5p 7	GTACGAATTTGTGGATTGTTTCATGAATAAACGTGTCTTTTTTTAAAATAATCAATTTGAAACAGAAACGTGATTATTGATCAAATAACCACAAATAGTCT	101	......((((((((.((((((.((.(((((((((.(((..(((((((........))))))).))).))))..))))).)).)))))))))))))).....	GUGGAUUGUUUCAUGAAUAAACGU	24	5p
novel-m0266-3p 1	CATTGCGAATAGGACAAATAAGACAAGTAATAGTGATATCAAACTGATATCATAGAGTTATCGACTTATTAATTTTTTACTTTTGCAATT	90	.((((((((.((((..((((((....(((((.((((((((.....))))))))...)))))...))))))..)))).....)))))))).	AGAGUUAUCGACUUAUUAAUUUUUU	25	3p
novel-m0266-5p 13				AGGACAAAUAAGACAAGUAAUAGU	24	5p
novel-m0267-5p 21	GGAAAAGCACAAACTACTTAAAACTTTGAATGGTAAGAATTAAACCTTCAAACTTGTAAAGTGTTAAAATTAGACCGTGTTTGTATGGGTGTTTTTTG	98	.(((((((((.(((.((((..((.((((((.(((.........))))))))).))...))))))).........(((((....)))))))))))))).	AAACUACUUAAAACUUUGAAUGGU	24	5p
novel-m0268-3p 3	GGAAGAAGAAGATATTTTTGTATTTTGTTTGATGAAAGAATGTTCACACTAAACAAAATGATTTAACATTTAGCGTGAGTCAACTGTTCAATTAATCCATT	101	(((.(((.(((((((....))))))).)))..((((....(((((((.(((((...............))))).))))).))....)))).....)))...	AUUUAGCGUGAGUCAACUGUUCAA	24	3p
novel-m0269-3p 4	AGGAATAGAAGGATTTTTGAAGAGAAGAAGTTTAGTTTTAATGGATTTTTAGAATTAGGACTTTGTTCATATTCCTAGGTTCTA	84	.(((((...((((....((((..((((...(((((((((((.......))))))))))).)))).))))...))))..))))).	UUAGGACUUUGUUCAUAUUC	20	3p
novel-m0270-3p 6	TGGCAATCTCGACGCAACATAAGGTGACATCGATATAAGGTAATGTAATAAAAAAAATTTAAACTTCTCCCGATGCCGTTATGAATTGTGTCGGAAAAAGT	101	......((.(((((((((((((.(.(.(((((....(((........................)))....))))))).)))))..))))))))))......	UCCCGAUGCCGUUAUGAAUUGUGU	24	3p
novel-m0271-3p 10	GCATAACTATCACTGATAGATTTGTATGATATACCAATCAGAGACCAATATTTACAACAGGATCTACAACATAATCTATGGGTGAAAGAATTTGATAAATTT	102	......((.(((((.((((((((((.((((......)))).(((((.............)).)))...))).))))))).))))).))..............	CAUAAUCUAUGGGUGAAAGAAUU	23	3p
novel-m0271-5p 1				CACUGAUAGAUUUGUAUGAUAUAC	24	5p
novel-m0272-5p 10	CCTTCCTTTTATGTGGCTCGATCATGGAAACTTCAAATTTAAGTGTGCTTAGCTTGAAGCAATTCTATGTTGGGTGACCTGAAAATTTTT	90	......(((((.((.((((((.(((((((.((((((..(((((....))))).))))))...))))))))))))).)).)))))......	AUGUGGCUCGAUCAUGGAAACUUC	24	5p
novel-m0273-5p 135	TAAATGATACATGATCGTGTAGATAGTAACGTGTAATTCTTCTTTTAAACAATCATGATATGCGATCGTGTACGATCATGTTGAAAATG	89	........(((((((((((..(((.(((.((((....................)))).)))...)))...)))))))))))........	AUGAUCGUGUAGAUAGUAACGUGU	24	5p
novel-m0274-5p 5	GCAAGTTAATTTGACTTTTGATTTTGAGCCCAAAATTTAGATTTTATTTCTAATTTTAAAATTAAAATTTGGATTCAAAATCCAAGTCAAATTATTGG	98	.(((..(((((((((((..((((((((..(((((.(((.(((((((..........))))))).))))))))..)))))))).)))))))))))))).	UUGACUUUUGAUUUUGAGCCCAAA	24	5p
novel-m0275-3p 9	AACATGGGACGGATGATTGTGCAGCACTTGTTCTAACTTGGTGACAAGTCAGTTGTATTAAATTCGAAATTCGTAGG	77	...(((((.(((((....((((((((((((((((.....)).)))))))..)))))))...)))))...)))))...	ACAAGUCAGUUGUAUUAAAUUCGA	24	3p
novel-m0276-5p 4	TAAACTTGTATCGCTGATAGACTTCACATGGTGTATCAGTGATTGACCAATATTTGCAACATGGTCTATCAGTGATATACTTAAT	85	......((((((((((((((((....((((.((((....((......)).....)))).))))))))))))))))))))......	UCGCUGAUAGACUUCACAUGGUGU	24	5p
novel-m0277-5p 3	ATCGTAATGTTATTTCCGTTGAAGTTTGATGTGTCTTAATGTTATTTGTTTGTCTAGCTTCAAACGGGTGCATTGTAAG	79	.(..((((((....((((((((((((.((((...................)))).)))))).)))))).))))))..).	UAUUUCCGUUGAAGUUUGAUGUGU	24	5p
novel-m0278-3p 5	TATTGAAATACAAAAACACTTAGAGAGGGTGTTTGAAGCAATGGGTGAATTATTATAGTTTGATCATAACAAATTGTGTTTGAGTGTAGATTATTTTAGTT	101	.(((((((((.....(((((((((.(.(.(((((((..(((...((((....))))...))).))).))))...).).)))))))))....))))))))).	AACAAAUUGUGUUUGAGUGUAGAU	24	3p
novel-m0279-3p 1	AGATAAAACGTTAAAGATTTAGAGGACATACTTTAGAATAGTAACAACTATTGTAAATTATTGAAGGCCCTGTTCTTCTTCTTTTTCGTACTTGGAC	97	.......(((..(((((....(((((((..((((((((((((....))))))........))))))....)))))))..)))))..)))........	AAGGCCCUGUUCUUCUUCUUUUUC	24	3p
novel-m0279-5p 6				UUAAAGAUUUAGAGGACAUACUUU	24	5p
novel-m0280-3p 6	TATGTTGGTACTAACTTGAATTTGCAACGTTCATAAAGTTTAACAATTGTTTGTACAATAGAGAATCTTGTTGGTGTAGTGCTTAGCCACCAGCGTT	97	.((((((((.((((((...((..((((.((((.....(.....).(((((....)))))...)))).))))..))..)))...)))..)))))))).	AAUCUUGUUGGUGUAGUGCUUAGC	24	3p
novel-m0281-3p 2	CTACACAATTGTGTATCGTGACCTAAACGAGAGTAAAACATTCGTTTAGATTGTAGCACACAATCGTTTAA	71	.((.((.(((((((.(..(((.(((((((((.(.....).))))))))).)))..).))))))).)).)).	AUUCGUUUAGAUUGUAGCACACAA	24	3p
novel-m0281-5p 4				GUGUAUCGUGACCUAAACGAGAGU	24	5p
novel-m0282-5p 6	GATATTTTAGCAGACTGTCTGAGTAATCAGAAACCCGAAGTTCAAAGAGTTCTTCTGTCTTTTAGCAGTGTGTTTGAACTCA	82	....(((.((((.((((.(((((....(((((....(((.((....)).))))))))...))))))))).)))).)))....	CAGACUGUCUGAGUAAUCAGAAAC	24	5p
novel-m0283-3p 3	GTTCATTCATCCAACCGAGTAGTTTATTTGACTGATGTATTAAAATGTTATCAATGATGTTTGGACCAAAGTGGGATAGGTAGACGGTTAGAATGTTA	97	...(((((....(((((..((.(((((((.(((...((....((((((((....))))))))..))...))).)))))))))..))))).)))))...	ACCAAAGUGGGAUAGGUAGACGGU	24	3p
novel-m0284-5p 5	TATAACAAGTAATCAACGGTCGATCGGAGTCGATTTCTCAATCAAACTGACTCCAACCGACCACAAGTTGGTATGGAAATTGTTGAC	87	..((((((...(((((((((((...(((((((.(((.......))).)))))))...)))))....)))))).......))))))..	AAUCAACGGUCGAUCGGAGUCGAU	24	5p
novel-m0285-5p 9	TTACTTGGACTAAGTCCGATTGAGCTCAAAGGCTAAATATAACCCAAATCCATGTGGTTGAGCCCATCGGTCTGGTCCATGGAT	84	...(.(((((((.(.(((((.(.((((((..((....................))..))))))).))))).)))))))).)...	UAAGUCCGAUUGAGCUCAAAGGCU	24	5p
novel-m0286-3p 4	CAAATTTAAACGATTGTGTTTGACCATGGTAAACAATTGTGTTTATATGATCAACACAATTGTGTAGTTCGTTTTAAA	78	..((((...(((((((((((.((.((((.((((((....)))))))))).)))))))))))))..)))).........	AUAUGAUCAACACAAUUGUGUAGU	24	3p
novel-m0286-5p 1				CGAUUGUGUUUGACCAUGGUAAAC	24	5p
novel-m0287-5p 3	TTTAAGAGTTATTTTCGTTGAACGAAGAAGGTGGAAACGGAAGAATTGGGGAGGGACGGGGTATCCATTGGATTCAGTGATGGAGAAGATTTAGAGT	97	.....(((((.(((((((((...(((...((((((..(....)..(((........)))....))))))...)))..))))))))).))))).....	AUUUUCGUUGAACGAAGAAGGUGG	24	5p
novel-m0288-3p 6	TTTGGTAACCCAAATCTATAGGATTGTGTACAGAAAAATATATATTAAAAAATCGTTTAGATTTATATTCGATCATTTGGATTTGGGAAGTCAAATCTAAA	101	(((((...((((((((((...(((((.(((......(((....)))...(((((.....))))).))).)))))...))))))))))...)))))......	UUCGAUCAUUUGGAUUUGGGAAGU	24	3p
novel-m0288-5p 1				CAAAUCUAUAGGAUUGUGUACAGA	24	5p
novel-m0289-3p 3	TTGTGAACGGTTGAGTTACGGTACAACCTAACTAAAAAATTGAATTTGAATACAATTTTTAGTTGCAAAGGTTTTATGGTATGAACAGTTTACACAAATGC	101	.(((((((.(((.(..(((.(((.((((((((((((((.(((.((....)).))))))))))))....))))).))).)))).))).))))))).......	AAGGUUUUAUGGUAUGAACAGUUU	24	3p
novel-m0290-3p 25	CAAGGCAATATATAATCCGCTCACTAGGTGTTCAACATGTCATCTCGCAGAGAGATACATGTAGAATGTCTAGGCGGCCACGTCTTT	87	.(((((..........((((...(((((..(((.((((((.(((((.....))))))))))).)))..)))))))))....))))).	GAUACAUGUAGAAUGUCUAGGCGG	24	3p
novel-m0291-3p 5	CCCAACGTGGCGTCGAGAGAAGTTTTCTCTGACGCATATTCAACGACATCGGGGAAGCTATTATTCTTGACGTATAAGTAACG	83	....((...((((((((((.((((((((((((.((.........).).)))))))))..))).))))))))))....))....	CGGGGAAGCUAUUAUUCUUGACGU	24	3p
novel-m0292-5p 9	CTAAGGTCTCAAGACTATTTGAGTACACTTGAATTTTATGTAGAGACATAAATGTGGATCAAGTTCAAGTGTATAGCCTAAATAGTCTATAATATACGA	99	...........((((((((((.((((((((((((((......((..(((....)))..))))))))))))))))....))))))))))...........	AAGACUAUUUGAGUACACUUGAAU	24	5p
novel-m0293-3p 5	GGCAGGTAGAGGAGACATCAATGGTACAAAGTGTTTTATCTTATACCATATTGAAAGCAATAAAAAGGAATATGATACTGAGTTACGTGAAAACCTGAG	99	..(((((...(....).(((.((..((..((((((.((((((......(((((....)))))...))).))).))))))..))..)))))..)))))..	AGGAAUAUGAUACUGAGUUACGUG	24	3p
novel-m0294-3p 6	CAAGATTTTGTTTGGACACTCTTAGTGGCATATTCACCATTAAGTATTTTGGATATGTAGCTTGTTCCAGTTAATTTCATC	81	...((..(((.(((((.((....(((.(((((((((..((.....))..))))))))).))).))))))).)))..))...	UUUGGAUAUGUAGCUUGUUCCAGU	24	3p
novel-m0295-3p 3	ACATGATAAATGATGCAACTCTATCATGGCGACGCCCACTATTTCGGCTTCATGGGTTTGTACAGGCTAGATGATGCAACTCTATCATG	89	.(((((((...(.((((.(((((.(...((((.(((((..(........)..)))))))))....).)))).).)))).)..)))))))	UUUGUACAGGCUAGAUGAUGCAA	23	3p
novel-m0295-5p 1				GCAACUCUAUCAUGGCGACGCC	22	5p
novel-m0296-5p 4	CTTACTGTTTAGGATCTTCCTGTTGGAAAGCTGGAATAATTTTGGTTTAGCTAATCTCCAGGTAAGAGATTCTTCTATTAGACCC	85	....(((...((((((((((((..((..(((((((.((....)).)))))))..))..))))...)))))))).....)))....	AGGAUCUUCCUGUUGGAAAGCUGG	24	5p
novel-m0297-3p 1	TCATGATTTGATGCACCGAATAGCCCCTTGTTTCTTCCAGTTTAGTGACAAGGAAAATCGAGAAAAGGGTATACTTATGGTGCTACATTCATTT	94	..((((..((..((((((((((..(((((.((((((((.(((....)))..))))....)))).)))))..)).)).))))))..)).))))..	AAAAGGGUAUACUUAUGGUGCUACA	25	3p
novel-m0297-5p 7				AUGCACCGAAUAGCCCCUUGUUU	23	5p
novel-m0298-3p 7	AAAATTATAAGATTAGTATAAGATTGATTGTGTTTGTTGTTTTAATATATTACAATGTGAACATCAATCACATTTGGTCGTCTATGGATCACAATATAAT	100	..........((((.(((...(((..(.((((.(((.(((((..((((......))))))))).))).)))).)..)))...))).))))..........	AUCACAUUUGGUCGUCUAUGGAUC	24	3p
novel-m0299-5p 3	CTTCTAGATCTTTGATCTATGAAGGTAATTTTCTCTTGATTGATCCAAATTAATTAAGAATGTGTTAGTTTCTTATTTCAAAGGTTCTTGCT	92	......(((((((((..((.((((.((((....(((((((((((....)))))))))))....)))).)))).))..)))))))))......	UUUGAUCUAUGAAGGUAAUUUUCU	24	5p
novel-m0300-3p 4	AAATTGTGCTAATATCTAATTAACAGTTTCTTTAACACGCAAATTTTATAGTTTAAGAATACTGTTAGTATGAGATGTGAGTATTTTTA	89	.((..(((((.((((((.((((((((((((((.(((..............))).))))).)))))))))...)))))).)))))..)).	AGAAUACUGUUAGUAUGAGAUGUG	24	3p
novel-m0301-5p 3	TTTTTTTCAAAAGTTACTCGGCTAGTTCTATTGCTTTAAACCTAAACGTTTTTTAGTTGTTTGGGTTCATAGGGCTTCCCTGTAGCCCTTTTTGTATCTTC	101	.......((((((((((..((..((((((((.(.....((((((((((.........)))))))))))))))))))..)).)))))...))))).......	AAGUUACUCGGCUAGUUCUAUUGC	24	5p
novel-m0302-5p 4	AGCGATATCAACGATTGATATGTCAAACATGATCACATATTAGTATCAATACCGTATTGATTATATTGCTATATTTCATTGATATCTAC	89	...((((((((.((..((((((.(((..(((((((.((((..(((....))).))))))))))).))).)))))))).))))))))...	ACGAUUGAUAUGUCAAACAUGAUC	24	5p
novel-m0303-5p 4	TTCACTTCTTTCTTCCAACGTCCTTCAATAGTAGTAGTATCAAACTGAGATGAAATGATGTTAAGGAAGTAGGCCAAAATGCAATAATAGAAGCATC	97	....(((((..(((((((((((.((((....((((........))))...))))..))))))..)))))...((......))......)))))....	UCUUCCAACGUCCUUCAAUAGUAG	24	5p
novel-m0304-5p 11	CAAATTTATCAAAGTTGGACCTACAAGAATGTGTATATATATATATATAAACACACATATCTTTTAGGTTAAATTATAAAATAT	84	....(((((...((((.((((((.((((((((((.(((((....)))))...)))))).)))).)))))).)))))))))....	AAAGUUGGACCUACAAGAAUGUGU	24	5p
novel-m0305-5p 6	CATTTGAAATTAGGGTTAGACTTTCCACGACGTGGTGGAGACATCCGTCGCAGAAAGTCTAAAACGAAACGAAACTTTTCGACAT	85	............(..((((((((((..(((((.((((....)))))))))..))))))))))..)....((((....))))....	UAGGGUUAGACUUUCCACGACGUG	24	5p
novel-m0306-3p 9	CGTATATCGAAGTGCATGGCTGCTTACTTCGGTTGATTGTAAGTTTGGATTATCCACTCGATGACGTAATATTAGAA	77	(((.((((((.(((.((((((((((((.((....))..))))))..)).)))).))))))))))))...........	UUUGGAUUAUCCACUCGAUGACGU	24	3p
novel-m0306-5p 1				AGUGCAUGGCUGCUUACUUCGGUU	24	5p
novel-m0307-3p 1	ATCATGATACACGACTGTGTAGTTTATGGTACATGATCATGTAATCCATAATATACGATTGTGTAGTTCATGATAAAC	78	((((((((((((((.((((((..(((((((((((....)))))..)))))))))))).)))))))..)))))))....	CCAUAAUAUACGAUUGUGUAGUU	23	3p
novel-m0307-5p 9				ACGACUGUGUAGUUUAUGGUACAU	24	5p
novel-m0308-3p 5	ATTTGGCTTTTTTAAATGTCTCATGGTTATTAATTCAAGAAAAAAAAAACCTAAATATGAATTGATATTTATGGCTGACGTAAAGCCATTG	91	...(((((((.....(((((((((((.((((((((((....................)))))))))).))))))..))))))))))))...	GAAUUGAUAUUUAUGGCUGACGU	23	3p
novel-m0308-5p 1				GUCUCAUGGUUAUUAAUUCAA	21	5p
novel-m0309-5p 3	CAAGTAAAATAGTATATTTGACGCGGAATAATGGAGAAATTATTTAACTCTCACATGTATTTAGCATCATATGTAACTTTTATTAA	86	..(((((((...(((((.(((.((.((((((((((((...........)))).))).))))).)).))).)))))..)))))))..	AGUAUAUUUGACGCGGAAUAAUGG	24	5p
novel-m0310-3p 8	TGTTGGAGAACAAGATTTGAAGCTTTTAACTTGTTTTTATCTGGGGAGGGTTAGAAACGATTTGTAGTTTTTATCTATTTCTTAAGAT	88	.....(((((..((((..((((((..(((.((((((((((((.....))).))))))))).))).)))))).))))..))))).....	AAACGAUUUGUAGUUUUUAUCUAU	24	3p
novel-m0311-5p 13	AAGTGTATCAAGGGATATTAGGTCTATCAAGTGTATCAAATATATCAAATGTGTATCAGTGACAATGACATTTGTGACATTTTACATCTTGTACATGT	98	..(((((.(((((..((....(((...(((((((.(((.((((((.....))))))...))).....))))))).)))....))..))))))))))..	AGGGAUAUUAGGUCUAUCAAGUGU	24	5p
novel-m0312-3p 4	TATTCTCTCTAGAGCTTCCAATTTTTATTCTTTTCATCTTATTCTTGAGAGCTTCTTATTGTATTGTGAGAATTAAGTTTGTGAGCTTCAAATTGTATA	99	...........(((((..(((..((((...(((((((..(((...((((.....))))..)))..))))))).)))).)))..)))))...........	GUGAGAAUUAAGUUUGUGAGCUUC	24	3p
novel-m0313-3p 3	TTTGCTATTTTTCAAAGTTTGATTTCGATATACTCATAAGTCATAACTCTTTTGGCTCTGGCTTTTGATTGTATTGTATTGTCAGATACAATGGTGAG	98	.(..(((((.......(((((((..(((((((.(((.((((((...(......)....)))))).))).)))))))....)))))))..)))))..).	AUUGUAUUGUAUUGUCAGAUA	21	3p
novel-m0314-3p 6	GAACGATCGTCGATCGTGTAGTTAAACTTAAACGATAGTGTAACAACAATCTTGAAAAAATATCGTTTAGATTTTGGTGTACGATTGTGCTCAATTAATCGCA	103	....((.((.((((((((((.(.(((.((((((((((......(((.....)))......)))))))))).))).).)))))))))))).))...........	GAUUUUGGUGUACGAUUGUGCUCA	24	3p
novel-m0314-5p 4				CGAUCGUGUAGUUAAACUUAAACG	24	5p
novel-m0315-5p 14	CAAATTTAAACGATCCTGTAATAAATAATATTGAAAAAATTGTTTAAATTTTGGAGTATTTTTTATATTTTTTATTATGGGTCCGTAGACTTTTA	95	.........(((..(((((((((((.(((((.(((((.(((.(.........).))).))))).))))).)))))))))))..))).........	CGAUCCUGUAAUAAAUAAUAUUGA	24	5p
novel-m0316-3p 3	ACCATGCTAAACGATTGTGTTAACTATGGTAAGCGATCGCTTAAATAATGCAAACACGATCGTATAGTTCGTTTTAAATG	80	.....((((.(((((((((((...(((..(((((....)))))....)))..))))))))))).))))............	AAUGCAAACACGAUCGUAUAGUUC	24	3p
novel-m0316-5p 1				ACGAUUGUGUUAACUAUGGUAAGC	24	5p
novel-m0317-3p 17	ACTTTTACTAACGTCTATCTGCCACACATCGAAAAAAATGAAAAATTGTCCTTACAACTTCCACTTTCTCCGATGTGTGGAAAATAGACGTCGGAGAAAGT	101	((((((.(..((((((((...((((((((((...(((.((.....((((....))))....)).)))...))))))))))...))))))))..).))))))	CUCCGAUGUGUGGAAAAUAGACGU	24	3p
novel-m0318-3p 6	TTCATTTAATACGCTCACCAGGCGTTCTATGTGTCATCTCGCAGAGAGAGACAGGTAGAATGTCTTGGCGGTCACGTCTTC	81	...........(((.((..(((((((((((.((((.((((.....)))))))).))))))))))))))))...........	GAGACAGGUAGAAUGUCUUGGCGG	24	3p
novel-m0319-3p 4	TTTGACTCTAACACCTTTTGCAGTAAAAGATCTTTTGTCATCTTAAATCCAACAAGAAGTCTATCACTATCGGAGGTTGATAGAAGTCTAT	91	...(((((((.((((((..(.(((.(.(((..((((((.............))))))..))).).))).)..)))).)).))).))))...	AGUCUAUCACUAUCGGAGGUUGAU	24	3p
novel-m0320-3p 7	CATTAGTGGAATGTCGAGAAAGGTTTACAATATCCATGTCGTTTCACATTATAACATCGAGGATGGTTGTATTTCTTGACGTTTTTAAATAC	92	.......((((((((((((((....((((((((((.((..(((.........)))..)).)))).)))))))))))))))))))).......	GAGGAUGGUUGUAUUUCUUGACGU	24	3p
novel-m0321-3p 1	GTATATCAAGCAACGTGTCTGCTATGTTCATGCATACATTCTTTTCAGTATGCATTACATCTAGACAATGACATATGTGCAAGTGTT	87	((((((....((...((((((..((((..((((((((..........)))))))).)))).)))))).))....)))))).......	AUUACAUCUAGACAAUGACAUAUG	24	3p
novel-m0321-5p 11				CAACGUGUCUGCUAUGUUCAUGCA	24	5p
novel-m0322-5p 5	CATTGTCAACACGAACATTTTAGAGTTGAAACTATTTTTTATAGTTTAAAACGAACTACATGATCGTGTGGATATGA	77	(((.(((.((((((.(((..(((.(((.(((((((.....)))))))..)))...))).))).)))))).)))))).	ACGAACAUUUUAGAGUUGAAACUA	24	5p
novel-m0323-3p 6	AGATTTGGTACAAGATCGTAAACCAAAATTGTTTTGATTCGGTACAAGATCGTTTAAATTTGGTACTAGAACATGTACCAATATCG	85	.(((((((((((.(.((....((((((.(((...(((((........)))))..))).))))))....)).).)))))))).))).	UUUAAAUUUGGUACUAGAACAUGU	24	3p
novel-m0323-5p 2				AAGAUCGUAAACCAAAAUUGUUUU	24	5p
novel-m0324-5p 9	TATCTCAATAAGATGATCTAGGCAAGTTAATACTGATCCTGAGTCTATCCTACGTAGTGAGCTTGCATAAGACTATTCTTGAGGGA	86	..((((((...((((.(((..(((((((..(((((.....((.....)).....))))))))))))...))).)))).))))))..	AGAUGAUCUAGGCAAGUUAAUACU	24	5p
novel-m0325-5p 3	TACGTTTAGATATGTCTAAATCTAAATGATCTTTTTTCAAGATTTTTTGTTACATGATCGTTTAGATTTAATTGTTTAAATTTAG	85	...(((((((((....(((((((((((((((......((((....))))......)))))))))))))))..)))))))))....	UAUGUCUAAAUCUAAAUGAUCUUU	24	5p
novel-m0326-3p 5	TATGATAGTTGTTAAGTCATGTACCGATTACTTTAAGTTGTGGACTGGGTACATGATTAGGCCTACACGTTTG	73	.......((.((..(((((((((((.(((((........))))..).)))))))))))..))..)).......	GUGGACUGGGUACAUGAUUAGGCC	24	3p
novel-m0327-3p 14	GGAGGGAGTTCTTTTGCAAGTAGATTTATAGATTTATATGGTTCTTTAGCTTTTTTTTTCCTGGTCTATAGTCATTAAAAGAACTTTTTTTATTAA	96	((((((((((((((((...((.((((.(((((((.....((..................)).))))))))))))))))))))))))))))).....	GGUCUAUAGUCAUUAAAAGAACUU	24	3p
novel-m0327-5p 1				CUUUUGCAAGUAGAUUUAUAGAUU	24	5p
novel-m0328-3p 7	ATAAAAGATCACAAAATATCTAGTCTATTCAATGGACAACAATAGACCAAGATAGATTGTGATATTTTGCTATATATTGT	80	.(((((.(((((((..(((((.(((((((...........)))))))..)))))..))))))).)))))...........	CCAAGAUAGAUUGUGAUAUUUUGC	24	3p
novel-m0329-3p 5	TTTTTTTTATATTTTTTGAAATCATAATATTTGATCAAAATAATTTTTTATTATTTTTTTCGAGTGTTACTAGTTTAAGATTGTGTACCAAATA	94	.......(((((.(((((((....((((((((((..((((((((.....))))))))..))))))))))....)))))))..))))).......	CGAGUGUUACUAGUUUAAGAUUGU	24	3p
novel-m0330-3p 4	CTAAATTCCTTGTTCATACTTAAGTTGGTTTTATTGGCAATCAACTAACTTGTCTGTGTGATAGAGGTTTCATG	74	.......((((..((((((.((((((((((............))))))))))...))))))..)))).......	UCAACUAACUUGUCUGUGUGAUAG	24	3p
novel-m0331-5p 4	TCGTGAATTCAAGGTCTGGATAGATTGCATCTACCGACACACGTTATGGCGTTGACGGAGGTGCTATTCTCCGATGTTTGTTATGC	86	.(((((....((.(((.(((..((..((((((.(((.((.((((....)))))).)))))))))...)))))))).))..))))).	AAGGUCUGGAUAGAUUGCAUCUAC	24	5p
novel-m0332-5p 11	CAATGATAGAATTCCATCACTCATAGATCATGTGGTAAATATTGGTCTACAGTGATAGACCATACGAGTCTATCAGTGATAGTTTTGTTATAT	93	..(((((((((((..((((((.(((((((.((((((...(((((.....)))))....)))))).)).))))).)))))))))))))))))..	AUUCCAUCACUCAUAGAUCAUGUG	24	5p
novel-m0333-3p 16	AAAAAAAGAACGGTCATAAATTCTTAAAATCCAAAAAATTTTCGTCTTTTTTTTTGCCAAAAACGCGGATTTTTGGCATTTATGACAGTTTTTTCTTC	98	....(((((((.(((((((((.((.(((((((.(((((........)))))((((....))))...))))))).)).))))))))).)))))))....	GCGGAUUUUUGGCAUUUAUGACAG	24	3p
novel-m0334-5p 6	TGTATGTTATACTAGTGGCATCGAGAAAAGAGTGATTATTTTTTCAATTTTATACCTTCACCCTTTCTAAATGCTATAAGTTTGAAGGCATATG	94	.(((((((..(((.(((((((..(((((.(.((((......................))))).)))))..))))))).))).....))))))).	ACUAGUGGCAUCGAGAAAAGAGUG	24	5p
novel-m0335-3p 4	CTAGCTTCTTGGGTTTGTACATGATAGACGATCCAATTCTTTCTGTCACCATGATAGAATTCGATCGTCTATCATGGCGTCCAGTGCTG	89	.((((...(((((..(((.((((((((((((((.((((((.((((....)).)).)))))).)))))))))))))))))))))).))))	AGAAUUCGAUCGUCUAUCAUGGCG	24	3p
novel-m0336-5p 3	TTTACACTCATTTCAGGTTATAGTAGAAAGGCATGAGAGTTCAAATATTTCTCAACATTTCTTCTGAATCGCAATGGGACCTTC	84	......((((((...((((.(((.(((((....((((((.........))))))...))))).)))))))..))))))......	UUUCAGGUUAUAGUAGAAAGGCAU	24	5p
novel-m0337-5p 14	AAAGGAAGGAACGTAACTCTGTCACAGAAGTGGGGGCTCTCCACTCCTTAATAGCTTGCAACTTATCTTCGTCCATTTGAATCTTTCCGCA	91	...(((((((..((((..((((...((.(((((((...))))))).))..)))).)))).........(((......))).)))))))...	ACGUAACUCUGUCACAGAAGUGGG	24	5p
novel-m0338-3p 9	ACACGTGATGTTCTTGAAGTTTGAGTCTTGGAAGAAAGTTTATATTTTGAAAGAAGCTTCAATCTTCAAGGACGATTGACTTTAAGAGTTAGGGAGTCTTC	101	...(.((((..((((((((((...(((((.(((((((((((............))))))...))))).)))))....)))))))))))))).)........	AAGGACGAUUGACUUUAAGAGUUA	24	3p
novel-m0339-3p 4	TCAACCTCTTTATCTTCTTAAGCTTCAACTTCTTTTGTCTCAAGTAATAATTTTTAAAAACTTGTATAGTATAGTTTGGGATAGATAGTGGTTTATCTCTA	101	..((((...(((((((((((((((...(((..........(((((..............)))))...)))..))))))))).)))))).))))........	AGUAUAGUUUGGGAUAGAUAGUGG	24	3p
novel-m0340-5p 30	AGTAAAGTCTATTCGTGATAGACTCTTGTAGTTTATTAGTGATATACCAATATTTGCTACATGATCTATCATGTATAGATTTTTCTA	87	((.(((((((((.(((((((((.((.((((((.((((.(((...))).))))...)))))).))))))))))).))))))))).)).	AUUCGUGAUAGACUCUUGUAGUUU	24	5p
novel-m0341-3p 1	CAGTTTAGTTCGGTTTCGGTTTCGTATGAACACCGCTAATACCTAGTGGTGCACCTACTGGCTTGACTGTATTAGCTTGTAATTAA	86	(((.(((((.(((((..((((..(((.(..((((((((.....))))))))..).))).)))).))))).))))).))).......	ACCUACUGGCUUGACUGUAUUAGC	24	3p
novel-m0341-5p 12				CGGUUUCGGUUUCGUAUGAACACC	24	5p
novel-m0342-3p 4	TTGGTGGACGGGTTATCTATATAACAAGACAATTGTGTTAGATTTGTTTTAAGAGATATGGTTTTTGTGACATAGAAGTGTCGTTTGTCAT	91	.(((..(((((..(.(((((...((((((..((..((((...(((......)))))))..))))))))...))))).)..)))))..))).	AUGGUUUUUGUGACAUAGAAGUGU	24	3p
novel-m0343-5p 6	CCTTAGAGCAAACATTTTGGGACTTAGATTTGAGTCTTTCATAATCAAAGGGTCAAACAGTTCCTAAAGTGTTACTAATGGC	82	((((((....((((((((((((((....(((((.(((((.......))))).))))).)).)))))))))))).)))).)).	AACAUUUUGGGACUUAGAUUUGAG	24	5p
novel-m0344-5p 6	AACAATGAAAAATGGGCTTTAAATTTAAACGATAGTGTTAACCATGGTAAACGATCGTGTTGATAATGGTAAGCGACCGTTTTAAATCATGTCA	94	....(((((((((((((((...(((..((((....((((.((....)).))))....))))...)))...))))..)))))))...))))....	AAUGGGCUUUAAAUUUAAACGAUA	24	5p
novel-m0345-5p 9	TTGCACGTTGAGAGTACCCACTGACTTCTGACGGCCTTCATACACCGTCAGAATCTAGTAACTCCCGACGACATA	75	.....(((((.((((....((((..(((((((((..........)))))))))..)))).)))).))))).....	AGAGUACCCACUGACUUCUGACGG	24	5p
novel-m0346-5p 16	GGTGGGCAACTGGTCAGATCTAGTATTGATTATACATGGATGGTAATTTGAGCAGACAACTCTCTTAGGGTCCACG	76	.((((((..(((.((((((.((.((((.((.....)).)))).)))))))).)))....((.....)).)))))).	UGGUCAGAUCUAGUAUUGAU	20	5p
novel-m0347-5p 3	GTATTTTTTGTTCAAGATCGTGTGACTACAATGTTTTATATTTGGTACACGATCTTGAACAACCCAATTACA	72	(((....(((((((((((((((((.(((.(((((...)))))))))))))))))))))))))......))).	UUCAAGAUCGUGUGACUACAAUGU	24	5p
novel-m0348-3p 8	GCTTGGGCCCATTTGCTTATTAGGCTTGGGCTTGGGCTTGGACCCATTTGCTTGTTGGGTTTGGGCTTGGGCTCATTTGCTTGTTGGGGTTGAG	94	.((..(.((((.........(((((.((((((..((((..((((((.........))))))..))))..))))))...))))).)))).)..))	UUGGGCUUGGGCUCAUUUGCUUGU	24	3p
novel-m0349-3p 22	TGTCATAAAGTGAAACATTGGAGATAGTTTCAACCCATGTTGATATTTCACTAATGGCGTCGATATTAGTTGGAGTTTTCAAGACGTTCCTGCATGAC	98	.(((((..((.(((...((((((((...((((((..(((((((..((........))..)))))))..))))))))))))))....)))))..)))))	AUUAGUUGGAGUUUUCAAGACGUU	24	3p
novel-m0350-3p 5	CTTTCACATAACGTTTAAAATGTGAGAGGGAATGCACAAAAATGAGTGCACCTCTTATGCTTTGAAACGCTCTTTTTTCT	80	...........((((((((..((((((((...(((((........)))))))))))))..)))).))))...........	UGCACCUCUUAUGCUUUGAAACGC	24	3p
novel-m0350-5p 1				GUUUAAAAUGUGAGAGGGAAUGCACA	26	5p
novel-m0351-3p 5	GGAGAAGACAACTGGAGAATTACCTTCAGCCGGCTTTAAAATTTTGGACTGAAGGGATTTCTCCATCGCTGCTT	74	.(((.((.....(((((((...(((((((((((..........)))).)))))))...)))))))...)).)))	UUGGACUGAAGGGAUUUCUCC	21	3p
novel-m0352-3p 4	TGATATAGCTAAAGGGCATTTAACCTCATCTATTACCTGTTTTTCAATTGATATTAGAGCGGGTTGGCGCAGGTTCATTGAGTTTTCAGTAGTGTCG	97	.(((((.(((((((..((...((((((..(....(((((((((............))))))))).)..).)))))...))..)))).))).))))).	UUGGCGCAGGUUCAUUGAGUUUUC	24	3p
novel-m0353-5p 11	ATTAGTAAAAAGTTTTGGATTCTATACATTGATAGACACTTATATGATAGAAATCTATCAGTGCATATCATTGAAAGAATCTAAAATTTTGCTATA	96	..(((((((..((((((((((((...((.(((((..((((.....(((((....)))))))))..))))).))..)))))))))))))))))))..	AGUUUUGGAUUCUAUACAUUGAUA	24	5p
novel-m0354-3p 4	TAACACAATAAACTCAACTAGGATCTTATGCATATTGTCAAGAGATTGAACATAAATGTTGGTTCTTGGATGAGAATGTGAAT	83	...((((.....((((.((((((.((...((((..((((((....))).)))...)))).)).)))))).))))..))))...	AAAUGUUGGUUCUUGGAUGA	20	3p
novel-m0355-3p 14	AAAATTTTGAATTTTATCAGAGATAGACATTTATCAATATGACTGATAGAAGTATATTAGTGTCTATTTTTGATAGAATTTAAAATTTT	89	(((((((((((((((((((((((((((((((....((((((.((......)))))))))))))))))))))))))))))))))))))))	AUUAGUGUCUAUUUUUGAUAGAAU	24	3p
novel-m0355-5p 1				AUUUUAUCAGAGAUAGACAUUUAU	24	5p
novel-m0356-5p 3	ATAGACCATGTTGTAATATTGGTCTATCACTGATAGAACATACGAAATCTATCAACGATACAAGTCTATCGGTGATAGTTTTGCTATATTTACAATTTTTT	101	.........(((((((...((((((((((((((((((.........(((.......))).....))))))))))))))....))))...))))))).....	UUGUAAUAUUGGUCUAUCACUGAU	24	5p
novel-m0357-3p 1	TTTTCAAAAGAATTTCAATCTTCGAGAGGGTGGTTGGCTTCAGAAGTTAGAGAGTCTCTTGGTTTTTGGAAGAATTCTCTCTAAAT	86	........((((((((((...((((((((.(..((((((.....))))))..).))))))))...)))))...)))))........	GUCUCUUGGUUUUUGGAAGAAUU	23	3p
novel-m0357-5p 4				AAUUUCAAUCUUCGAGAGGGUGGU	24	5p
novel-m0358-3p 5	ATGAATCCTATTCCTATGGGTGAGTTGATATTCTCTTATATTTGTTAAGAGGGTGTTAGTACTTTTGGAGTGAATGTTTCA	81	.((((...((((((...(((((...(((((((((((((.......))))))))))))).)))))..)))))).....))))	AGAGGGUGUUAGUACUUUUGGAGU	24	3p
novel-m0359-3p 6	TCTAATACTCGGTTGTGGTTTGTTTGACAGGTCAAGAAGAAATAAGTCAAGTCTACGTATCAAGGATCTAGTCAAACACTGTGAGTGAAAAAACAA	96	........(((.(..((((..((((((((((((...........((......))..........))))).)))))))))))..).)))........	AGGAUCUAGUCAAACACUGUGAGU	24	3p
novel-m0360-5p 12	CATTTAAAACGAACTATACGATCGTGTTTGCATTATTTAAGCGATCGCTTACCATAGTTAACACAATCGTTTAGCATGGTCAACACA	87	.........((..(((.(((((.(((((...(((((.(((((....)))))..))))).))))).))))).)))..)).........	GAACUAUACGAUCGUGUUUGCAUU	24	5p
novel-m0361-5p 5	GGCAAAAGAAAAGAGGACGGTATTTCCGACATGCAACGTGCCCACGCAAAAAAAGCATCGACAGAAGCTCTGTCCATGTTTTCTTGCA	88	.(((..((((((.(((((((..((((.(.(((((....(((....)))......)))).).).))))..)))))).).))))))))).	AAGAGGACGGUAUUUCCGACAUGC	24	5p
novel-m0362-5p 4	ATGTTCATAGATGTCGGTTTAGAACTGAGACTGTATCTCTATAATATTAGTTAAACTGACATTGTTGGTCTCTTTAATGTCGGTTTTAAACCGACATTAAA	101	....(((..((((((((((((..(((((...((((....))))...)))))))))))))))))..))).....(((((((((((.....))))))))))).	AUGUCGGUUUAGAACUGAGACUGU	24	5p
novel-m0363-5p 5	TTTGGCTACACGATCGTGTACTCAAATATAAAGTATCAATATTCCTACAATTTTTTCAAGATCTTTTATATTTGATACACGATTTTGTGTTTAGAT	96	(((((.((((.(((((((((.((((((((((((.(((......................))).))))))))))))))))))))).)))).))))).	CGAUCGUGUACUCAAAUAUAAAGU	24	5p
novel-m0364-5p 6	CTTACTGAAAAGCGAGGTCAGTCCGTGGAACGTGTGGAGCTATTTAGAGAAACCCACACTAATAAGAGTGGCCAATTCGTTTTACAGGTGA	91	....(((.((((((((((((.((..((....((((((..((......))....))))))...)).)).)))))...))))))).)))....	AGCGAGGUCAGUCCGUGGAACGUG	24	5p
novel-m0365-3p 5	ACAACAAGACTTGGTTGGGGATTCAACTAGTGGGTTTTCCATATAGTACATTTTAGACCTTTTTAGTTAGCTTTGACAAGCTTGCATA	88	....((((.((((.(..(((....((((((.((((((.................))))))..))))))..)))..)))))))))....	AGACCUUUUUAGUUAGCUUUGACA	24	3p
novel-m0366-5p 4	AAATAGCATGGTTTATCGGTTCTATGATGTATAGAATTTAATAAATTTATTTTTCTATCATAGATAGAATTTAACCTATTCTATTA	86	.(((((.((((((....((((((((.(((.((((((..(((.....)))...)))))))))..)))))))).)))).)).))))).	GUUUAUCGGUUCUAUGAUGUAUAG	24	5p
novel-m0367-5p 6	AGTTGAACAAAATGAGTCGAAAGAGAATCTTCCGACGCTTCATTTTATGCGTTGAAAGATTTTCTATTACCAATATATTCTACC	84	.((.(((.....((.((.((.((((((((((.((((((..........)))))).)))))))))).)))))).....))).)).	AAUGAGUCGAAAGAGAAUCUUCCG	24	5p
novel-m0368-5p 3	TGAAATCTATGTACTGTAGGATGTAGTTAATTACTGATTGATTTCCTTTAGTTGTTGCTCATCTCTTTTGTAACTAGATTTGT	83	..(((((((..(((...((((((.(((.(((.(((((..(....)..))))).)))))))))).))...)))..)))))))..	GUACUGUAGGAUGUAGUUAAUUAC	24	5p
novel-m0369-3p 6	TGTATCTAAGTTTTTCTTACAGCCGTGGGTGGGTTGTGGACTGTAAGGGCCAACGGTTTGGGTAAC	66	..((((((((((.((((((((((((..(.....)..))).)))))))))..)))...)))))))..	UGGACUGUAAGGGCCAACGG	20	3p
novel-m0370-3p 8	TGGAGAGGCCGCTTGATCGTCATCGTTGTCATCTGAGAGATTTACGATGACGTTGTTGACAATTGAATTGACCTAAACCA	80	.((..(((.((.(..((.((((.((.(((((((((((...)))).))))))).)).)))).))..)..)).)))...)).	AUGACGUUGUUGACAAUUGAAUUG	24	3p
novel-m0371-3p 3	AATTTAAACAGTTGTGTTGGTCATGCTAAATGATCGTGTTAGCAATTGTAAACGACGCAAGTGTTTGTTTT	71	....((((((.((((((((..((((((((((....)).))))))..))....)))))))).))))))....	GUUAGCAAUUGUAAACGACGCAAG	24	3p
novel-m0372-5p 26	ATTTTTGGAAAACGGTTGTTTAGATATATTTGACGATCGTTTATATTTGGGTAGTCAAATCTAAATGGGTTTTTTTTCAAGATT	84	..((((((((((.(.(..(((((((....(((((..(((........)))...))))))))))))..).)..))))))))))..	AACGGUUGUUUAGAUAUAUUUGAC	24	5p
novel-m0373-3p 11	GACCGTAATTAATGATATTAGTTGTTCATCTACTTTTAAATTTGCTACTTTGGCAATTTAGAAAATACAGTGACATGAACCTTAATATCGTAAATTTGTTT	101	(((...((((.((((((((((..((((((.((((((((((((.(((.....)))))))))))......))))..)))))).)))))))))).)))).))).	CAGUGACAUGAACCUUAAUAUCGU	24	3p
novel-m0374-3p 3	TGTAGAGATGAGTACTTGTGGTACTCCGCTATTACATCAAAAATAGGATGTACCAATGAAAGAGTCGTTTCTCTT	75	...((((((((.(.(((.((((((..(.(((((........))))))..))))))....)))).))))))))...	AAUAGGAUGUACCAAUGAAAGAGU	24	3p
novel-m0375-3p 4	TTTATTTTTCTTCCTTCCCTCTAAACAGATTCTTTCTTCTGTTGACTGTAGAATCTTGGTTTAGTAAAGGTTGAAGAAACGT	82	....((((((..((((....(((((((((((((....((....))....)))))))..))))))..))))..))))))....	AGAAUCUUGGUUUAGUAAAGGUU	23	3p
novel-m0376-3p 5	TCTTTTATGCTTTTTCTTTTGTTTTCTTTTTTCTTTTTCGATCAATATTCGATAGTTGAAAGTTGGACAAAAGATAGTTTTTAAAAGC	88	.((((((.(((...((((((((((.(((((..((...((((.......)))).))..)))))..)))))))))).)))...)))))).	GUUGAAAGUUGGACAAAAGAUAGU	24	3p
novel-m0377-5p 4	ACTAAAGTAGATGTTGGTTTGGACCTGATCAATTTAAAATTTAAAAAGTAGTTAATGGTGAGGTGATCGAGGGCATGGACGTTGACGTTGAAGCTAGAGTG	101	(((..(((.((((((.((..(..((((((((.((((..(((............)))..)))).))))).)))...)..))...))))))...)))..))).	AUGUUGGUUUGGACCUGAUCAAUU	24	5p
novel-m0378-5p 12	TTTAATTTTTAAGAGCAGAGGCCTTTGGTGTCCCCTCCAGTCAAGAATTGGGGCCTCACAATCACTAGCCAATATGCTTTTCTCTCATGCC	91	...........((((.((((((..(((((.....(((((((.....)))))))..............)))))...))))))))))......	AAGAGCAGAGGCCUUUGGUGUC	22	5p
novel-m0379-5p 6	CATCTAAAACAACTGACTTAAATTTTTGGATTTGATTCTTCATTTTAAAGGATCAAGTCTAACCTGTTTTTAATTGTAACTAATGATTGGATA	93	.((((((.((((.(((...((((..(((((((((((((((.......)))))))))))))))...))))))).))))..(....).)))))).	AACUGACUUAAAUUUUUGGAUUUG	24	5p
novel-m0380-3p 1	AAAAAAATCGTTTAGATTTGGCTGATCATGTACCAAAAAATCTTGAAAAAAAAATCATTGTAGTCAAATCTAAACGATCTTTACCA	86	..(((.((((((((((((((((((...(((.........................)))..)))))))))))))))))).)))....	AAUCAUUGUAGUCAAAUCUAAACG	24	3p
novel-m0380-5p 5				UUUAGAUUUGGCUGAUCAUGUACC	24	5p
novel-m0381-5p 4	TGCATTCTATAATGTATCTCTGCCCAATCTCAGGCGAAATCATCCTTGAGATTATCCCATAAAATGCATATGAAATGCAA	80	((((((.((((.(((((...((...(((((((((.((.....)))))))))))....))....))))))))).)))))).	AAUGUAUCUCUGCCCAAUCUCAGG	24	5p
novel-m0382-5p 4	ATCATGGCATGCACGTCATGATGGATTGAAATACTGATTTACTAAAAATTATATATCATATCATGGCATGATGGATTGAA	80	.(((...(((.((.(((((((((...(((.(((.((((((.....))))))))).)))))))))))).)))))...))).	GCACGUCAUGAUGGAUUGAAAUAC	24	5p
novel-m0383-3p 5	GCCAAATCCAAAGCGGCAGTATGTGTGGAATTTTTTAATTTTAATATGTTGTCTTGCTTTGGTTGTAGGGA	71	.((....(((((((((((((((((.(((((((....)))))))))))))))))..)))))))......)).	UUUAAUAUGUUGUCUUGCUUUG	22	3p
novel-m0384-3p 6	ATTTAAACATTTGACTTCTAAAGATGTAAGTCATTGTTTACTTTGGCTACAATGAACTTTCATCTAAGTGGAACGTGTGAATGTAACATG	90	......((((((((((((((.(((((.((((((((((...........)))))).)))).)))))...))))).)).)))))))......	CUUUCAUCUAAGUGGAACGUGUGA	24	3p
novel-m0385-3p 4	CTTAGCTCAGTGGTAGAGCGCGTGGCTTTTAACCACGTGGTCGTGGGTTCGATCCCCACAGACGGCGATAAAAGTGAGTAATTTGTCTTTTGCTATTTGT	100	..((((.....(..(((..((.(.(((((((....(((.((((((((.......))))).))).))).))))))).)))..)))..)....)))).....	AUAAAAGUGAGUAAUUUGUCUUU	23	3p
novel-m0386-5p 3	AAAGTACATGATATCAGATTAATAACATAAGAATTCTTTAAATGAGGTTAAGTTTGTGTAAGGATTTGATGTTTAACCTTTAACGGGTACACG	93	...((((..(((((((((((....(((((((...((((.....)))).....)))))))...)))))))))))...((......))))))...	AUAUCAGAUUAAUAACAUAAGAAU	24	5p
novel-m0387-3p 5	TCCGAAAGAACTTTGTTGGAGGTCTTGATCGACATTGTTATAATTGCTTTCAGATTGTAGGAAAAATAGTCAATTAGGACCGACTGAGGTGCTAATCATGT	101	......((.(((((...(..(((((((((.((((((.((((((((.......))))))))....))).))).)))))))))..).))))).))........	AGUCAAUUAGGACCGACUGAGGUG	24	3p
novel-m0388-5p 3	CTCACGATGGTTTAGGTCGTGATATATAATCAAATTTAAATGATCGTGTTGACCATGCTAAACGGTTGTGTT	72	..((((((.((((((..((((..(((..((((........))))..)))....)))))))))).))))))..	UUUAGGUCGUGAUAUAUAAUCAAA	24	5p
novel-m0389-3p 3	TGGAGGGAGTTTAGGAAATTGATGTGGGCTGGTTGGAGAGTGGATGTGAGATGATATGTGGAAGTTGATTAATGGGCTATCTTATGAGTTTCACCTCTT	99	.(((((........((((((.(((..((((.(((((.((.(..(((((......)))))...).))..))))).))))....))).)))))).))))).	UGAUUAAUGGGCUAUCUUAUGAGU	24	3p
novel-m0390-5p 3	TGGTTGTTCACGATTGTTAGGGCTCTAATGGCTCCCGTCTAATTTAATATATGTCATTGGTGGCCTTAATGGGTGTAGCGTTGATCTATTTGAACCAA	98	((((.((((((..(..((((((((((((((((....................)))))))).))))))))..)))).))).....((.....)))))).	CGAUUGUUAGGGCUCUAAUGGCUC	24	5p
novel-m0391-5p 3	CCTTAATCGCATCAAGATGACTTAAAATGAAAGCATTATGGTTTTATTTTATTCGATCTTGGGCATACATTG	72	........((.(((((((((..((((((((((.(.....).)))))))))).)).)))))))))........	AUCAAGAUGACUUAAAAUGAAAGC	24	5p
novel-m0392-3p 4	AGGAGAAAAGAAAAACACAATGGTGTTGGTATCTTAACCTTGGAAAAGAATGTTTCCAAGGTTTAGATATCAACAGCACTGTGTCTTTTTTACTATT	97	.((((((((((....((((.((.(((((((((((.(((((((((((......))))))))))).))))))))))).)).)))))))))))).))...	UAUCAACAGCACUGUGUCUU	20	3p
novel-m0393-5p 7	GGGGAGTTGAAGGGTTGTGGATAAACTCAACGTGCAAAATTACCTTAAAAAACATGCGGTGCATCCATATAACTACATCTACTTCCA	87	.((((((.((..((((((((((..(((...((((..................)))).)))..)))))))..)))...)).)))))).	AGGGUUGUGGAUAAACUCAACGUG	24	5p
novel-m0394-5p 16	CCATGCTGGGTTCGTCCCTCTGATTCGATTTCTTGTTTTTGATTAGTCGGGTCGGGTTGATGGAGGAAGGGA	72	((...((...((((((..((((((((((((((........))..))))))))))))..))))))))...)).	UUCGUCCCUCUGAUUCGAUUU	21	5p
novel-m0395-3p 6	ATTTTCGACGCCTTTATGGACAGTGTTGAGATTTTCCATGAAGAACTCCGAACGCTACATGTTGTGCATTGGGAA	75	.((..(((.(((..((((...(((((((((.(((((...))))).)))..)))))).))))..).)).)))..))	AGAACUCCGAACGCUACAUGUUGU	24	3p
novel-m0396-3p 6	GGATATTCTTTACTCCAGGTTTAGATGATCGTTTAGATTTAACTATTTTTTGTACGTGATCATTTATATTTTCGTTTAAATTTGGTAGTCAAATCTAAA	99	((((....((.(((((((((((((((((..((.(((((...(((((.....))).))....))))).))..)))))))))))))).))).))))))...	AUAUUUUCGUUUAAAUUUGGUAGU	24	3p
novel-m0396-5p 4				UACUCCAGGUUUAGAUGAUCGUUU	24	5p
novel-m0397-3p 7	TATGAGAATTAGACCCAAAGTGTTAGTAGGTATAACACAATGTAAAAGAAGTTTAATTTGTAGTAAAATTTAGATCTACCTCTTTGGAGTCTATCAATGA	100	.....((..(((((((((((.(...((((((.((((((((..((((.....))))..)))).))......)).))))))).)))))).))))))).....	AAUUUAGAUCUACCUCUUUGGAGU	24	3p
novel-m0398-3p 4	TAAGGATTATGTTGCCAGGTTGCAAGAGATGTAGGGGAATGTCGAAGATTTGAATTCTGAATTCTGGGCCTAAGGCATTTAATTTATA	88	...((((((...(((((((((...((((...(((((.....((((....)))).)))))..)))).)))))..))))..))))))...	UUCUGAAUUCUGGGCCUAAGGCAU	24	3p
novel-m0399-3p 3	CTTCAGTCTTATATACTGCAAGTTTGGAACTGATATTATAATTCTAAATTTGACGTTCTCTGTTCAGTTTAGGCTAGTATGTGAGTTTGACT	92	..((((.((((((((((...((((((.((((((......(((((.......)).)))......)))))))))))))))))))))).))))..	UUCAGUUUAGGCUAGUAUGU	20	3p
novel-m0400-5p 6	AAAAGAGTTGTTCGGCTTACTAGGTGTCTAACGTGTCTTCTAGCTGGAGGTATGTGTTGAATGTCTAGGTGGCATGCTCTGCA	83	...(((((......(((..(((((..(.(((((..((((((....))))).)..))))).)..)))))..)))..)))))...	UUCGGCUUACUAGGUGUCUAACGU	24	5p
novel-m0401-3p 5	TAGGCATTGTTTTGTTGTTTTGAAAGCTTAGACACTTTTTGAACAGTGTCTTTGTTGGTTTGAAACTACGTTTGTCTC	78	.(((((......(((.((((..((.((..(((((((........)))))))..))...))..)))).)))..))))).	AGUGUCUUUGUUGGUUUGAAACUA	24	3p
novel-m0402-5p 6	CCAGTCAGATATTGTAGGCCTGGTCCATGACACCATTGAGATTTATTGAAGTCGTGTACCGGGTACACAACTTCAGTTACC	81	.......((..((((..(((((((.((((((..((.(((...))).))..)))))).)))))))..))))..)).......	AUUGUAGGCCUGGUCCAUGACACC	24	5p
novel-m0403-3p 231	AAGGTTTACTTCGCAGAAGAGATGGTGCCGTCACCTGTTCTTCTCGTTCGAGGTTCTGGTATCGGCATCATATCCTCTGCGCAACAAACCGAT	93	..(((((....((((((.((.(((((((((..(((.(..((((......))))..).)))..))))))))).)).))))))....)))))...	AUCGGCAUCAUAUCCUCUGCGCA	23	3p
novel-m0403-5p 89				UCGCAGAAGAGAUGGUGCCGU	21	5p
novel-m0404-5p 5	CACTTGTTGATCAATAATGAAGATGATGAACGGTCACCAATTTTAAGACGATTGGTTGGTCATCGACCATCATAGCAATCGGTCGTCAAGGG	92	..((((.(((((.((..((...((((((..((((.(((((((...........))))))).))))..))))))..)))).))))).))))..	UCAAUAAUGAAGAUGAUGAACGGU	24	5p
novel-m0405-3p 12	ATTAATTAAAGCATTTAAATGAGATCGTTCATTTTACTTTATAAAGTATTTGAAGCGACTAAAATGTAGATCTAACAATTGAGTGTAAAAGGAAAT	96	..........((((((((.(((((((...((((((((((((.........)))))....)))))))..)))))..)).))))))))..........	AAUGUAGAUCUAACAAUUGAGUGU	24	3p
novel-m0406-3p 4	ATTATTGTTACTGTTGCCTTTGATTTTTTTAATGTTACCAATATTGTTTAACCTTAGGAAGTCGGTGACGACAGCACAATAAC	83	.(((((((..((((((.(.((((((((((.((.((((.((....))..)))).)))))))))))).).)))))).))))))).	AACCUUAGGAAGUCGGUGACGACA	24	3p
novel-m0407-3p 1	AACGTAAAAAAAATGTTAGGCATAGATATGATGTGCTGATGTTCATTGTACGGACACCATCATTTGTGCCGACAAAA	77	.............((((.((((((((..(((((((((((((.....))).))).)).)))))))))))))))))...	CAUUGUACGGACACCAUCAUUUGU	24	3p
novel-m0407-5p 3				AAAUGUUAGGCAUAGAUAUGAUGU	24	5p
novel-m0408-3p 6	TGATGATAGAGTTGCATCGTCTATCGTCAAACCTAAGAAGTTAGGATAGTGATGATAGAGTTGCCTAGAGTTGCATCGTCT	81	.((((((.((.(((((.(.((((((((((..(((((....)))))....))))))))))).)))...)).))..)))))).	AGUGAUGAUAGAGUUGCCUAGAGU	24	3p
novel-m0409-3p 12	AACTCTTCTGATATGTATGATTCAGTATATGTTTGATTTATCTGTATGCTGAGTTGGAATGTAAAGAATTGTGGAGAAAAGGGAGT	86	.(((((.((....(.((..((((..(((((.((..(((((.(.....).)))))..)))))))..))))..)).)....)))))))	UGGAAUGUAAAGAAUUGUGGAG	22	3p
novel-m0410-5p 3	ATGACTCTATACTAGGAGGTCATTCTGAATTCTTGAGAACCTACAAAAGAATCAGTGGGGAACTGTACTGGTAAGGAATGAA	82	.....(((.((((((..((((...((((.(((((............)))))))))....).)))...)))))).))).....	ACUAGGAGGUCAUUCUGAAUUCUU	24	5p
novel-m0411-5p 9	GTTAAAAAAAACTATGCGATCGTGTATCATGACCTAAATGATCGTAGATCATTCATTTAGATTGTAGTACATGATCGTTTAGAAGATGATTAC	93	...........(((.((((((((((((.(..(.((((((((..(.....)..)))))))).)..).)))))))))))).)))...........	ACUAUGCGAUCGUGUAUCAUGACC	24	5p
novel-m0412-3p 3	CCTTTTTGTCGACGTTTTTTTTTGTGGCCAGAAAATGTAATTTTGTCAACTTGAAGATAAACGTGGACAAAAATA	75	..((((((((.((((((.(((((.((((.((((.......))))))))....))))).)))))).))))))))..	UUUGUCAACUUGAAGAUAAACGUG	24	3p
novel-m0413-5p 3	TATACTTGACAATGATTGATCACTTTACTGATATTGCTTTTTAACAATATATATTGTTGATATATTTGATAATTAAAGTGATCAATCATTGTCAAGTATAT	101	(((((((((((((((((((((((((((...((........((((((((....))))))))........))...))))))))))))))))))))))))))).	AAUGAUUGAUCACUUUACUGAUAU	24	5p
novel-m0414-3p 4	ATAGCAAAATATCACAATCTATATGTGACAGACCATGAAAGACCTTGGTCTATCACGGTTCATCGTAGATAGATAGTGATATTTTGTAGA	90	...((((((((((((.((((((.(((((..((((.(((.((((....)))).))).))))..))))).)))))).))))))))))))...	GGUUCAUCGUAGAUAGAUAGUGAU	24	3p
novel-m0415-5p 7	AAGAATGAGAGGGCGGATCTTTTTTGGCAGGTGGATTCATCTAAATTAAAATTGATCTGCCAAAAGAGACTTGCCCTGCCATTCAA	86	..(((((..((((((..(((((((((((((((.((((............)))).)))))))))))))))..))))))..)))))..	GGGCGGAUCUUUUUUGGCAGG	21	5p
novel-m0416-5p 4	TCTTCGACTAATTCTATTAGACAACCCACCTGATCTTAATTCTTAGGTAGGTGGTCAATATAGATTGATCAGTTCAAGGA	80	((((.((((...(((((..(((.(((.((((((.........)))))).))).)))...)))))......)))).)))).	AUUCUAUUAGACAACCCACCUGAU	24	5p
novel-m0417-3p 4	CATTTGACAAAATATTTACACTTCATAAAAGAATCAAGTAATTAATTTTATCCTTTAATAGTTTTGTTATATGGAGGATAAATAGTTCGTCAATTGTTCTA	101	((.(((((.((.((((((..(((((((....(((.(((..(((((.........)))))..))).))).)))))))..)))))).)).))))).)).....	UAUAUGGAGGAUAAAUAGUUCGUC	24	3p
novel-m0418-5p 10	TATCTTGTAAAAGGACTGATCCATCATATGTGTGAAACTATTTTGTCATATTTTATTTTATGACACACATTAATTGTGAGTATATCATTTATTTGCTTGTT	101	......(((((..((.((((...(((((.(((((.........(((((((........))))))))))))....)))))....))))))..))))).....	AAGGACUGAUCCAUCAUAUGUGUG	24	5p
novel-m0419-3p 4	TGTTTAGATTTGACTACTTTTGTTACAAGATCGTTTACATTTAATACTTTAAATTTAGTAAATGATGTTTAGATTTGGTAGATGATCGTTTAAA	94	......((((...(((((....(((.((.(((((((((((((((....))))))...))))))))).)))))....)))))..)))).......	AAUGAUGUUUAGAUUUGGUAGAUG	24	3p
novel-m0419-5p 1				UGACUACUUUUGUUACAAGAUCGUU	25	5p
novel-m0420-5p 12	ACTTTTATTTTTAGAATCTATCGGTAACATTGATAAACACCGATGGAAGCCTATCGGTATCTATTATTGATAGATTCTAAAATTTTGTTA	90	........(((((((((((((((((((....(((....((((((((....)))))))))))..)))))))))))))))))))........	UUAGAAUCUAUCGGUAACAUUGAU	24	5p
novel-m0421-5p 5	AGAAAATTGTCGGACTAACGCTGTCCTCGATGTGGTGAACGCATCAATGAAAGGGTTTTCCGATGCGACATT	72	........((((((..(((.((.((...((((((.....))))))...)).)).))).))))))........	CGGACUAACGCUGUCCUCGAUGUG	24	5p
novel-m0422-5p 4	TTTAAATTTTATCAATAGTAGACACTGATATGCTTCTATCGAAAGCATGGATATGATAAAAGGTTATCGGTTTTTATTATCGATAAAATCTACA	94	.....((((((((.((((((((.(((((((.(((((((((....).)))))..........)))))))))).)))))))).)))))))).....	AUCAAUAGUAGACACUGAUAUGCU	24	5p
novel-m0423-3p 9	TCAACATACAACAGGACGCTTTAATTCTTTACCTGATTTATGAGGAAGGAAGGTTTGACATGGGAATGGAGAGTCGTGTATTGTAGCCAAG	91	......(((((((.(((.(((((.((((..((((..(((......)))..)))).......)))).))))).))).)))..))))......	CAUGGGAAUGGAGAGUCGUGUAU	23	3p
novel-m0424-5p 3	TTCACTAATTAAATGGCGGGCTGTTGATCATGCCCATAGCCATGTCCATGTCGTATGTCCAACAGTCATCATTCTCTATCATTGCCTCAATCTGCAAGCA	100	...........(((((..((((((((..(((((.(((.(......).)))..)))))..)))))))).)))))........((((........))))...	AAAUGGCGGGCUGUUGAUCAUGCC	24	5p
novel-m0425-3p 3	TATAAGTAGGACTTCGAGCATATCAAGTGCATTTAATCAATCGATTGTATAAATGAAGAATATTAAATGTATTTGTAGTGTATGTAGTGTATCATTTG	98	........(.(((.((.((((..((((((((((((((...((..(..(....)..).))..))))))))))))))..)))).)).))).)........	AAAUGUAUUUGUAGUGUAUGUAGU	24	3p
novel-m0426-3p 4	ATTTTCTTAAGGATTATTTGGTACACGATCGTTTATATTTGACTATTTTTTTTATAGACGATCTTGAACCACCAATTGTTTGAAAAA	87	.(((((..((.((((...((((.((.(((((((((((...............))))))))))).)).))))..)))).)).))))).	AUAGACGAUCUUGAACCACCAAUU	24	3p
novel-m0427-3p 5	ATGATAGTAAGAAAAAGGAAAATAGCAAGATAAACCGGAAATATTTAAAGAAAATGACCGGTTTAAGCGACTTTTTGATTTTGTTACGCAA	91	.((...((((.((((..(((((..((....((((((((...(((((.....))))).)))))))).))...)))))..)))).)))).)).	CCGGUUUAAGCGACUUUUUGAUUU	24	3p
novel-m0428-5p 4	AAAAATGGTTGGTGACGATCTGAAGAACAGTTGTTGGAGGTTTACTAATGATGGTTGTTTGAGATGGTAATCGAATGTTGGC	82	...(((..(((((.((.(((((((.(((.((..((((.......))))..)).))).))).)))).)).)))))..)))...	GGUGACGAUCUGAAGAACAGUUGU	24	5p
novel-m0429-5p 6	ATTAAAGTTTAAGGTTGAGCGTTCTGACGTTTTATTTCAGAGCGTTAAGGCTGCTCAAGTTGCTTTCAC	69	...(((((...((.((((((((..(((((((((.....)))))))))..)).)))))).)))))))...	AAGGUUGAGCGUUCUGACGUU	21	5p
novel-m0430-5p 4	TCCTCTCTACCTTTTTTGTAAAATTTCTTGACGTTTAAAAAACGTCAAGAAATCTAAAAAATGGTCACCTCCC	73	........((((((((((....(((((((((((((.....))))))))))))).))))))).)))........	CUUUUUUGUAAAAUUUCUUGACGU	24	5p
novel-m0431-5p 4	TTTTCTTATCATAACTGGATCGAGGGTAGAGATCCAAGACTCGAAAGAAATAATCAGAGCTTCTTCTCTCAACTTCTATTTTTTATGGATTCCTTG	96	........((((((..((((.((((..(((((...(((.(((..............))))))..)))))...)))).)))).))))))........	AUAACUGGAUCGAGGGUAGAGAUC	24	5p
novel-m0432-3p 9	TTTGATCATCTGGTTCTCTTTCGGTTGAACGTCTATGCTTGGTTTGGAAGAAGCAGAGAACGTGATGTTCTTG	73	...((.((((..((((((((((..(..(((...........)))..)..)))..)))))))..)))).))...	UGGUUUGGAAGAAGCAGAGAACGU	24	3p
novel-m0433-3p 1	TATTATATTAATTCGGATTGGGTTAGGTTGAACTGAATTTTTCAATCCTTCAACCTGAGACTCAACCAAACCCAAAAAAAT	81	..............((.(((((((((((((((.(((.....)))....))))))))..)))))))))..............	CUUCAACCUGAGACUCAACCAAAC	24	3p
novel-m0433-5p 4				AUUCGGAUUGGGUUAGGUUGAACU	24	5p
novel-m0434-5p 8	GTATCAGAGCCAAAGTTTTAGATTCTGTAGACTAACTTACGATGTAAGTCTTTGATTTTATCCCTATGGTTAATATGATCCT	82	(.((((.(((((.((...((((.((...(((((.((.......)).)))))..)).))))...)).)))))....)))).).	CAAAGUUUUAGAUUCUGUAGACUA	24	5p
novel-m0435-5p 4	AAACGTCAAGACTATTCTAAAAATCTTTGACGTTTTAAAAACGTCAAGAATATTTTTAAATTTTCTTGAGTAA	73	..((.((((((..(((.(((((((.(((((((((.....)))))))))...))))))))))..))))))))..	ACUAUUCUAAAAAUCUUUGACGUU	24	5p
novel-m0436-3p 5	CCAATATCTAAATGATTGTTGTTTAAAATCGTGTACCAATATCTTTTATATTTTGTAGACGATCTTAAACTAAATAGCATTTTGAAAAAAG	91	......((.(((((.(((((((((((.(((((.(((.(((((.....)))))..))).))))).))))))..)))))))))).))......	GACGAUCUUAAACUAAAUAGCAUU	24	3p
novel-m0437-3p 9	ACTGTAAGAGATTCAATTGTTCTATTTTTAGATGTTTTTATTAAAAAATAATTGTATTCGATATATAAGGAAATAGAGCACTGAATTTCTTTTAGTTGAAT	101	((((.((((((((((..((((((((((((...(((((((....)))))))..(((((.....))))).)))))))))))).)))))))))).)))).....	AGGAAAUAGAGCACUGAAUUUCUU	24	3p
novel-m0438-5p 5	TTGGATTTGAATGATGTTGTTGGGAAGATGGGTTTGAGTTGCACTAATATGACGCTCTCTGATTTTTATGCCAATCGAAGTTATTATAAGACGAA	95	(((..((..((((((.(((((((((((((.((...((((..((......))..)))).)).))))))...)))).))).))))))..))..))).	AUGAUGUUGUUGGGAAGAUGGGUU	24	5p
novel-m0439-3p 5	AATGATGTAAAAGGAATCGAAAATTCATATCTAACTTTAATATTACTCAAAATGAGGTCAGCTAGTGGTTTGATCTGAATTTTCAGGACTTTTTTCACA	99	..(((...(((((.....(((((((((.(((.((((.........(((.....)))..........)))).))).)))))))))....))))).)))..	UGGUUUGAUCUGAAUUUUCAGGAC	24	3p
novel-m0440-3p 3	GAATTCAGAGGATTTTTAAGATACCTTATGCAGAAAATGTTGGTTGTGATTTTGATTTATCATGCATGCATGTTAGGTATTGGAAGATGCGAACAAAGT	99	.........(.((((((..(((((((((((((....(((..(((((......)))))...)))...))))))..))))))).)))))).).........	AUGCAUGUUAGGUAUUGGAAGAUG	24	3p
novel-m0441-3p 3	ATTTGGTTGAAGGAATAATTAAAGCTCTGAAGCTTTGAAGAATTGAAAATTCAAACTTCTACCAGCTCTTATTCTTATTGTGCAAGTTCATATCAACCTC	100	....((((((((((((((....((((..((((.((((((..........))))))))))....)))).))))))))..((((......))))))))))..	UUCUACCAGCUCUUAUUCUUAU	22	3p
novel-m0441-5p 5				AGGAAUAAUUAAAGCUCUGAAGC	23	5p
novel-m0442-5p 5	AAGGCAAAGCTAGTTTCTATGGATCATTACGTGTTAATGATATGTTTAAATCTAGAAACTAGTTTTTAGAT	71	.....(((((((((((((..((((....(((((((...)))))))....))))))))))))))))).....	UAGUUUCUAUGGAUCAUUACGUGU	24	5p
novel-m0443-3p 7	CCACAGGTATTCTGGTGTATGGTTGATTACGCGCTGTACTTCACTGATGGAAAATGGTTACGATCTCCATGACTGGAATCTTTGTTT	87	..(((((.((((..((.(((((..((((....(((((..((((....))))..)))))...)))).)))))))..)))).)))))..	AUGGUUACGAUCUCCAUGACUGGA	24	3p
novel-m0444-3p 5	CAAGAGATGAAGTGATATGTCTAGATGTGTCTATCGAACTAGCTAAGCCAGTGCTATAGCAATTGAGATAGATCTTCCATGTTTATTTAATTTTATAAATA	101	...(((((.((((((((((...((((.((((..((((....(((((((....))).))))..)))))))).))))..)))).)))))).))))).......	AUAGAUCUUCCAUGUUUAUUUAAU	24	3p
novel-m0444-5p 1				GAAGUGAUAUGUCUAGAUGUGUCU	24	5p
novel-m0445-5p 6	ATGCTTAAAAATTTTACCTGGTCCAAGATTGTGTCAACAGATATGTTCTGAGCCACAACAAAGGATTGATGGTATATGTAGGCAA	85	.((((((...((..((((.(((((....(((((....((((.....))))...)))))....)))))...)))).)).)))))).	AUUUUACCUGGUCCAAGAUUGUGU	24	5p
novel-m0446-3p 6	ATGTGTCATGTGTATTATCATGTGTATCAATAGGTATTAGGTATGTGTATTATTCGATGTATCAATAAATATTAGGTGTATCAGATAGTGTATAAGATGTA	101	.((..((.(((((((((((..(((((((((((..((((.(((((((..........)))))))))))..)))).)))))))..))))))))))).))..))	AAUAUUAGGUGUAUCAGAUAGUGU	24	3p
novel-m0447-3p 7	TTGGATTCTATCAATGATAGTCACTGATACACTTCTATTGTTGTTTATCAATGTCATTGATAGAAGCATATCAGTTGCTATCAATAGAATCTAAAACTTTT	101	(((((((((((...(((((((.(((((((..((((((((..((...........))..))))))))..))))))).)))))))))))))))))).......	AUAUCAGUUGCUAUCAAUAGAAUC	24	3p
novel-m0448-3p 14	TTGAAGGTCTAGGTTTCGTTTAGGAAAGAGTGAGTATTCCTGCTGGAAGCAATTTATCTTCCTCAATTTAACTTCCAACCTCAG	84	.(((.(((..(((((..(((.(((((.((.(((((.((((....))))...)))))))))))).)))..)))))...)))))).	AAUUUAUCUUCCUCAAUUUAACUU	24	3p
novel-m0449-5p 10	AAAAGATGATAGTGACGAGCTCGGTCCGATGATCGTTTCTTCTTTGGTGAAACTCCAGGAGCTTGGTTGGTTGACTTCGTAAGTT	85	.....((((.((((((.((((.(((((...((..(((((.........)))))))..))).)).)))).))).))))))).....	AGUGACGAGCUCGGUCCGAUGAUC	24	5p
novel-m0450-3p 3	CACGTAAAAAGTTATCATTGATGTCAGTTATTGATAATGACCACTTATAGCATTAACAAATGCTATCAATGACTATCATGGATGACAACGTCATAATTTTC	101	..........(((.(((((.(((..(((((((((.............(((((((....))))))))))))))))..))).))))).)))............	AAUGACUAUCAUGGAUGACAACGU	24	3p
novel-m0451-3p 15	ACTTTCCTCGATGTGCCTCTACCATACGTTGAGAAAAGTCTAAAATTAAATTTAATGCATTCACTTTCCGCGACGTGTGGCAGGATAATGTCAGAAAAAGT	101	(((((..(((((((.(((...((((((((((.(.(((((.....((((....))))......))))).).)))))))))).)))...))))).)).)))))	CCGCGACGUGUGGCAGGAUAAUGU	24	3p
novel-m0452-5p 3	CATGGATGCTTATGTAAATGTATTTATGAATATTTATGAATTTATAACATAAGATACGCATTTTGATACATTTAATACGCATTTTGG	87	((.((((((.(((.((((((((((.(((..((((((((.........))).)))))..)))...))))))))))))).)))))))).	UAUGUAAAUGUAUUUAUGAAUAUU	24	5p
novel-m0453-3p 8	AGTTAAATAAATGTCGCAGATTCGTGTATTGTGACATTTTTTAAATATCACGGATATGTCAATCGCGACAGCTTTTTTTTAA	82	...........((((((.((((.(..((((((((.(((.....))).)))).))))..).))))))))))............	CACGGAUAUGUCAAUCGCGACAGC	24	3p
novel-m0453-5p 3				AUGUCGCAGAUUCGUGUAUUGUG	23	5p
novel-m0454-5p 3	TTTATTTGATTGTTGTGATTTCTATCGGAATGATATTTGATTCTCATGTAATCAAATAACATGTGACAAAAATTATACAACAAATAAGT	89	((((((((.((((.(((((((.(.(((..(((.((((((((((....).))))))))).))).))).).))))))))))))))))))).	UGUUGUGAUUUCUAUCGGAAUGAU	24	5p
novel-m0455-5p 5	TTTTCTCTGTCAAGAATAGGACAATCATGACAGTTTTTATAAAATTGAACTGTCATTGTTTCAATATTGACGACAGTTATGAAAAT	86	(((((.(((((...((((....(((.((((((((((..........)))))))))).)))....))))...)))))....))))).	CAAGAAUAGGACAAUCAUGACAGU	24	5p
novel-m0456-5p 3	GTTCGTGCATCGATGTAGCCTATCTCGATACGATAATACCGACACACTTGCCTACGTGGTTTTCAGCATTGGGATAGCCTATCCCGACACATTT	94	....(((..(((..((((.((((((((((.(((....(((.((............)))))..)).).)))))))))).))))..))))))....	CGAUGUAGCCUAUCUCGAUACGAU	24	5p
novel-m0457-5p 3	ATGAACACTTATAGTCTTGACTGTTTTAAACTGTCATGAACACTCATAGTCTTGATGGTTTTTAATTGTCATGAAAATTTGTATACTTCACGTTTATA	98	((((((((..((..((.((((.(((..(((((((((.((.(.......))).)))))))))..))).)))).))..))..)).........)))))).	AUAGUCUUGACUGUUUUAAACUGU	24	5p
novel-m0458-3p 6	TTTGATAAGAAGTTCAATTTTCTTCTAAGTATATGTTAATGATAGAAACCTATCATTGATAGACTCTGAACAAAAAAGAAAAAATCAA	88	.(((((......(((..((((.(((..(((...((((((((((((....)))))))))))).)))..))).))))..)))...)))))	AUUGAUAGACUCUGAACAAAAAAG	24	3p
novel-m0459-5p 3	ATAGGTTTGTAAATAATAGGTCTGAAGCAGCTGTCCCTGAAGATATGGTTGATAAGGGCGGTGTTGATGAGGTCATTATAGATAGAGAGGA	91	.....(((((..(((((.(..((..((((.(((.((((...(((...)))....)))))))))))....))..))))))..))))).....	AAAUAAUAGGUCUGAAGCAGCUGU	24	5p
novel-m0460-5p 4	CAAGAGGAAAATCCCGATCTGACTTTTATGCTTTAGAGGAAGAACAAAAAGAGGGTTTGGATGCCATAAGACAGGTCCAAAGGACTATCCATACA	95	.....((...((((.(((((..(((((...((((....))))....))))).))))).)))).))........(((((...))))).........	AUCCCGAUCUGACUUUUAUGCUUU	24	5p
novel-m0461-5p 16	GAGAGTCACACGCGGCTGGAAGAAGAGGAAACGCGCCTCTGGAAGGAGACGTGCGCGCTGCCTCACGATCGACCGGCGAACTGACGCGGACAGAGACCGG	100	....((((....((.((((..((.((((...(((((((((....))))....)))))...))))....))..))))))...)))).(((.......))).	CGCGGCUGGAAGAAGAGGAAACGC	24	5p
novel-m0462-3p 4	AGTAAGGATGATGTTATCAGGTCGCAGGGGATGCAGGAAAATGTCGGAGATCCGAATTCCAAATTTCAAATCTTGGGCCTGGAGTGTTACAATAATA	97	........(((..((.(((((((.(((((..((..((((....((((....)))).))))......))..))))))))))))))..)))........	UUUCAAAUCUUGGGCCUGGAGUGU	24	3p
novel-m0463-3p 6	TGGGTGACCTCTTGGGAATTTTTCTAGGATGCATGTGAGTGAGGACAAAGCATCCTGAAATAACTCGTGTTGGTTTGTGT	80	.....((((...((((....((((.(((((((.(((........)))..)))))))))))...))))....)))).....	AAAGCAUCCUGAAAUAACUCGUGU	24	3p
novel-m0464-5p 11	ACCAATATCAACGATATTTGTTTAAGATTGTGTGCCAAGATTTTTTTATATTTGGTACACTATCTTGAACCAAATAACATATTGAA	86	..((((((....(.((((((((((((((.((((((((((((......)).)))))))))).)))))))).)))))).)))))))..	ACGAUAUUUGUUUAAGAUUGUGUG	24	5p
novel-m0465-3p 4	ATGGTTGAGACATAGTACTCTTTGTGCCTGATTCCTACGATGAAGTAATCTTCATGGACAGATACGATGAATTCAACTAG	80	.((((((((.(((.(((...(((((.(((((....(((......)))....))).)))))))))).)))..)))))))).	AAUCUUCAUGGACAGAUACGAUGA	24	3p
novel-m0466-3p 6	TTTATGATAAATCGTGTTTGAGTCAAATAGACACTGATAAAATGTCTATTTAGATCTATCACAGTTTATCACTGA	75	....((((((((.(((...((.(((((((((((.(.....).))))))))).))))...))).))))))))....	AUGUCUAUUUAGAUCUAUCACAGU	24	3p
novel-m0467-5p 8	TAAGAACAGGTTTGCTGACTCAGAATATTTGCAGGGGCCTAGCCATTTTTGCAAGATTGGGTCCACAAACCACAATCAC	79	........((((((..(((((((....(((((((.(((...)))....))))))).)))))))..))))))........	UUUGCUGACUCAGAAUAUUUGCAG	24	5p
novel-m0468-5p 11	TTTTGTACGAGCGTGATCTAGATCTTTGATATAAATTAAATATCACAGTCTAGATCATGTGTCATTTTCCC	71	........((((((((((((((.((.((((((.......)))))).)))))))))))))).))........	GCGUGAUCUAGAUCUUUGAUAUAA	24	5p
novel-m0469-3p 3	TAAACTAACTTTAATGAAATTTTTGTATGTTTTAAAAGTTTAAGAATACTTTTTGCAAAATATTTAAAAAGGCGAGAATTTTTGGTATAGTTAGTTTCAAT	101	.(((((((((.((..(((((((((((...(((((((.((((.((((....))))...)))).)))))))..)))))))))))...)).)))))))))....	AAAGGCGAGAAUUUUUGGUAUAGU	24	3p
novel-m0470-3p 4	CACTTGTCAAAGCTCGGATCACTTGATATATGTTCCACCAAAGTGAAAGTGTATTTGGTGATTATTTGAGTTAGGCGAGAT	81	..((((((..(((((((((((((.(((((((.(((.((....))))).))))))).)))))))...)))))).))))))..	AGUGUAUUUGGUGAUUAUUUGAGU	24	3p
novel-m0471-5p 4	TACAAGATCGTTTAGATTTGACTACAACATTTGCTAAACAATCATTTAGATTTAACTACTCAAATTTAATAGTCAAATCTAAATGATTAAACG	93	.....(((((((((((((((((((....(((((......((((.....))))........)))))....))))))))))))))))))).....	UUUAGAUUUGACUACAACAUUUGC	24	5p
novel-m0472-3p 4	CTATACAAAGTAAGAGAGCCAAGCCGTTTGGGATAGGATGCTTTGGGTTCTTTCGATTCAGAACTGCGTGGGGAACTCTCGACTCTTGACCAA	93	.....((((((..((((((((.((.((((.((((.(((.((.....))...))).)))).)))).)).)))....))))).))).))).....	AGAACUGCGUGGGGAACUCUCGAC	24	3p
novel-m0473-5p 38	AAATGGCCCCTTAGATTCGGCTACATGATATTGTATCAATATCGTTTAGATTTGATACACAATCGTGTAACCAAATTTAAATGATTGTGT	90	..........(((((((.((.((((((((..((((((((.(((.....)))))))))))..)))))))).)).)))))))..........	UUAGAUUCGGCUACAUGAUAUUGU	24	5p
novel-m0474-3p 8	CTACACGATTGTGTGTTAATTTCTACACGATTGCACATCATGATCGGTTAGAAGAAGAATTATATGTGCGCGTGTGACCGATTGATCGCGTGTTG	95	..((((....(((.(((((((..((((((...((((((.((((((...........).))))))))))).))))))...))))))))))))))..	AUAUGUGCGCGUGUGACCGAUUGA	24	3p
novel-m0475-5p 5	AGACAGAGATAGTGAGTGATAGCACTCTATCATTGTCAATTTGAGATAGGGAATAGAGAGTGATAGTACTCTATCAATGTCTA	83	(((((..((((..(((((....((((((.((.(((((.......))))).))....))))))....)))))))))..))))).	AGUGAGUGAUAGCACUCUAUCAUU	24	5p
novel-m0476-3p 14	CATCCGTCAAGTCCTATAACTCGGTTCTAAGTTTGGAGGATAATAGATGACTATTAGTGATGGTCCAAGTTCTTGTTCGAGTAGTAGACGTTTAATTCAGA	101	..........(((.(((.((((((...((((((((((...((((((....)))))).......))))))..)))).)))))).))))))............	AGUUCUUGUUCGAGUAGUAGACGU	24	3p
novel-m0477-5p 3	CAACAAAATTAATGCGTTGGACTATCTGCGACGTACGTCACCATTGCGTTGCAGAAAGTCGAATCATTTCGTTGACG	77	...(((....((((.(((.((((.(((((((((((.........))))))))))).)))).)))))))...)))...	AAUGCGUUGGACUAUCUGCGACGU	24	5p
novel-m0478-5p 4	AAACGTAATAAATTCGTTGTCCGACTTTTCGCGACGCAGTGTCCTCCCACGTTGTCGAAAGTCGAAACGTCAACGAAACAATCCGACAT	89	............(((((((.(((((((((.((((((..(.(....))..)))))).))))))))....).)))))))............	AAUUCGUUGUCCGACUUUUCGCGA	24	5p
novel-m0479-3p 1	CATCTATTTTCTTGTCGTGCACCCGATCTTACTCCTGAAATGGAAGGTTTATTGGGCTAGCACTGATGAGCTACCCT	77	..........((..((((((.((((((....((((......)).))....))))))...)))).))..)).......	AAGGUUUAUUGGGCUAGCACUGAU	24	3p
novel-m0479-5p 6				CUUGUCGUGCACCCGAUCUUACUC	24	5p
novel-m0480-3p 4	TTAGTGTCATTCCTCCAATCTTTAAGTTCTCCTCTAACTCGTGAGGTTGTAACATAGACATTGAGTATGACATTTT	76	..((((((((..(((.(((.((((.((((.((((........))))..).))).)))).)))))).))))))))..	GAGGUUGUAACAUAGACAUUGAGU	24	3p
novel-m0481-3p 6	CAACACAAAAATATGCGTGATTGACTAATAGTGTGTTATTTAGCATTTACAAGACAGATGGAGAATAATATTATTAGAGGGAATGCGTGTTTTCTAAATA	100	.......(((((((((((..((..((((((..(((((((((..(((((.......)))))..))))))))))))))).))..))))))))))).......	AAUAUUAUUAGAGGGAAUGCGUGU	24	3p
novel-m0482-5p 4	GCCACACACACTCCGACGCTTAAGTTAATCTTGTGTTTTCGAGTAGCTAGACATTAGAGAAAATAATGAATATTTAGGTGTCTTTGGACCTAAATTCAA	99	...........((((((((((((((...((...(((((((.(((........)))...)))))))..))..)))))))))))...)))...........	CUCCGACGCUUAAGUUAAUCUUGU	24	5p
novel-m0483-3p 12	AAGATCTAAATGATTTTTATTTAAGATCATGTACCAAGATCTATTATATTTGGTATAAGATCTTGAACCATAAGATCATTTAGATATA	89	...((((((((((((((..(((((((((.(((((((((..........))))))))).)))))))))....))))))))))))))...	AUAAGAUCUUGAACCAUAAGAUCA	24	3p
novel-m0484-5p 3	AACGAGAATTATATGATGTATGTAGATAAAGTGTATTTTGAGATGCATCTCAATATTCCTCTATATATTTAATACATCGTCGATTTGTCGTC	92	.((((.((....(((((((((.((((((.((...((.((((((....)))))).))....))...)))))))))))))))....)).)))).	AUAUGAUGUAUGUAGAUAAAGUGU	24	5p
novel-m0485-3p 5	AAATAATATAGTAAAATCTATCATCATTGACATTCATAAATCACGAGAGTATCAAGGATAGATTTTGTTATATTGACAA	79	...(((((((((((((((((((....((((.((((...........)))).)))).)))))))))))))))))))....	AGAGUAUCAAGGAUAGAUUUUGUU	24	3p
novel-m0485-5p 1				GUAAAAUCUAUCAUCAUUGACAU	23	5p
novel-m0486-3p 5	AATATAACAAAATTCACTATTTATAAGTATCACTATCTATTTAAATTAAAGATAGTGATATCCATAGAGAACGATGTTTTGTTATAT	87	.((((((((((((((....(((((..((((((((((((...........))))))))))))..)))))....)).))))))))))))	AGUGAUAUCCAUAGAGAACGAUGU	24	3p
novel-m0487-3p 3	TGCTACGAAATTAGGGTTTTAGAGACGGTAAGTCGTGTACTGTACACGACTTCGCCGGTACGCGACAAAATTGGTAGT	78	.(((((..((((...(((...(...((((((((((((((...)))))))))).))))...)..)))..)))).)))))	CACGACUUCGCCGGUACGCGACAA	24	3p
novel-m0488-5p 4	AAGTATAGCAAAGTTTTAGATCTTTTATTATTGTCTATTATTGATATTGATATAATCTAAAAGTTTTGCTATATAT	76	..(((((((((((((((((((....(((((.((((.......)))).)))))..)))))))).)))))))))))..	AAGUUUUAGAUCUUUUAUUAUUGU	24	5p
novel-m0489-3p 11	CAATTTGAGAAATATGAGAATGTGTTTATGTTCACGACTTCGGTGTATATATAGGGTCCGTTTGGTAACGTTTATGTTCTTCGTTTCTTGTTCCTTGTTCC	101	......(((((((..(((((((((...(((((..(((...(((..............))).)))..))))).))))))))).)))))))............	ACGUUUAUGUUCUUCGUUUCUUGU	24	3p
novel-m0490-3p 9	TCGGACTTCTTCATCATCAGGCTTCTTCTAGGAGCGATCGGGCTTTTGCCGTTAGATCTATCGACTTAGTAGGAGCAATCAGGATTCTG	89	.((((.((((..........((((((.(((((.(.((((.(((....)))....))))...)..))))).))))))....)))).))))	AUCUAUCGACUUAGUAGGAGCAAU	24	3p
novel-m0491-3p 5	GTGATCGTTTAGATTTAGCTAGATTTGGTACTAGATCATTTCGATTTGGCTAGATTTAGTTACATGATCGT	71	..(((((((((((((((((((((((((((.....))))....)))))))))))))))))....))))))..	AUUUCGAUUUGGCUAGAUUUAGUU	24	3p
novel-m0492-5p 18	TTACTAAACCGACTATGGTCGGTTCGGGATCGATTTTGTCAAAAAACCGACTCCGACCGACCGATGATCAACCCTAGCA	79	..........((.((((((((((.(((..(((.((((.....)))).)))..)))))))))).))).))..........	GACUAUGGUCGGUUCGGGAUCGAU	24	5p
novel-m0493-5p 11	GGGGTATGATGATTGCATAGTCGGTCTGATGTGTCGATATGGTACTGATTGACACTAAGCAATGATGTGTCGATATGATACTGA	84	..(((((.(((.(((((((.(((..((...((((((((.........))))))))..))...))))))).)))))).)))))..	GAUUGCAUAGUCGGUCUGAUGUGU	24	5p
novel-m0494-5p 5	AGAGAGGATAATTGATAGACCACTAATAGATGTTTGATAAACACTAATAGATGTCTATTGATGTCTATCA	70	.((..(((((.(..((((((..(((.(((.((((.....))))))).)))..))))))..)))))).)).	AUUGAUAGACCACUAAUAGAUGUU	24	5p
novel-m0495-5p 4	TTAAATTTGGGTGGCCAGATCTAAATGATTGTTTTCATAATTTTGTGGTATACAATCATTTAGATTAATCGTTTAAATTTGGA	83	(((((((((..(((...(((((((((((((((..(((((....)))))...)))))))))))))))..)))..))))))))).	GUGGCCAGAUCUAAAUGAUUGUUU	24	5p
novel-m0496-3p 1	CTTGATAGGAAGATGGCTTATTCAAGAATTCGTGCATAAGGGTAAGGAACTTTGGATGAACTAATGCGAATGGGTGTAAGCCTCGCTGCTCGGA	94	.(((((((...((.(((((((.(....((((((.(((.(((((.....)))))..))).......))))))..).))))))))).))).)))).	CGAAUGGGUGUAAGCCUCGCU	21	3p
novel-m0496-5p 3				AGAUGGCUUAUUCAAGAAUUCGUG	24	5p
novel-m0497-5p 3	GAAGGTGAATCTTCTCGGTTGCGGTTCTTAGGAGAAGATGAAGATGAATCCTCTTCAGTTGCTACACCTGAGAGAAGATGAAAATGAATCTTCT	94	((((((..(((((((((((.(..((..((.(((((.(((........))).)))))))..))..))))...))))))))........)))))).	CUUCUCGGUUGCGGUUCUUAGGAG	24	5p
novel-m0498-5p 4	AAACTATGAAAAAGAATGGCAGACCTAGAATAGTTTTTTTTAAAAATAGTCATTCTAGGCTTTTCCATTTAGTTACACGGTCC	83	..((..((.((..((((((.(((((((((((..((.(((....))).))..)))))))).))).))))))..)).))..))..	AAAGAAUGGCAGACCUAGAAUAGU	24	5p
novel-m0499-3p 3	GCGCAAAGGATATTGCGAGACAGGTCCGAAGGCGTCACAGGTTAATATGGATAGTCCGGAGGACCTGTCTCGCCCTAGCAT	81	..((..(((.....(((((((((((((...((((((.((........))))).).))...)))))))))))))))).))..	UGGAUAGUCCGGAGGACCUGUCUC	24	3p
novel-m0500-5p 19	TACATATCGGTTGTCGATCGACATCTATGAATGTGTTATTAAAGACTTTTAATGTTGATTTTTCTTTGATGTCAGTTTAGAACTGATATAGC	92	...(((((((((.(.(((.((((((...(((.....(((((((....))))))).......)))...)))))).))).).)))))))))...	UUGUCGAUCGACAUCUAUGAAUGU	24	5p
novel-m0501-3p 5	ACGTTTTTAAAAACGTCAAGAAATTTATAAAATATTATTGACGGTTTTAAAACGTCAAGACTATTGTAAAAATTGCTTGACGTTTTTAAAACG	93	.((((((.((((((((((((.(((((.((.((((...((((((.........))))))...)))).)).))))).))))))))))))))))))	ACUAUUGUAAAAAUUGCUUGACGU	24	3p
novel-m0502-3p 3	AAAAAAAAACTTCTTCATCTTCTTCACTAGTATAACCCTCTGTCACTGTCTCACTAGTTTTGGTTAAAATTATGGTGACTTAGATGAGTGTTTTGGATATT	101	.....(((((...(((((((...((((((.(.(((((.......((((......))))...))))).)....))))))...))))))).))))).......	AAUUAUGGUGACUUAGAUGAGUGU	24	3p
novel-m0503-5p 4	ACTATTTCTCGACTTTTAGGGTAAGTAGACGAGTGCTCCCTTAAATGGTGTCTTCGAGACTTGAACAAAGGGTCCTACTCTCTCTATGGCACGAGAGAGGT	101	..........(((((((.(..(((((...((((.((.((.......)).)).))))..)))))..).)))))))...(((((((........)))))))..	GACUUUUAGGGUAAGUAGACGAGU	24	5p
novel-m0504-3p 3	TTTAGTCAATGTTGCTTTATGAAAAATCCAAACCGCGGTAGAAAACGAAAAGAAAAGAGGGATGGGTTTTCGTTTTCGGCTTGGTCTGAC	90	.((((((((.((((....(((((((.((((..((.((........))...........))..)))))))))))...)))))))).)))).	GAGGGAUGGGUUUUCGUUUUCGGC	24	3p
novel-m0505-3p 5	GATTTGGGCGTGATGGTGGTTGGCGGAGAGCGAAAAGGAAAGAAGGACGGCGACTGGGTTTTCGTTTTCGGCTTGGTCTGACCGTCGACGTCGAACGAAAG	101	...((.(((((((((((.(..(((.(((..((((((.(((((.((........))...))))).)))))).))).)))).)))))).))))).))......	UCGGCUUGGUCUGACCGUCGACGU	24	3p
novel-m0506-3p 11	CTATTTTCTGTCATGAAAAAACTTATTGTAACAGTTTTTTAAAACTGTTATTGAAGAACTTTTCACAACAGACGATA	77	.((((.(((((..((((((..(((...((((((((((....))))))))))..)))...))))))..))))).))))	ACUGUUAUUGAAGAACUUUUCACA	24	3p
novel-m0507-3p 3	CTAATGGTGGGAGTTTGTCCCAGCCAGAACTCTGCATTTCTACTCCTTCATGATTCTGAATTACAGAATGACTGTGCTAAGCAAATTCACACCTGTCC	98	.....((((.((((((((...((((((...((((...(((...((......))....)))...))))....))).)))..)))))))).)))).....	AGAAUGACUGUGCUAAGCAAAUUC	24	3p
