# Supplementary material for: Comparative analysis of miRNA and mRNA abundance in determinate cucumber by high-throughput sequencing
Source: PLoS One. 2018 Jan 5;13(1):e0190691. doi: 10.1371/journal.pone.0190691 (PMC5755913; doi:10.1371/journal.pone.0190691)
Supplement: S5 Table — (XLSX) [file pone.0190691.s010.xlsx]

## Sheet: 1
Table S5 the comparison of miRNAs abundance in G1208(S1) and H1201(S2) lines.
comparison groups	miRNA name	Hit in miRbase	S2-std	S1-std	fold-change(log2 S2/S1)	p-value	significance
S2-S1	Csa-MIR156k	aly-MIR156	16.8389	9.9656	0.756769	4.00513e-05
S2-S1	Csa-MIR156f	ahy-MIR156	0.4916	1.0971	-1.15814	0.172091
S2-S1	Csa-MIR398a	ahy-MIR398	2.5811	4.1142	-0.672626	0.0773241
S2-S1	Csa-MIR158b	aly-MIR158	4.4248	6.0342	-0.44755	0.13655
S2-S1	Csa-MIR159l	aly-MIR159	9.3413	6.9485	0.426922	0.0672721
S2-S1	Csa-MIR166i	aly-MIR166	44.494	57.2334	-0.363247	0.000121596
S2-S1	Csa-MIR167-1c	aly-MIR167-1	26.7947	26.5139	0.0151988	0.899609
S2-S1	Csa-MIR168f	aly-MIR168	1.2291	1.28	-0.0585415	0.95535
S2-S1	Csa-MIR169-1b	aly-MIR169-1	10.6933	4.8456	1.14196	3.67012e-06	**
S2-S1	Csa-MIR171-1a	aly-MIR171-1	51.8687	54.4906	-0.0711432	0.441597
S2-S1	Csa-MIR172f	aly-MIR172	6.5143	18.6512	-1.51759	1.12688e-13	**
S2-S1	Csa-MIR3434a	aly-MIR3434	0.9833	4.8456	-2.30097	8.31095e-07	**
S2-S1	Csa-MIR3440a	aly-MIR3440	2.2124	0.9143	1.27487	0.0219905	*
S2-S1	Csa-MIR3444a	aly-MIR3444	2.4582	1.8285	0.426942	0.341356
S2-S1	Csa-MIR390f	aly-MIR390	1.5979	2.2857	-0.516459	0.309864
S2-S1	Csa-MIR394a	aly-MIR394	1.352	0.9143	0.564356	0.361079
S2-S1	Csa-MIR396c	aly-MIR396	3.9332	6.1256	-0.639148	0.037916
S2-S1	Csa-MIR398a	aly-MIR398	1.4749	1.28	0.204473	0.696742
S2-S1	Csa-MIR773a	aly-MIR773	16.8389	9.417	0.838458	7.17657e-06
S2-S1	Csa-MIR774b	aly-MIR774	2.2124	2.4685	-0.158022	0.743509
S2-S1	Csa-MIR823a	aly-MIR823	2.0895	1.92	0.122051	0.774365
S2-S1	Csa-MIR827-3c	aly-MIR827-3	4.0561	2.8342	0.517152	0.148893
S2-S1	Csa-MIR829a	aly-MIR829	4.0561	4.4799	-0.143373	0.676158
S2-S1	Csa-MIR831a	aly-MIR831	0.4916	1.0057	-1.03264	0.237086
S2-S1	Csa-MIR837b	aly-MIR837	1.4749	2.3771	-0.688585	0.177679
S2-S1	Csa-MIR838a	aly-MIR838	2.827	4.2971	-0.604091	0.100668
S2-S1	Csa-MIR840b	aly-MIR840	0.8604	1.6457	-0.935622	0.150065
S2-S1	Csa-MIR844b	aly-MIR844	1.9666	1.4628	0.426971	0.39261
S2-S1	Csa-MIR845-1a	aly-MIR845-1	12.7828	13.1655	-0.0425584	0.828745
S2-S1	Csa-MIR856b	aly-MIR856	1.4749	0.64	1.20447	0.0740483
S2-S1	Csa-MIR859a	aly-MIR859	1.5979	1.28	0.320033	0.548703
S2-S1	Csa-MIR868a	aly-MIR868	1.2291	1.0057	0.289402	0.625697
S2-S1	Csa-MIR159f	aqc-MIR159	104.598	75.4275	0.47169	2.30901e-11
S2-S1	Csa-MIR167-1j	aqc-MIR167-1	0.9833	1.5543	-0.660561	0.304038
S2-S1	Csa-MIR171-1b	aqc-MIR171-1	5.1623	6.2171	-0.268228	0.352586
S2-S1	Csa-MIR156r	ath-MIR156	10.5704	9.5084	0.152755	0.461046
S2-S1	Csa-MIR158a	ath-MIR158	0.8604	1.0057	-0.225121	0.788379
S2-S1	Csa-MIR159o	ath-MIR159	9856.78	8783.87	0.16626	9.25345e-128
S2-S1	Csa-MIR160c	ath-MIR160	1.2291	0.3657	1.74887	0.0325242	*
S2-S1	Csa-MIR162-1d	ath-MIR162-1	143.807	173.986	-0.27484	2.48731e-07
S2-S1	Csa-MIR164g	ath-MIR164	24.4594	28.1596	-0.203238	0.122229
S2-S1	Csa-MIR166b	ath-MIR166	127.337	164.02	-0.365229	5.81883e-11
S2-S1	Csa-MIR167-1g	ath-MIR167-1	4.4248	4.9371	-0.158052	0.626494
S2-S1	Csa-MIR167-2e	ath-MIR167-2	1.2291	0.8228	0.578989	0.372532
S2-S1	Csa-MIR168i	ath-MIR168	28.2697	39.6794	-0.489134	2.56252e-05
S2-S1	Csa-MIR169-2o	ath-MIR169-2	1.7208	1.3714	0.32743	0.526561
S2-S1	Csa-MIR171-1c	ath-MIR171-1	3.6874	2.3771	0.633401	0.0990036
S2-S1	Csa-MIR172b	ath-MIR172	2.7041	5.9428	-1.13599	0.000874815	**
S2-S1	Csa-MIR1888a	ath-MIR1888	0.8604	1.6457	-0.935622	0.150065
S2-S1	Csa-MIR2111b	ath-MIR2111	1.4749	2.0114	-0.447583	0.408272
S2-S1	Csa-MIR2933a	ath-MIR2933	1.1062	0.5486	1.01179	0.17777
S2-S1	Csa-MIR3434b	ath-MIR3434	1.4749	0.8228	0.842003	0.180648
S2-S1	Csa-MIR390c	ath-MIR390	45.7231	46.1707	-0.0140544	0.891953
S2-S1	Csa-MIR393b	ath-MIR393	0.7375	1.28	-0.795429	0.277061
S2-S1	Csa-MIR3932a	ath-MIR3932	2.0895	1.8285	0.192497	0.667702
S2-S1	Csa-MIR394b	ath-MIR394	29.7446	41.6908	-0.487101	1.71742e-05
S2-S1	Csa-MIR396l	ath-MIR396	79.5239	122.97	-0.628841	1.32252e-20
S2-S1	Csa-MIR398g	ath-MIR398	9.4642	8.0456	0.234281	0.293778
S2-S1	Csa-MIR408h	ath-MIR408	2.2124	4.5714	-1.04702	0.00649623	**
S2-S1	Csa-MIR414a	ath-MIR414	0.9833	2.3771	-1.2735	0.0241229	*
S2-S1	Csa-MIR4243a	ath-MIR4243	17.6993	7.9542	1.1539	1.88435e-09	**
S2-S1	Csa-MIR447a	ath-MIR447	1.8437	1.5543	0.246339	0.61239
S2-S1	Csa-MIR5020a	ath-MIR5020	3.4415	2.9257	0.234256	0.518726
S2-S1	Csa-MIR5638a	ath-MIR5638	1.1062	0.64	0.789468	0.270805
S2-S1	Csa-MIR5649a	ath-MIR5649	0.8604	1.3714	-0.67257	0.330401
S2-S1	Csa-MIR773b	ath-MIR773	1.2291	0.7314	0.74887	0.267154
S2-S1	Csa-MIR774a	ath-MIR774	1.1062	2.1028	-0.926699	0.102604
S2-S1	Csa-MIR827-3b	ath-MIR827-3	1.2291	1.0057	0.289402	0.625697
S2-S1	Csa-MIR829b	ath-MIR829	0.9833	2.0114	-1.0325	0.0812391
S2-S1	Csa-MIR831b	ath-MIR831	1.352	1.0971	0.3014	0.598013
S2-S1	Csa-MIR833a	ath-MIR833	1.9666	1.7371	0.179023	0.695171
S2-S1	Csa-MIR840a	ath-MIR840	1.5979	2.3771	-0.573025	0.25348
S2-S1	Csa-MIR845-1b	ath-MIR845-1	1.9666	1.1886	0.72644	0.173
S2-S1	Csa-MIR846a	ath-MIR846	1.5979	2.6514	-0.730577	0.131953
S2-S1	Csa-MIR858a	ath-MIR858	215.587	185.597	0.216095	4.50223e-06
S2-S1	Csa-MIR861a	ath-MIR861	1.7208	1.7371	-0.0136014	0.993924
S2-S1	Csa-MIR869a	ath-MIR869	0.9833	1.6457	-0.742998	0.23836
S2-S1	Csa-MIR1122a	bdi-MIR1122	2.5811	2.8342	-0.134956	0.763507
S2-S1	Csa-MIR159m	bdi-MIR159	16.3473	16.8226	-0.0413483	0.809977
S2-S1	Csa-MIR162-2f	bdi-MIR162-2	26.9177	29.7138	-0.142578	0.260956
S2-S1	Csa-MIR166j	bdi-MIR166	7.006	7.0399	-0.00696395	0.991636
S2-S1	Csa-MIR1878a	bdi-MIR1878	1.2291	2.1943	-0.836158	0.12596
S2-S1	Csa-MIR437b	bdi-MIR437	1.7208	2.1943	-0.350681	0.492467
S2-S1	Csa-MIR5067b	bdi-MIR5067	2.2124	2.4685	-0.158022	0.743509
S2-S1	Csa-MIR5185a	bdi-MIR5185	1062.94	1008.63	0.0756703	0.000263085
S2-S1	Csa-MIR529-3a	bgy-MIR529-3	1.1062	1.4628	-0.40312	0.533101
S2-S1	Csa-MIR156t	bna-MIR156	2.3353	4.2971	-0.879755	0.022563
S2-S1	Csa-MIR167-1l	bna-MIR167-1	295.234	471.673	-0.675929	3.80784e-84
S2-S1	Csa-MIR171-1d	bna-MIR171-1	10.5704	19.0169	-0.847252	2.34138e-06
S2-S1	Csa-MIR396n	cca-MIR396	1.5979	2.3771	-0.573025	0.25348
S2-S1	Csa-MIR6108a	cca-MIR6108	3.0728	2.4685	0.315919	0.420601
S2-S1	Csa-MIR156n	cme-MIR156	0.6146	1.0971	-0.835975	0.298813
S2-S1	Csa-MIR166g	cme-MIR166	55.4332	53.5764	0.0491526	0.582783
S2-S1	Csa-MIR168b	cme-MIR168	1.7208	2.2857	-0.409557	0.414577
S2-S1	Csa-MIR169-1m	cme-MIR169-1	12.2912	3.8399	1.67849	2.54226e-11	**
S2-S1	Csa-MIR399c	cme-MIR399	1.2291	5.7599	-2.22844	1.25363e-07	**
S2-S1	Csa-MIR530e	cme-MIR530	19.42	38.6737	-0.99381	1.25679e-14
S2-S1	Csa-MIR1151a	cre-MIR1151	3.0728	4.9371	-0.68411	0.0486261
S2-S1	Csa-MIR1161a	cre-MIR1161	1.5979	1.3714	0.220528	0.666577
S2-S1	Csa-MIR396k	csi-MIR396	0.4916	1.6457	-1.74314	0.0200632	*
S2-S1	Csa-MIR535b	csi-MIR535	8.4809	5.6685	0.58125	0.0208983
S2-S1	Csa-MIR171-1e	ctr-MIR171-1	2.0895	6.7656	-1.69506	1.57304e-06	**
S2-S1	Csa-MIR156g	ghr-MIR156	1.4749	1.1886	0.311354	0.572444
S2-S1	Csa-MIR2949a	ghr-MIR2949	1.7208	1.6457	0.0643781	0.875024
S2-S1	Csa-MIR482b	ghr-MIR482	3.6874	3.3828	0.124386	0.710469
S2-S1	Csa-MIR1512a	gma-MIR1512	2.827	2.3771	0.250069	0.532071
S2-S1	Csa-MIR1513a	gma-MIR1513	1.352	1.4628	-0.113637	0.873114
S2-S1	Csa-MIR1514a	gma-MIR1514	0.4916	1.1886	-1.27371	0.123352
S2-S1	Csa-MIR1520a	gma-MIR1520	89.7255	69.3933	0.370722	7.45334e-07
S2-S1	Csa-MIR1521a	gma-MIR1521	2.7041	2.0114	0.426948	0.319113
S2-S1	Csa-MIR1523a	gma-MIR1523	0.8604	1.4628	-0.765653	0.256925
S2-S1	Csa-MIR156q	gma-MIR156	33.1862	38.7651	-0.224175	0.0458215
S2-S1	Csa-MIR160d	gma-MIR160	26.7947	26.1482	0.035236	0.779469
S2-S1	Csa-MIR164f	gma-MIR162-1	58.0143	71.4961	-0.301456	0.000311556
S2-S1	Csa-MIR164f	gma-MIR164	2.3353	2.1943	0.0898471	0.818287
S2-S1	Csa-MIR166k	gma-MIR166	1582.73	1701.1	-0.104045	2.91515e-10
S2-S1	Csa-MIR168e	gma-MIR168	1.8437	1.6457	0.163903	0.724418
S2-S1	Csa-MIR169-8c	gma-MIR169-8	0.9833	1.1886	-0.27356	0.710979
S2-S1	Csa-MIR171-1f	gma-MIR171-1	1.2291	2.0114	-0.710598	0.20553
S2-S1	Csa-MIR171-2g	gma-MIR171-2	1.2291	0.4571	1.42702	0.0642028
S2-S1	Csa-MIR2111d	gma-MIR2111	1.8437	1.8285	0.0119433	0.954742
S2-S1	Csa-MIR319a	gma-MIR319	2.2124	1.0057	1.13741	0.0362139	*
S2-S1	Csa-MIR3522b	gma-MIR3522	0.9833	1.0057	-0.0324965	0.997862
S2-S1	Csa-MIR390a	gma-MIR390	31.8341	32.8224	-0.0441078	0.713642
S2-S1	Csa-MIR408a	gma-MIR408	0.9833	1.28	-0.38044	0.586662
S2-S1	Csa-MIR4343a	gma-MIR4343	0.2458	1.28	-2.38059	0.0139403	*
S2-S1	Csa-MIR4349a	gma-MIR4349	0.9833	1.5543	-0.660561	0.304038
S2-S1	Csa-MIR4352a	gma-MIR4352	6.7601	5.2114	0.375374	0.166025
S2-S1	Csa-MIR4354a	gma-MIR4354	1.7208	1.28	0.426936	0.42241
S2-S1	Csa-MIR4359a	gma-MIR4359	0.8604	1.1886	-0.466184	0.525515
S2-S1	Csa-MIR4371a	gma-MIR4371	4.5477	4.5714	-0.00749898	0.99791
S2-S1	Csa-MIR4374a	gma-MIR4374	2.9499	1.8285	0.690005	0.111329
S2-S1	Csa-MIR4380a	gma-MIR4380	1.1062	0.9143	0.274873	0.655863
S2-S1	Csa-MIR4414b	gma-MIR4414	97.1002	104.501	-0.105975	0.112738
S2-S1	Csa-MIR4415a	gma-MIR4415	0.6146	2.0114	-1.71048	0.0104527	*
S2-S1	Csa-MIR4997a	gma-MIR4997	2.0895	0.64	1.70701	0.00577388	**
S2-S1	Csa-MIR4998a	gma-MIR4998	4.9165	4.4799	0.134165	0.650138
S2-S1	Csa-MIR5037a	gma-MIR5037	1.7208	1.6457	0.0643781	0.875024
S2-S1	Csa-MIR5380a	gma-MIR5380	2.4582	2.2857	0.104966	0.78847
S2-S1	Csa-MIR5559a	gma-MIR5559	2.0895	1.6457	0.344456	0.468017
S2-S1	Csa-MIR5770a	gma-MIR5770	1.9666	2.0114	-0.0324965	0.971436
S2-S1	Csa-MIR862-2d	gma-MIR862-2	2.3353	1.7371	0.426927	0.353261
S2-S1	Csa-MIR1508a	gso-MIR1508	3.4415	7.2228	-1.06952	0.00045821	**
S2-S1	Csa-MIR1310a	han-MIR1310	24.2136	17.3712	0.47912	0.00108709
S2-S1	Csa-MIR2911b	han-MIR2911	4380.7	1585.62	1.46611	0	**
S2-S1	Csa-MIR3630a	han-MIR3630	31.2196	26.0568	0.260792	0.0360729
S2-S1	Csa-MIR156m	hbr-MIR156	19.2971	7.9542	1.2786	9.88414e-12	**
S2-S1	Csa-MIR159p	hbr-MIR159	2.0895	1.1886	0.813894	0.121973
S2-S1	Csa-MIR396m	hbr-MIR396	1.2291	3.2914	-1.4211	0.00359447	**
S2-S1	Csa-MIR398f	hbr-MIR398	1.1062	0.8228	0.426999	0.514197
S2-S1	Csa-MIR408e	hbr-MIR408	18.5597	8.4113	1.14177	1.0642e-09	**
S2-S1	Csa-MIR156s	hci-MIR156	1.2291	1.6457	-0.421099	0.486295
S2-S1	Csa-MIR171-1h	htu-MIR171-1	4.5477	9.1427	-1.00748	0.000166991	**
S2-S1	Csa-MIR171-1i	hvu-MIR171-1	0.9833	1.3714	-0.479946	0.477353
S2-S1	Csa-MIR5067a	hvu-MIR5067	1.2291	1.1886	0.048339	0.905919
S2-S1	Csa-MIR156e	mdm-MIR156	0.8604	1.0057	-0.225121	0.788379
S2-S1	Csa-MIR159c	mdm-MIR159	1.2291	1.1886	0.048339	0.905919
S2-S1	Csa-MIR167-1a	mdm-MIR167-1	13.0286	17.1883	-0.399745	0.0219587
S2-S1	Csa-MIR396d	mdm-MIR396	2.5811	4.5714	-0.82465	0.0258098
S2-S1	Csa-MIR477h	mdm-MIR477	1.4749	0.3657	2.01188	0.00993539	**
S2-S1	Csa-MIR482h	mdm-MIR482	1.7208	2.2857	-0.409557	0.414577
S2-S1	Csa-MIR5225b	mdm-MIR5225	0.2458	1.0971	-2.15814	0.0335033	*
S2-S1	Csa-MIR7120a	mdm-MIR7120	1.2291	1.4628	-0.25113	0.699204
S2-S1	Csa-MIR7127a	mdm-MIR7127	0.8604	1.0971	-0.350616	0.648723
S2-S1	Csa-MIR1507a	mtr-MIR1507	0.8604	1.0971	-0.350616	0.648723
S2-S1	Csa-MIR1510b	mtr-MIR1510	1.1062	0.4571	1.27503	0.10679
S2-S1	Csa-MIR156h	mtr-MIR156	0.9833	2.56	-1.38044	0.0125966	*
S2-S1	Csa-MIR159i	mtr-MIR159	385.082	317.344	0.27912	4.73899e-15
S2-S1	Csa-MIR166h	mtr-MIR166	45.3544	42.7879	0.0840396	0.399821
S2-S1	Csa-MIR167-1h	mtr-MIR167-1	1.4749	1.7371	-0.236064	0.687252
S2-S1	Csa-MIR171-1j	mtr-MIR171-1	2.4582	2.1943	0.163842	0.689879
S2-S1	Csa-MIR172g	mtr-MIR172	3.5644	5.2114	-0.548012	0.0965093
S2-S1	Csa-MIR2086a	mtr-MIR2086	1.352	1.8285	-0.435565	0.444995
S2-S1	Csa-MIR2111f	mtr-MIR2111	1.352	2.2857	-0.757541	0.151064
S2-S1	Csa-MIR2590a	mtr-MIR2590	7.4976	5.0285	0.576301	0.0310803
S2-S1	Csa-MIR2592a	mtr-MIR2592	6.5143	8.4113	-0.368719	0.14033
S2-S1	Csa-MIR2593a	mtr-MIR2593	3.1957	3.3828	-0.0820859	0.844753
S2-S1	Csa-MIR2610a	mtr-MIR2610	2.0895	1.7371	0.266477	0.56491
S2-S1	Csa-MIR2619a	mtr-MIR2619	1.352	1.7371	-0.361586	0.535841
S2-S1	Csa-MIR2629a	mtr-MIR2629	2.9499	2.0114	0.552466	0.190346
S2-S1	Csa-MIR2630a	mtr-MIR2630	1.4749	1.4628	0.0118846	0.953795
S2-S1	Csa-MIR2676a	mtr-MIR2676	1.5979	2.1943	-0.457584	0.375414
S2-S1	Csa-MIR398e	mtr-MIR398	9.4642	13.3484	-0.496114	0.0139031
S2-S1	Csa-MIR408g	mtr-MIR408	7.006	3.9314	0.833548	0.00394842
S2-S1	Csa-MIR4414a	mtr-MIR4414	2.827	2.7428	0.0436225	0.892839
S2-S1	Csa-MIR5223a	mtr-MIR5223	1.4749	1.3714	0.104968	0.825042
S2-S1	Csa-MIR5224a	mtr-MIR5224	5.2852	3.2914	0.683257	0.0350296
S2-S1	Csa-MIR5240a	mtr-MIR5240	3.4415	3.0171	0.189875	0.595146
S2-S1	Csa-MIR5241a	mtr-MIR5241	1.4749	1.0057	0.552417	0.349893
S2-S1	Csa-MIR5267a	mtr-MIR5267	0.9833	2.7428	-1.47995	0.00641814	**
S2-S1	Csa-MIR5274a	mtr-MIR5274	0.9833	1.3714	-0.479946	0.477353
S2-S1	Csa-MIR5284a	mtr-MIR5284	1.1062	0.2743	2.01179	0.0264442	*
S2-S1	Csa-MIR5285a	mtr-MIR5285	6.5143	4.0228	0.69541	0.0175281
S2-S1	Csa-MIR5291a	mtr-MIR5291	3.0728	3.0171	0.0263914	0.925072
S2-S1	Csa-MIR5292a	mtr-MIR5292	2.3353	2.0114	0.215408	0.617436
S2-S1	Csa-MIR5298a	mtr-MIR5298	2.2124	2.4685	-0.158022	0.743509
S2-S1	Csa-MIR5741a	mtr-MIR5741	1.8437	2.2857	-0.310032	0.533685
S2-S1	Csa-MIR5743a	mtr-MIR5743	1.2291	0.9143	0.426863	0.493388
S2-S1	Csa-MIR5752a	mtr-MIR5752	1.1062	0.8228	0.426999	0.514197
S2-S1	Csa-MIR156d	nta-MIR156	0.9833	1.1886	-0.27356	0.710979
S2-S1	Csa-MIR477d	nta-MIR477	16.8389	6.0342	1.48056	1.07448e-12	**
S2-S1	Csa-MIR482e	nta-MIR482	24.5823	18.1026	0.441423	0.002271
S2-S1	Csa-MIR6025a	nta-MIR6025	1.4749	0.8228	0.842003	0.180648
S2-S1	Csa-MIR6151a	nta-MIR6151	2.4582	1.8285	0.426942	0.341356
S2-S1	Csa-MIR1435a	osa-MIR1435	1.352	1.3714	-0.0205543	0.997525
S2-S1	Csa-MIR1440a	osa-MIR1440	1.2291	0.8228	0.578989	0.372532
S2-S1	Csa-MIR156c	osa-MIR156	11.0621	16.274	-0.556944	0.00251844
S2-S1	Csa-MIR159a	osa-MIR159	384.099	387.926	-0.0143021	0.67572
S2-S1	Csa-MIR160a	osa-MIR160	5.6539	5.4856	0.0435969	0.863138
S2-S1	Csa-MIR164c	osa-MIR164	1.5979	1.7371	-0.120504	0.846231
S2-S1	Csa-MIR167-1f	osa-MIR167-1	21.6325	31.451	-0.539905	4.1994e-05
S2-S1	Csa-MIR168h	osa-MIR168	1.2291	2.0114	-0.710598	0.20553
S2-S1	Csa-MIR171-1l	osa-MIR171-1	4.4248	3.8399	0.204544	0.521922
S2-S1	Csa-MIR172c	osa-MIR172	1.1062	1.6457	-0.573089	0.351348
S2-S1	Csa-MIR1861a	osa-MIR1861	29.6217	26.2396	0.174909	0.16398
S2-S1	Csa-MIR1862a	osa-MIR1862	0.8604	1.0971	-0.350616	0.648723
S2-S1	Csa-MIR1863a	osa-MIR1863	8.4809	6.3999	0.406168	0.0957079
S2-S1	Csa-MIR2118b	osa-MIR2118	1.352	1.7371	-0.361586	0.535841
S2-S1	Csa-MIR2275b	osa-MIR2275	1.1062	1.0057	0.137412	0.803568
S2-S1	Csa-MIR2863a	osa-MIR2863	0.6146	1.1886	-0.951544	0.223969
S2-S1	Csa-MIR2873a	osa-MIR2873	7.006	7.8627	-0.166434	0.510158
S2-S1	Csa-MIR393g	osa-MIR393	0.8604	3.5657	-2.05111	9.0536e-05	**
S2-S1	Csa-MIR395f	osa-MIR395	39.2088	21.9425	0.83745	7.90274e-12
S2-S1	Csa-MIR396g	osa-MIR396	17.8222	32.7309	-0.876978	1.66145e-10
S2-S1	Csa-MIR398b	osa-MIR398	10.9391	16.7312	-0.613047	0.000840685
S2-S1	Csa-MIR3981a	osa-MIR3981	2.0895	2.7428	-0.392492	0.386535
S2-S1	Csa-MIR437d	osa-MIR437	0.6146	1.8285	-1.57294	0.0219004	*
S2-S1	Csa-MIR812a	osa-MIR812	3.6874	2.8342	0.379662	0.298081
S2-S1	Csa-MIR814a	osa-MIR814	1.9666	2.6514	-0.431051	0.35272
S2-S1	Csa-MIR818b	osa-MIR818	2.7041	1.4628	0.886416	0.0589264
S2-S1	Csa-MIR951a	pab-MIR951	1.2291	1.3714	-0.158047	0.822759
S2-S1	Csa-MIR159k	pde-MIR159	13.2745	15.3598	-0.210502	0.240276
S2-S1	Csa-MIR396i	pde-MIR396	1.1062	1.8285	-0.725048	0.221266
S2-S1	Csa-MIR2911a	peu-MIR2911	29.8675	14.9026	1.00301	3.48714e-12	**
S2-S1	Csa-MIR2912a	peu-MIR2912	1.2291	1.28	-0.0585415	0.95535
S2-S1	Csa-MIR1023a	ppt-MIR1023	2.2124	3.6571	-0.725088	0.0759891
S2-S1	Csa-MIR1026a	ppt-MIR1026	3.1957	2.9257	0.12735	0.721683
S2-S1	Csa-MIR1030a	ppt-MIR1030	27.2864	16.4569	0.729489	4.15962e-07
S2-S1	Csa-MIR1031a	ppt-MIR1031	6.2685	8.0456	-0.36008	0.158755
S2-S1	Csa-MIR1222a	ppt-MIR1222	1.4749	1.0971	0.426922	0.45573
S2-S1	Csa-MIR1223a	ppt-MIR1223	1.7208	1.8285	-0.0875812	0.890166
S2-S1	Csa-MIR159b	ppt-MIR159	699.613	833.359	-0.252381	2.07352e-25
S2-S1	Csa-MIR166d	ppt-MIR166	3.6874	3.5657	0.0484186	0.872426
S2-S1	Csa-MIR408f	ppt-MIR408	0.8604	1.1886	-0.466184	0.525515
S2-S1	Csa-MIR898a	ppt-MIR898	1.8437	1.0057	0.874404	0.122763
S2-S1	Csa-MIR899a	ppt-MIR899	2.827	4.2057	-0.573074	0.121696
S2-S1	Csa-MIR902a	ppt-MIR902	27.6551	24.1368	0.196311	0.132689
S2-S1	Csa-MIR1310c	pta-MIR1310	4.3019	1.0057	2.09677	4.67061e-06	**
S2-S1	Csa-MIR159d	pta-MIR159	717.681	621.522	0.207537	8.58096e-16
S2-S1	Csa-MIR946a	pta-MIR946	2.7041	1.3714	0.979499	0.0401569
S2-S1	Csa-MIR952a	pta-MIR952	1.5979	1.92	-0.264929	0.630455
S2-S1	Csa-MIR1446a	ptc-MIR1446	2.4582	3.0171	-0.29556	0.488237
S2-S1	Csa-MIR156b	ptc-MIR156	0.3687	1.0057	-1.44768	0.122807
S2-S1	Csa-MIR159g	ptc-MIR159	90.8317	75.4275	0.268105	0.000248399
S2-S1	Csa-MIR160b	ptc-MIR160	2.2124	3.3828	-0.612606	0.142706
S2-S1	Csa-MIR166a	ptc-MIR166	35.5215	33.8281	0.0704704	0.529541
S2-S1	Csa-MIR167-1i	ptc-MIR167-1	9.8329	17.554	-0.836111	7.33192e-06
S2-S1	Csa-MIR168d	ptc-MIR168	39.4547	43.0622	-0.126225	0.228561
S2-S1	Csa-MIR171-1m	ptc-MIR171-1	47.1981	29.0739	0.699004	1.45746e-10
S2-S1	Csa-MIR2111e	ptc-MIR2111	3.0728	5.7599	-0.90649	0.00648687
S2-S1	Csa-MIR319b	ptc-MIR319	29.253	24.5025	0.255656	0.0464501
S2-S1	Csa-MIR393a	ptc-MIR393	1.8437	2.56	-0.47354	0.319163
S2-S1	Csa-MIR394e	ptc-MIR394	7.7434	4.1142	0.912355	0.00106858
S2-S1	Csa-MIR396j	ptc-MIR396	321.906	551.123	-0.775737	5.68997e-124
S2-S1	Csa-MIR408c	ptc-MIR408	0.9833	6.3999	-2.70235	4.77259e-10	**
S2-S1	Csa-MIR478a	ptc-MIR478	9.5871	9.0513	0.0829695	0.694334
S2-S1	Csa-MIR530c	ptc-MIR530	1.5979	1.3714	0.220528	0.666577
S2-S1	Csa-MIR6426a	ptc-MIR6426	7.6205	9.5084	-0.319317	0.170487
S2-S1	Csa-MIR6440a	ptc-MIR6440	0.7375	1.0057	-0.447485	0.581597
S2-S1	Csa-MIR6450a	ptc-MIR6450	1.9666	1.4628	0.426971	0.39261
S2-S1	Csa-MIR6462a	ptc-MIR6462	0.4916	1.0057	-1.03264	0.237086
S2-S1	Csa-MIR166f	sbi-MIR166	19.543	15.5426	0.330424	0.0376883
S2-S1	Csa-MIR2118a	sbi-MIR2118	1.352	0.4571	1.56451	0.0377796	*
S2-S1	Csa-MIR2593b	sbi-MIR2593	3.8103	2.8342	0.426963	0.239218
S2-S1	Csa-MIR437c	sbi-MIR437	0.3687	1.1886	-1.68874	0.057829
S2-S1	Csa-MIR5565a	sbi-MIR5565	7.1289	7.6799	-0.107408	0.675491
S2-S1	Csa-MIR5568a	sbi-MIR5568	4.3019	2.9257	0.556192	0.112679
S2-S1	Csa-MIR821a	sbi-MIR821	7.7434	7.0399	0.137412	0.565962
S2-S1	Csa-MIR171-1p	sly-MIR171-1	3.4415	6.0342	-0.810125	0.0112672
S2-S1	Csa-MIR1919a	sly-MIR1919	1.352	0.4571	1.56451	0.0377796	*
S2-S1	Csa-MIR482a	sly-MIR482	1.5979	1.0057	0.667977	0.252198
S2-S1	Csa-MIR6022a	sly-MIR6022	2.0895	1.7371	0.266477	0.56491
S2-S1	Csa-MIR6027a	sly-MIR6027	3.0728	1.0971	1.48586	0.00239236	**
S2-S1	Csa-MIR156l	smo-MIR156	2.4582	3.7485	-0.608711	0.123918
S2-S1	Csa-MIR171-1q	smo-MIR171-1	1.4749	3.0171	-1.03255	0.0303567	*
S2-S1	Csa-MIR396e	smo-MIR396	29.8675	51.0164	-0.772385	7.6921e-13
S2-S1	Csa-MIR159e	sof-MIR159	6.1456	5.1199	0.263438	0.342042
S2-S1	Csa-MIR437e	ssp-MIR437	1.8437	2.0114	-0.125596	0.822473
S2-S1	Csa-MIR482c	stu-MIR482	1.2291	0.64	0.941458	0.180109
S2-S1	Csa-MIR6023a	stu-MIR6023	3.0728	1.7371	0.822873	0.058694
S2-S1	Csa-MIR167-1d	tae-MIR167-1	16.3473	7.5885	1.10717	2.36663e-08	**
S2-S1	Csa-MIR398i	tae-MIR398	1.4749	1.5543	-0.0756479	0.920255
S2-S1	Csa-MIR399e	tae-MIR399	6.5143	7.1313	-0.130555	0.624021
S2-S1	Csa-MIR159j	vun-MIR159	279.255	299.516	-0.101046	0.0102397
S2-S1	Csa-MIR164a	vun-MIR164	1.8437	2.6514	-0.52415	0.264404
S2-S1	Csa-MIR156o	vvi-MIR156	2.0895	1.28	0.707014	0.170169
S2-S1	Csa-MIR166e	vvi-MIR166	4122.09	4876.45	-0.242457	5.77834e-130
S2-S1	Csa-MIR167-1m	vvi-MIR167-1	44.1253	54.8563	-0.314051	0.00103499
S2-S1	Csa-MIR169-1a	vvi-MIR169-1	0.6146	1.3714	-1.15793	0.121187
S2-S1	Csa-MIR169-2l	vvi-MIR169-2	4.6706	2.56	0.867464	0.0148576
S2-S1	Csa-MIR171-1r	vvi-MIR171-1	7.9893	6.3085	0.340772	0.169319
S2-S1	Csa-MIR172k	vvi-MIR172	1.8437	1.7371	0.0859231	0.839377
S2-S1	Csa-MIR2111a	vvi-MIR2111	1.352	1.3714	-0.0205543	0.997525
S2-S1	Csa-MIR2950a	vvi-MIR2950	43.0191	15.0855	1.51181	5.9374e-31	**
S2-S1	Csa-MIR319c	vvi-MIR319	0.8604	1.28	-0.573064	0.419536
S2-S1	Csa-MIR3630b	vvi-MIR3630	157.573	156.158	0.0130148	0.804411
S2-S1	Csa-MIR3631a	vvi-MIR3631	2.5811	3.1085	-0.268233	0.521877
S2-S1	Csa-MIR394d	vvi-MIR394	51.8687	68.9361	-0.410395	2.28142e-06
S2-S1	Csa-MIR395d	vvi-MIR395	1.7208	1.28	0.426936	0.42241
S2-S1	Csa-MIR396h	vvi-MIR396	11.4308	23.7711	-1.05628	2.2352e-10	**
S2-S1	Csa-MIR845-2c	vvi-MIR845-2	30.4821	21.4854	0.504606	0.000121716
S2-S1	Csa-MIR845-3d	vvi-MIR845-3	2.4582	2.9257	-0.25118	0.561832
S2-S1	Csa-MIR156a	zma-MIR156	4.9165	2.3771	1.04843	0.00342665	**
S2-S1	Csa-MIR159h	zma-MIR159	21.5095	20.6626	0.0579522	0.683345
S2-S1	Csa-MIR164d	zma-MIR164	51.8687	21.2111	1.29004	2.46515e-29	**
S2-S1	Csa-MIR166c	zma-MIR166	31.957	40.3194	-0.335342	0.00279477
S2-S1	Csa-MIR167-1k	zma-MIR167-1	5.8998	4.8456	0.283991	0.317633
S2-S1	Csa-MIR169-2n	zma-MIR169-2	7.006	1.5543	2.17233	2.036e-09	**
S2-S1	Csa-MIR171-1t	zma-MIR171-1	251.354	235.517	0.0938948	0.0280101
S2-S1	Csa-MIR171-2u	zma-MIR171-2	0.3687	1.4628	-1.98821	0.017453	*
S2-S1	Csa-MIR172d	zma-MIR172	29.1301	73.2332	-1.32999	8.0197e-41	**
S2-S1	Csa-MIR2275a	zma-MIR2275	7.006	8.2285	-0.232038	0.349706
S2-S1	Csa-MIR395a	zma-MIR395	4.0561	3.7485	0.11378	0.721198
S2-S1	Csa-MIR396b	zma-MIR396	4.3019	4.7542	-0.144229	0.66402
S2-S1	Csa-MIR398-2c	zma-MIR398-2	64.1599	25.4168	1.33589	8.23409e-38	**
Fold-change formula:
fold-change = log2 (normalized expression of miRNA in H-19(S2)/Gy421(S1) expression of miRNAs in control).
If the miRNA fold-change(log2 ) is ＞1 or the fold-change(log2) is ＜ -1, q-value ＜ 0.05 represents a difference (signature is True)
Normalization formula:	Anders S, Huber W. Differential expression analysis for sequence count data. Genome biology. 2010;11(10):R106.
		106*Clean read count / (TMM*library size)
		TMM (trimmed mean of M values): By default, we trim the Mg values by 30% and the Ag values by 5%, but these settings can be tailored to a given experiment.
