# Supplementary material for: Comparative analysis of miRNA and mRNA abundance in determinate cucumber by high-throughput sequencing
Source: PLoS One. 2018 Jan 5;13(1):e0190691. doi: 10.1371/journal.pone.0190691 (PMC5755913; doi:10.1371/journal.pone.0190691)
Supplement: S6 Table — (XLSX) [file pone.0190691.s011.xlsx]

## Sheet: novel
Table S6, All target genes of novel miRNA
Name	Target genes
novel-m0056-3p	Csa1G132090.1
novel-m0056-5p	Csa1G132090.1
novel-m0059-3p	Csa1G154060.1;Csa1G153550.1
novel-m0059-5p	Csa1G154060.1;Csa1G153550.1
novel-m0099-3p	Csa2G360640.1
novel-m0111-5p	Csa5G647530.1
novel-m0118-3p	Csa7G075040.1
novel-m0135-3p	Csa3G119810.1;Csa3G119810.3;Csa3G119810.2;Csa3G119810.4;Csa4G665150.1
novel-m0183-5p	Csa7G237890.1
novel-m0194-5p	Csa3G116710.1;Csa3G116710.2
novel-m0269-3p	Csa4G571230.1
novel-m0323-3p	Csa3G238100.2;Csa3G238100.1
novel-m0351-3p	Csa3G730750.1;Csa1G597100.1;Csa5G157400.1;Csa5G157400.2
novel-m0354-3p	Csa5G469040.1;Csa5G644000.1
novel-m0392-3p	Csa2G246540.1;Csa4G188930.1;Csa4G561190.1
novel-m0424-5p	Csa6G095280.1
novel-m0441-3p	Csa4G025200.2;Csa4G025200.3;Csa4G025200.1;Csa4G025200.4
novel-m0472-3p	Csa7G279770.1;Csa7G140940.1;Csa7G279850.1
list of the novel miRNAs who can be predicted target genes
