# Supplementary material for: Comparative analysis of miRNA and mRNA abundance in determinate cucumber by high-throughput sequencing
Source: PLoS One. 2018 Jan 5;13(1):e0190691. doi: 10.1371/journal.pone.0190691 (PMC5755913; doi:10.1371/journal.pone.0190691)
Supplement: S7 Table — The function of different expression miRNA targets were enriched in 12 metabolic pathways. (XLSX) [file pone.0190691.s012.xlsx]

## Sheet: Sheet1
Table S7. KEGG analysis of the 12 most enriched pathways
	Pathway	DEGs with pathway annotation (10)	All genes with pathway annotation (38)	p_value	corr_p_value	Pathway ID
1	Plant hormone signal transduction	2 (20%)	2 (5.26%)	0.064011	0.76814	ko04075
2	Pantothenate and CoA biosynthesis	1 (10%)	1 (2.63%)	0.26316	1	ko00770
3	C5-Branched dibasic acid metabolism	1 (10%)	1 (2.63%)	0.26316	1	ko00660
4	Butanoate metabolism	1 (10%)	1 (2.63%)	0.26316	1	ko00650
5	Non-homologous end-joining	1 (10%)	1 (2.63%)	0.26316	1	ko03450
6	Ribosome biogenesis in eukaryotes	1 (10%)	1 (2.63%)	0.26316	1	ko03008
7	Homologous recombination	1 (10%)	2 (5.26%)	0.4623	1	ko03440
8	Valine, leucine and isoleucine biosynthesis	1 (10%)	2 (5.26%)	0.4623	1	ko00290
9	Ubiquitin mediated proteolysis	1 (10%)	2 (5.26%)	0.4623	1	ko04120
10	RNA transport	1 (10%)	2 (5.26%)	0.4623	1	ko03013
11	Spliceosome	2 (20%)	6 (15.79%)	0.50753	1	ko03040
12	Ribosome	1 (10%)	4 (10.53%)	0.72262	1	ko03010
