# Supplementary material for: Comparative analysis of miRNA and mRNA abundance in determinate cucumber by high-throughput sequencing
Source: PLoS One. 2018 Jan 5;13(1):e0190691. doi: 10.1371/journal.pone.0190691 (PMC5755913; doi:10.1371/journal.pone.0190691)
Supplement: S8 Table — (XLSX) [file pone.0190691.s013.xlsx]

## Sheet: T1-G17
Table S8 transcriptome data of ‘G1208’ align to the cucumber EST library
#GeneID	Length	fpkm	Gene_position	Strand	raw_fragment_number	normalized_count
Csa1G000030	1944	32.2917	Chr1:18668-21806	+	1090	1135.06
Csa1G000050	2486	38.9303	Chr1:29782-32551	+	1091	1136.11
Csa1G000580	3527	103.56	Chr1:48657-58781	+	7524	7835.06
Csa1G000590	279	15.4939	Chr1:59163-62184	+	24	24.9922
Csa1G000600	2855	112.652	Chr1:62277-71689	+	6621	6894.73
Csa1G000630	2662	47.4138	Chr1:90065-98905	+	926	963.241
Csa1G000680	1438	2.60113	Chr1:105203-107139	+	71	73.9353
Csa1G000700	828	2.03714	Chr1:113139-114687	+	28	29.1576
Csa1G000710	1928	19.8246	Chr1:118842-120769	+	757	788.216
Csa1G000730	558	0	Chr1:129595-130200	+	0	0
Csa1G000740	2489	79.9182	Chr1:133723-137600	+	2071	2156.62
Csa1G000750	5332	2.58348	Chr1:139112-145600	+	294	306.155
Csa1G001280	234	110.809	Chr1:155232-156471	+	64	66.6459
Csa1G001290	876	0.067517	Chr1:158986-160393	+	1	1.04134
Csa1G001300	997	0.0571459	Chr1:165034-166640	+	1	1.04134
Csa1G001320	820	39.3229	Chr1:177552-181004	+	484	504.01
Csa1G001350	201	0	Chr1:198956-199156	+	0	0
Csa1G001390	4741	36.4558	Chr1:212065-220484	+	1591	1656.53
Csa1G001450	1769	23.8839	Chr1:235972-239802	+	742	772.676
Csa1G001480	2423	20.8499	Chr1:250939-256330	+	862	896.595
Csa1G001490	2432	11.2271	Chr1:257653-260452	+	495	514.88
Csa1G001510	2641	0.0899341	Chr1:266604-269244	+	5	5.05911
Csa1G001520	2426	80.6393	Chr1:285447-287872	+	3971	4135.17
Csa1G002030	1234	16.2098	Chr1:303161-304602	+	369	384.255
Csa1G002040	2113	4.77646	Chr1:308555-315934	+	202	210.351
Csa1G002070	360	0	Chr1:327461-328015	+	0	0
Csa1G002080	957	87.1738	Chr1:329089-332453	+	1448	1507.86
Csa1G002090	1725	0.0593975	Chr1:337108-339522	+	2	2.08268
Csa1G002100	2593	21.5094	Chr1:342209-348303	+	1069	1112.15
Csa1G002130	1664	34.2601	Chr1:369875-372709	+	1105	1149.64
Csa1G002140	2080	250.471	Chr1:382227-385925	+	10409	10839.3
Csa1G002150	1194	18.4682	Chr1:386515-389045	+	404	420.702
Csa1G002670	972	16.2302	Chr1:403789-405183	+	275	286.369
Csa1G002680	3612	91.9397	Chr1:408349-415394	+	5792	6031.46
Csa1G002720	967	1.69899	Chr1:459948-462012	+	27	28.1163
Csa1G002740	2380	18.2074	Chr1:470541-477905	+	878	914.298
Csa1G002750	1122	11.3928	Chr1:478851-484362	+	231	240.55
Csa1G002780	1272	4.40526	Chr1:492117-495418	+	104	108.3
Csa1G002790	1267	14.172	Chr1:495815-497198	+	333	346.767
Csa1G002810	902	79.409	Chr1:501847-502845	+	1222	1272.52
Csa1G002840	1032	0.601863	Chr1:517062-518160	+	11	11.4548
Csa1G002850	635	2.11476	Chr1:518756-520101	+	20	20.8268
Csa1G002880	1490	27.4644	Chr1:531138-534254	+	723	752.89
Csa1G002930	1373	62.3167	Chr1:552186-555947	+	1611	1677.6
Csa1G002940	1645	5.11622	Chr1:564751-566571	+	95	98.9275
Csa1G003450	1958	15.3678	Chr1:571184-574637	+	597	621.681
Csa1G003460	1737	5.39329	Chr1:575531-579138	+	96	99.9688
Csa1G003480	372	0.553275	Chr1:580627-580998	+	2	2.08268
Csa1G003490	2234	4.66887	Chr1:581925-585370	+	210	218.682
Csa1G003500	473	0.512073	Chr1:586303-586775	+	3	3.12403
Csa1G003510	2003	20.8798	Chr1:588876-592262	+	832	866.397
Csa1G004040	1029	0	Chr1:612649-613677	+	0	0
Csa1G004050	2513	6.78043	Chr1:615237-617749	+	347	361.346
Csa1G004070	3637	86.586	Chr1:620814-625630	+	4520	4705.82
Csa1G004100	3018	84.056	Chr1:634874-641524	+	4983	5189.01
Csa1G004130	1913	27.3992	Chr1:652611-655662	+	1037	1079.87
Csa1G004140	2172	1.12745	Chr1:656263-659250	+	48	49.8115
Csa1G004170	1945	8.41896	Chr1:668136-670695	+	121	125.878
Csa1G004180	1341	10.2621	Chr1:678390-679993	+	258	268.666
Csa1G004190	1776	13.8305	Chr1:707228-712518	+	465	483.776
Csa1G004220	1279	0.799541	Chr1:728222-733229	+	19	19.7855
Csa1G004240	6878	7.74847	Chr1:738990-746663	+	754	785.172
Csa1G004260	1621	4.67522	Chr1:756955-761377	+	135	140.581
Csa1G004290	6782	40.0785	Chr1:774862-791808	+	4129	4299.1
Csa1G004320	1656	60.7669	Chr1:792237-798296	+	1208	1257.94
Csa1G004340	2017	14.5888	Chr1:800267-803901	+	579	602.937
Csa1G004880	1363	5.61957	Chr1:847914-850314	+	145	149.953
Csa1G004890	3744	9.38235	Chr1:852069-857996	+	703	732.064
Csa1G004920	5110	10.838	Chr1:935958-941681	+	607	631.053
Csa1G005490	2307	49.1626	Chr1:997646-999952	+	2291	2385.72
Csa1G005500	1842	39.9416	Chr1:1005567-1009460	+	774	806
Csa1G005540	1350	4.38173	Chr1:1025030-1029584	+	96	99.9688
Csa1G005550	3711	20.3618	Chr1:1039525-1044726	+	1353	1408.94
Csa1G005570	914	15.9052	Chr1:1047102-1048015	+	249	259.294
Csa1G005600	2044	17.469	Chr1:1058243-1060286	+	712	741.436
Csa1G005610	1161	46.5418	Chr1:1064023-1067160	+	984	1024.68
Csa1G005640	2486	195.618	Chr1:1088384-1094299	+	7587	7899.62
Csa1G005650	1229	74.7224	Chr1:1100658-1103387	+	1497	1558.89
Csa1G005680	1085	20.4585	Chr1:1117038-1120074	+	398	414.454
Csa1G005720	1038	0.108637	Chr1:1137074-1138303	+	2	2.08268
Csa1G005730	1828	32.2028	Chr1:1142413-1144240	+	1158	1205.87
Csa1G005740	1873	1.56907	Chr1:1145720-1151228	+	51	52.0671
Csa1G005750	1561	4.14151	Chr1:1151337-1155831	+	105	108.3
Csa1G005770	473	2.56037	Chr1:1157879-1158351	+	15	15.6201
Csa1G006270	1991	52.93	Chr1:1162652-1167718	+	2095	2181.61
Csa1G006280	2124	31.6309	Chr1:1169141-1173256	+	1240	1291.27
Csa1G006300	1075	7.69557	Chr1:1180448-1182094	+	148	154.119
Csa1G006310	1201	1.85044	Chr1:1183427-1185082	+	41	41.6537
Csa1G006320	2226	16.1566	Chr1:1186067-1189527	+	721	750.808
Csa1G007830	2577	29.8868	Chr1:1207194-1210778	+	1572	1636.99
Csa1G007850	1349	57.3095	Chr1:1226577-1228559	+	1451	1510.99
Csa1G007880	3505	22.8173	Chr1:1251559-1256378	+	959	998.647
Csa1G007900	642	0	Chr1:1258859-1259500	+	0	0
Csa1G008480	4402	0.322094	Chr1:1297918-1307476	+	30	31.2403
Csa1G008510	3663	122.309	Chr1:1325705-1337977	+	9097	9473.09
Csa1G008550	2095	54.1406	Chr1:1352263-1356029	+	2268	2361.76
Csa1G008560	2168	1.43695	Chr1:1358468-1363226	+	61	63.5218
Csa1G008570	1454	34.1757	Chr1:1365757-1368770	+	945	984.068
Csa1G009580	1686	0.355793	Chr1:1379813-1383471	+	12	11.4548
Csa1G009610	2927	3.51147	Chr1:1397940-1403193	+	212	220.765
Csa1G009620	450	0	Chr1:1403987-1404614	+	0	0
Csa1G009630	1099	1.97319	Chr1:1406135-1407700	+	39	40.6123
Csa1G009690	708	720.732	Chr1:1444698-1446536	+	7985	8315.12
Csa1G009700	996	0.972715	Chr1:1449518-1450591	+	17	17.7028
Csa1G009710	399	5.9317	Chr1:1459117-1459515	+	25	26.0336
Csa1G009730	1037	58.2456	Chr1:1467359-1469635	+	1071	1115.28
Csa1G009740	984	0	Chr1:1471578-1472907	+	0	0
Csa1G009750	1926	5.37541	Chr1:1473721-1475646	+	205	213.475
Csa1G009780	1196	0.182483	Chr1:1482728-1485111	+	4	4.16537
Csa1G009790	1951	16.9286	Chr1:1488453-1490944	+	655	682.079
Csa1G009840	1862	3.48633	Chr1:1509476-1511825	+	128	133.292
Csa1G009870	1435	2.13007	Chr1:1521553-1523175	+	58	60.3979
Csa1G009880	2627	21.3679	Chr1:1534335-1546418	+	834	868.479
Csa1G009900	898	0.980404	Chr1:1547580-1548477	+	15	15.6201
Csa1G009910	1776	5.94752	Chr1:1549446-1552674	+	207	215.558
Csa1G009920	2050	6.40724	Chr1:1552947-1554996	+	262	272.832
Csa1G009930	2317	17.6838	Chr1:1555560-1557876	+	828	862.231
Csa1G010930	1901	16.5508	Chr1:1560321-1562221	+	622	647.715
Csa1G010940	2042	12.9747	Chr1:1565223-1573521	+	528	549.828
Csa1G011440	2915	2.71183	Chr1:1574875-1579187	+	163	169.739
Csa1G011450	1233	5.98019	Chr1:1583042-1584274	+	136	141.623
Csa1G011490	2990	12.4619	Chr1:1612757-1619562	+	462	480.059
Csa1G011510	3374	2.56032	Chr1:1625969-1629551	+	180	187.442
Csa1G011520	759	4.01246	Chr1:1637896-1638810	+	49	51.0258
Csa1G011530	2020	0.765811	Chr1:1641151-1643170	+	31	32.0781
Csa1G011550	4210	9.12193	Chr1:1650789-1666754	+	778	809.123
Csa1G011570	2862	31.4873	Chr1:1680356-1684654	+	1678	1747.37
Csa1G011590	1203	0	Chr1:1690016-1691218	+	0	0
Csa1G012090	546	33.8226	Chr1:1692489-1693034	+	253	263.46
Csa1G012140	1486	17.7008	Chr1:1716861-1722251	+	488	508.175
Csa1G012150	2107	1.13603	Chr1:1724002-1727465	+	40	40.6123
Csa1G013170	2259	0.0439231	Chr1:1751779-1754989	+	2	2.08268
Csa1G013180	613	2.676	Chr1:1755287-1755984	+	24	24.9922
Csa1G013190	1901	101.271	Chr1:1761446-1764749	+	3719	3872.75
Csa1G013200	249	0	Chr1:1765955-1766303	+	0	0
Csa1G013210	1243	285.519	Chr1:1766875-1770049	+	6316	6577.12
Csa1G013220	3709	33.5067	Chr1:1773362-1781542	+	2605	2712.7
Csa1G013750	1400	14.5077	Chr1:1802906-1806916	+	384	398.834
Csa1G013760	2734	11.3754	Chr1:1809314-1813759	+	638	664.376
Csa1G013780	234	43.5407	Chr1:1814375-1814667	+	26	26.1874
Csa1G013790	2066	0.558017	Chr1:1819501-1822492	+	20	19.7855
Csa1G013800	2096	22.8568	Chr1:1823926-1827666	+	958	997.606
Csa1G014310	1494	9.6707	Chr1:1851574-1853321	+	276	287.41
Csa1G014380	1161	241.215	Chr1:1897773-1900531	+	4737	4931.79
Csa1G014400	2028	18.2662	Chr1:1904789-1908353	+	738	768.511
Csa1G014410	954	0	Chr1:1908626-1909614	+	0	0
Csa1G014420	1281	0.0420026	Chr1:1910646-1911926	+	1	1.04134
Csa1G014430	1266	0.0425988	Chr1:1913156-1914421	+	1	1.04134
Csa1G014450	1662	17.8233	Chr1:1919353-1922370	+	365	379.048
Csa1G014460	481	0.496997	Chr1:1923585-1924065	+	3	3.12403
Csa1G014490	1620	79.5497	Chr1:1942983-1947112	+	2493	2596.07
Csa1G014500	1678	34.2044	Chr1:1949039-1952873	+	1116	1162.14
Csa1G014510	307	0	Chr1:1953698-1954004	+	0	0
Csa1G014530	441	1.7632	Chr1:1958954-1959394	+	10	9.45161
Csa1G015030	2186	11.2699	Chr1:1964783-1974941	+	488	508.175
Csa1G015040	4245	23.1329	Chr1:1975789-1982619	+	560	583.152
Csa1G015070	2815	13.8609	Chr1:1998626-2005448	+	731	760.18
Csa1G015600	1882	17.0887	Chr1:2027207-2029351	+	635	661.252
Csa1G015610	1570	25.2083	Chr1:2043055-2044624	+	762	793.503
Csa1G015620	374	0.273278	Chr1:2046254-2046757	+	1	1.04134
Csa1G015650	6210	8.57723	Chr1:2052166-2063384	+	758	789.337
Csa1G015680	2374	69.5723	Chr1:2087867-2093861	+	2423	2523.17
Csa1G015700	2021	0.173926	Chr1:2101140-2104132	+	7	7.2894
Csa1G015730	405	26.2963	Chr1:2111312-2111716	+	115	119.061
Csa1G015780	651	1.42671	Chr1:2142944-2143594	+	14	14.5788
Csa1G015800	976	89.7905	Chr1:2159690-2163460	+	1282	1334.05
Csa1G015810	1193	32.5811	Chr1:2163969-2165161	+	712	741.436
Csa1G015830	573	0.247524	Chr1:2175413-2175985	+	2	2.08268
Csa1G015850	2769	27.9496	Chr1:2185856-2190950	+	1208	1257.94
Csa1G015880	168	0	Chr1:2202369-2202638	+	0	0
Csa1G020890	1029	13.3905	Chr1:2221849-2222877	+	244	253.922
Csa1G020900	3349	15.0685	Chr1:2230602-2237956	+	1051	1094.45
Csa1G021900	2663	40.2577	Chr1:2244106-2254355	+	1884	1961.88
Csa1G021910	2858	14.208	Chr1:2255423-2261752	+	837	870.562
Csa1G021940	1746	11.4482	Chr1:2269926-2271984	+	346	360.305
Csa1G021980	1011	0	Chr1:2291889-2292899	+	0	0
Csa1G022480	1470	0	Chr1:2298826-2300295	+	0	0
Csa1G022490	1593	7.02688	Chr1:2302493-2304085	+	216	224.93
Csa1G022510	603	1.37198	Chr1:2313094-2313999	+	12	12.4961
Csa1G023030	699	51.6588	Chr1:2324148-2324846	+	562	585.234
Csa1G023050	1486	21.7896	Chr1:2339377-2341639	+	618	643.55
Csa1G023580	1208	0.0901453	Chr1:2362747-2364551	+	2	2.08268
Csa1G023620	645	0	Chr1:2381813-2382555	+	0	0
Csa1G024160	976	1.81444	Chr1:2406892-2408130	+	31	31.2403
Csa1G024170	928	515.1	Chr1:2412443-2414621	+	8206	8545.26
Csa1G024190	1493	6.06643	Chr1:2421649-2423141	+	173	180.152
Csa1G024220	1194	0.13714	Chr1:2454786-2458098	+	3	3.12403
Csa1G024240	1851	9.75924	Chr1:2468254-2471602	+	353	367.594
Csa1G024260	1983	31.7405	Chr1:2481100-2485731	+	1076	1120.48
Csa1G024300	1617	12.9034	Chr1:2530909-2536913	+	390	406.124
Csa1G024800	1089	0	Chr1:2538483-2540744	+	0	0
Csa1G024810	4607	12.9281	Chr1:2543710-2551971	+	1263	1315.22
Csa1G024840	1748	40.6115	Chr1:2558561-2565534	+	1174	1222.54
Csa1G024850	1926	16.3928	Chr1:2566921-2569118	+	419	436.322
Csa1G024870	2065	26.7414	Chr1:2573002-2578499	+	1051	1093.41
Csa1G024920	2486	55.7067	Chr1:2608208-2612388	+	2034	2117.05
Csa1G024980	3674	5.74264	Chr1:2633079-2637388	+	442	460.273
Csa1G025040	1022	10.0806	Chr1:2675438-2678242	+	182	189.524
Csa1G025090	2538	8.54923	Chr1:2717104-2721934	+	340	353.925
Csa1G025120	1608	24.9418	Chr1:2740097-2744057	+	775	807.04
Csa1G025150	1083	19.7326	Chr1:2748914-2750996	+	384	398.835
Csa1G025170	2426	76.5625	Chr1:2774932-2781255	+	1181	1228.78
Csa1G025200	1098	25.5688	Chr1:2792577-2797489	+	409	425.909
Csa1G025220	3985	13.1742	Chr1:2799126-2808947	+	1105	1149.64
Csa1G025250	4545	15.6851	Chr1:2817033-2826285	+	1470	1529.74
Csa1G025270	2067	42.4775	Chr1:2830570-2834993	+	1753	1825.47
Csa1G025770	3309	22.9044	Chr1:2837461-2847861	+	1379	1436.01
Csa1G025780	2247	137.851	Chr1:2851967-2857055	+	5255	5471.21
Csa1G025800	396	0	Chr1:2866388-2868258	+	0	0
Csa1G025810	1428	0.0738726	Chr1:2873424-2877679	+	2	2.08268
Csa1G025830	1589	66.6701	Chr1:2878349-2887023	+	1992	2073.31
Csa1G025850	4124	10.8605	Chr1:2889915-2894277	+	640	666.458
Csa1G025870	1274	18.1407	Chr1:2900571-2903201	+	425	442.571
Csa1G025890	2081	58.7007	Chr1:2906285-2914249	+	1887	1965.02
Csa1G025900	2295	40.0967	Chr1:2921602-2924390	+	1436	1494.33
Csa1G025950	1374	49.7023	Chr1:2962538-2965916	+	1286	1339.17
Csa1G025960	1893	28.6337	Chr1:2968077-2970765	+	1071	1115.28
Csa1G025970	2453	0.140439	Chr1:2971926-2974600	+	7	7.2894
Csa1G028050	3658	40.126	Chr1:3097057-3107612	+	2036	2119.13
Csa1G029570	699	0	Chr1:3118841-3119646	+	0	0
Csa1G029590	243	13.3632	Chr1:3130650-3130892	+	11	10.5641
Csa1G029600	2607	87.7314	Chr1:3135394-3139812	+	4673	4866.19
Csa1G029610	794	0.230956	Chr1:3140058-3141041	+	3	3.12403
Csa1G029620	1870	11.8452	Chr1:3149776-3152372	+	437	455.067
Csa1G030630	1446	18.3881	Chr1:3191639-3200144	+	485	504.01
Csa1G030640	1036	21.7624	Chr1:3202045-3208584	+	368	382.988
Csa1G030690	4533	38.5548	Chr1:3229556-3260254	+	2796	2910.55
Csa1G031760	240	10.0427	Chr1:3323201-3323440	+	8	7.28961
Csa1G031770	3396	49.2161	Chr1:3354323-3361441	+	2014	2097.26
Csa1G031790	1354	4.67956	Chr1:3368033-3369386	+	119	123.92
Csa1G031820	1881	63.4292	Chr1:3376292-3381838	+	2249	2340.94
Csa1G031830	1770	54.4384	Chr1:3382977-3387340	+	1718	1789.03
Csa1G031850	840	0	Chr1:3393176-3394294	+	0	0
Csa1G031910	1155	0.0951972	Chr1:3427507-3428852	+	2	2.08268
Csa1G032410	1228	10.9132	Chr1:3429428-3434454	+	152	158.284
Csa1G032430	1314	15.7726	Chr1:3438732-3442090	+	387	403
Csa1G032490	1762	19.424	Chr1:3476139-3478656	+	670	697.699
Csa1G032990	392	9.11524	Chr1:3483081-3483552	+	37	38.5297
Csa1G033010	1506	12.9485	Chr1:3487826-3490900	+	373	388.421
Csa1G033070	388	0.503743	Chr1:3510131-3510617	+	2	2.08268
Csa1G033100	7619	5.985	Chr1:3515400-3524168	+	575	598.28
Csa1G033120	1046	17.7913	Chr1:3525350-3529538	+	286	297.824
Csa1G033130	822	0.661206	Chr1:3526921-3527848	+	9	9.37208
Csa1G033150	273	0	Chr1:3529865-3530137	+	0	0
Csa1G033160	862	9.93098	Chr1:3530482-3531449	+	144	149.953
Csa1G033170	234	6.92559	Chr1:3531829-3532062	+	4	4.16537
Csa1G033180	2414	1.62924	Chr1:3532300-3534713	+	80	83.0948
Csa1G033190	1448	37.2848	Chr1:3535208-3539160	+	1026	1068.42
Csa1G033200	1373	17.212	Chr1:3548071-3549750	+	383	398.834
Csa1G033210	1852	5.79532	Chr1:3565090-3568326	+	208	216.6
Csa1G033250	1653	13.0332	Chr1:3585429-3587618	+	418	435.281
Csa1G033260	1010	1.44473	Chr1:3594344-3595353	+	26	26.761
Csa1G033270	1377	10.3745	Chr1:3595995-3600154	+	228	236.385
Csa1G033300	1989	17.4192	Chr1:3601203-3605532	+	456	474.536
Csa1G038320	1577	89.9937	Chr1:3614300-3616350	+	2384	2481.52
Csa1G038330	1050	13.5465	Chr1:3618569-3621749	+	253	263.46
Csa1G038340	1278	21.0602	Chr1:3622961-3624424	+	500	520.671
Csa1G038360	1469	97.4004	Chr1:3631109-3634759	+	2510	2612.73
Csa1G038370	1825	5.57213	Chr1:3635039-3636863	+	200	208.268
Csa1G038380	3190	69.1373	Chr1:3637425-3642856	+	4578	4767.26
Csa1G038890	1108	5.45958	Chr1:3647870-3648977	+	109	113.506
Csa1G038940	3031	20.307	Chr1:3675835-3679424	+	1164	1212.12
Csa1G038960	1996	1.1212	Chr1:3689044-3691039	+	45	46.342
Csa1G038970	1320	0.0810555	Chr1:3692104-3694248	+	2	2.08268
Csa1G038990	6348	6.56529	Chr1:3701431-3710662	+	280	290.535
Csa1G039010	267	23.7654	Chr1:3712451-3712717	+	31	31.7405
Csa1G039090	2462	42.8425	Chr1:3759666-3765608	+	2144	2232.64
Csa1G039100	3465	3.19323	Chr1:3767094-3771066	+	223	232.219
Csa1G039110	1172	25.8572	Chr1:3771852-3774993	+	553	575.862
Csa1G039150	3034	41.8105	Chr1:3804604-3817606	+	931	968.449
Csa1G039160	1471	81.3447	Chr1:3819526-3823086	+	2280	2374.26
Csa1G039170	1446	0.109196	Chr1:3823976-3825772	+	3	3.12403
Csa1G039200	907	0.93681	Chr1:3835681-3836587	+	15	15.1206
Csa1G039250	971	26.7116	Chr1:3857911-3858956	+	452	470.687
Csa1G039260	1128	62.7582	Chr1:3859295-3861803	+	1018	1059.04
Csa1G039270	688	0.658222	Chr1:3862724-3863411	+	7	7.2894
Csa1G039830	1656	0.217806	Chr1:3901329-3903420	+	7	7.2894
Csa1G039840	2738	13.09	Chr1:3911568-3919702	+	733	763.303
Csa1G039880	1747	243.559	Chr1:3925038-3933112	+	6258	6515.69
Csa1G039900	1258	8.81447	Chr1:3949462-3953626	+	169	175.987
Csa1G039910	1388	52.1969	Chr1:3957701-3962962	+	1311	1365.2
Csa1G039920	1188	7.03963	Chr1:3964816-3966308	+	103	107.258
Csa1G039940	732	0.0861166	Chr1:3969849-3970825	+	1	1.04134
Csa1G039970	2393	8.3079	Chr1:3977949-3981410	+	353	366.553
Csa1G040000	387	0	Chr1:3996031-3996653	+	0	0
Csa1G040510	480	0	Chr1:4007357-4007836	+	0	0
Csa1G040520	405	0	Chr1:4009519-4009984	+	0	0
Csa1G041520	489	0	Chr1:4016464-4016952	+	0	0
Csa1G041530	750	241.341	Chr1:4021940-4023492	+	2899	3018.85
Csa1G041540	1650	41.6253	Chr1:4024388-4027970	+	1301	1354.79
Csa1G041550	905	0.582489	Chr1:4029528-4030567	+	10	9.37474
Csa1G042090	1382	28.5201	Chr1:4065066-4066447	+	743	773.717
Csa1G042100	2170	42.6108	Chr1:4069869-4074831	+	1856	1932.73
Csa1G042120	3021	10.5985	Chr1:4076561-4082174	+	662	689.369
Csa1G042150	1394	2.21959	Chr1:4089239-4092312	+	58	60.3979
Csa1G042170	5493	44.7571	Chr1:4099274-4115931	+	3537	3683.23
Csa1G042210	806	29.0745	Chr1:4154297-4157144	+	382	396.751
Csa1G042220	1941	84.8977	Chr1:4158743-4160683	+	3266	3401.02
Csa1G042250	2467	16.9527	Chr1:4188103-4194663	+	770	801.833
Csa1G042290	1980	54.8096	Chr1:4226374-4228706	+	2156	2245.13
Csa1G042300	177	0	Chr1:4228911-4229190	+	0	0
Csa1G042320	1517	15.7999	Chr1:4240471-4244148	+	459	477.976
Csa1G042350	1260	6.89757	Chr1:4267766-4269227	+	161	167.656
Csa1G042360	1042	559.736	Chr1:4273412-4275877	+	10328	10755
Csa1G042390	2106	26.5099	Chr1:4280730-4287519	+	1117	1163.18
Csa1G042400	738	0.936533	Chr1:4291264-4292001	+	11	11.4548
Csa1G042410	1070	9.67535	Chr1:4293243-4294312	+	185	192.648
Csa1G042420	3307	7.8471	Chr1:4295245-4298551	+	540	562.325
Csa1G042430	1340	0.0796218	Chr1:4299337-4301060	+	2	2.08268
Csa1G042440	1137	0.0970443	Chr1:4302848-4305404	+	2	2.08268
Csa1G042450	198	0	Chr1:4308555-4308893	+	0	0
Csa1G042460	1653	51.0993	Chr1:4320248-4322416	+	1629	1696.35
Csa1G042550	3178	16.1853	Chr1:4360766-4365552	+	881	917.422
Csa1G042570	851	8.13708	Chr1:4369676-4371417	+	116	120.796
Csa1G042580	288	1.71537	Chr1:4373061-4373348	+	3	3.12403
Csa1G042600	1948	35.6379	Chr1:4383196-4387029	+	1209	1258.94
Csa1G042690	1978	13.3474	Chr1:4437341-4442279	+	484	504.01
Csa1G042730	4304	29.8983	Chr1:4464726-4476994	+	2683	2793.92
Csa1G042740	1037	18.681	Chr1:4477211-4478642	+	339	351.973
Csa1G042750	1376	26.4645	Chr1:4479466-4483634	+	648	673.748
Csa1G042770	960	13.089	Chr1:4489922-4492363	+	68	70.4684
Csa1G042790	1768	1.17038	Chr1:4506504-4509373	+	40	40.6124
Csa1G042810	240	22.9541	Chr1:4514500-4514739	+	17	16.6616
Csa1G042830	1278	1.30573	Chr1:4533178-4535472	+	31	32.2816
Csa1G042840	2830	28.5732	Chr1:4536085-4540891	+	1149	1195.46
Csa1G042860	1357	13.2435	Chr1:4545904-4549239	+	331	344.684
Csa1G042870	3210	33.2247	Chr1:4550687-4555676	+	947	985.115
Csa1G042910	2445	8.57728	Chr1:4569526-4572775	+	426	443.612
Csa1G042950	2217	19.2372	Chr1:4598345-4603069	+	858	893.472
Csa1G042960	3694	22.6579	Chr1:4608654-4613016	+	1754	1826.51
Csa1G042990	2219	154.88	Chr1:4626138-4633021	+	2638	2746.02
Csa1G043000	1523	23.5545	Chr1:4641001-4646535	+	627	652.922
Csa1G043010	2130	1.91568	Chr1:4650279-4654179	+	80	83.3074
Csa1G043040	947	50.3407	Chr1:4686982-4687928	+	825	859.107
Csa1G043050	3890	17.0998	Chr1:4694706-4702817	+	1392	1448.51
Csa1G043080	672	0.0972831	Chr1:4719494-4721065	+	1	1.04134
Csa1G043090	1829	3.98539	Chr1:4722151-4723979	+	144	149.33
Csa1G043100	1471	9.20177	Chr1:4726836-4728306	+	258	268.578
Csa1G043110	1955	4.11629	Chr1:4733695-4736554	+	125	130.168
Csa1G043140	1695	34.5402	Chr1:4748496-4756929	+	1140	1187.13
Csa1G043150	1309	202.022	Chr1:4760654-4765346	+	4903	5105.7
Csa1G043190	1248	15.8306	Chr1:4788175-4790467	+	365	379.048
Csa1G043240	159	0	Chr1:4811811-4811969	+	0	0
Csa1G043250	2000	15.7112	Chr1:4819374-4826777	+	625	650.839
Csa1G043290	2272	1.49415	Chr1:4841918-4844754	+	56	57.6702
Csa1G043310	1984	4.59099	Chr1:4849482-4851465	+	181	188.483
Csa1G044820	2674	66.8384	Chr1:4877576-4881794	+	3185	3316.67
Csa1G044840	741	0	Chr1:4890367-4891197	+	0	0
Csa1G044850	339	0	Chr1:4891760-4892151	+	0	0
Csa1G044860	1494	13.9789	Chr1:4899607-4903068	+	387	401.958
Csa1G044880	1044	85.1526	Chr1:4906866-4908110	+	1579	1644.28
Csa1G044890	1833	344.119	Chr1:4911784-4914436	+	11639	12119.2
Csa1G044910	1217	5.5076	Chr1:4917803-4920223	+	117	120.796
Csa1G044920	705	0	Chr1:4920673-4922167	+	0	0
Csa1G045430	273	0	Chr1:4930285-4930677	+	0	0
Csa1G045440	1819	35.3108	Chr1:4934498-4938903	+	891	926.796
Csa1G045460	882	6.28999	Chr1:4939385-4940266	+	94	97.8862
Csa1G045490	2184	32.4026	Chr1:4971922-4977310	+	1344	1399.57
Csa1G045500	5197	51.2142	Chr1:4978110-4986601	+	4293	4469.52
Csa1G045520	3636	22.713	Chr1:4991487-4995122	+	1729	1800.48
Csa1G045530	695	7.5068	Chr1:4995134-4996574	+	81	84.3487
Csa1G045550	2307	56.5883	Chr1:5002826-5005731	+	2564	2670
Csa1G045580	1749	0.233887	Chr1:5019007-5020918	+	8	8.33074
Csa1G045590	609	0	Chr1:5021410-5022018	+	0	0
Csa1G045630	2308	30.586	Chr1:5053138-5058427	+	1426	1484.95
Csa1G045640	2745	57.9527	Chr1:5059303-5063728	+	2672	2782.47
Csa1G045690	1486	12.2486	Chr1:5085156-5087005	+	291	303.031
Csa1G045720	724	1.83656	Chr1:5096857-5097580	+	21	21.8682
Csa1G045750	2114	22.2154	Chr1:5115845-5120536	+	940	978.862
Csa1G045760	760	27.3823	Chr1:5122144-5124196	+	335	348.85
Csa1G045770	2064	24.683	Chr1:5124982-5130541	+	825	858.066
Csa1G045780	679	395.983	Chr1:5130833-5132415	+	4132	4302.83
Csa1G045800	2735	27.1528	Chr1:5139472-5143228	+	1251	1301.68
Csa1G045820	1730	42.9189	Chr1:5144345-5148117	+	1265	1316.26
Csa1G045830	1719	1.15506	Chr1:5154911-5156629	+	39	40.34
Csa1G045850	324	6.67047	Chr1:5173685-5174116	+	17	17.7028
Csa1G045860	1778	9.81382	Chr1:5181733-5183510	+	342	356.139
Csa1G045870	985	8.12418	Chr1:5186332-5188475	+	140	145.788
Csa1G045890	692	159.742	Chr1:5192306-5194012	+	1713	1783.82
Csa1G045910	2277	39.4479	Chr1:5206199-5211920	+	1812	1886.91
Csa1G045920	3846	27.5465	Chr1:5212254-5221536	+	1092	1137.15
Csa1G045940	1347	11.034	Chr1:5224806-5226152	+	279	290.406
Csa1G045960	1607	26.7811	Chr1:5229637-5232375	+	831	865.355
Csa1G045990	1824	0.724825	Chr1:5238473-5240296	+	26	27.0749
Csa1G046000	638	124.528	Chr1:5240986-5243421	+	1186	1235.03
Csa1G046010	1155	0	Chr1:5246254-5247886	+	0	0
Csa1G046020	1285	15.519	Chr1:5259513-5262497	+	361	375.925
Csa1G046030	2414	56.7524	Chr1:5263411-5266858	+	1306	1359.99
Csa1G046040	2208	21.9392	Chr1:5271519-5274430	+	838	872.645
Csa1G046070	213	8.38569	Chr1:5290503-5290715	+	2	2.08268
Csa1G046080	1697	9.02651	Chr1:5298964-5300817	+	223	231.178
Csa1G046110	3482	56.2564	Chr1:5337760-5343536	+	4090	4259.09
Csa1G046130	2693	14.5133	Chr1:5352208-5356213	+	518	539.416
Csa1G046140	1430	39.2537	Chr1:5358184-5364448	+	1038	1080.91
Csa1G046160	1418	6.74078	Chr1:5368898-5372901	+	181	188.483
Csa1G046170	1853	17.0837	Chr1:5374017-5377780	+	609	634.178
Csa1G046200	817	7.55532	Chr1:5389311-5390518	+	102	106.217
Csa1G046230	1735	5.42876	Chr1:5404129-5406119	+	184	191.607
Csa1G046260	1631	24.2217	Chr1:5420026-5422451	+	765	796.627
Csa1G046280	2381	0.124367	Chr1:5436146-5439069	+	6	6.24805
Csa1G046290	177	0	Chr1:5440037-5440319	+	0	0
Csa1G046820	1231	1.71826	Chr1:5465395-5466827	+	39	40.6123
Csa1G046860	3669	5.88187	Chr1:5482433-5487627	+	437	454.025
Csa1G046870	2889	44.4318	Chr1:5488506-5493022	+	2645	2754.35
Csa1G046890	1856	15.8003	Chr1:5495306-5500005	+	578	601.896
Csa1G046900	1276	17.8371	Chr1:5505278-5507835	+	420	437.364
Csa1G047420	366	0	Chr1:5517398-5517898	+	0	0
Csa1G047430	1121	11.4568	Chr1:5523941-5525216	+	212	220.765
Csa1G049450	1144	0	Chr1:5619787-5621169	+	0	0
Csa1G049970	156	0	Chr1:5670513-5670668	+	0	0
Csa1G049980	2267	19.9571	Chr1:5680055-5685997	+	907	944.498
Csa1G050000	2754	11.6044	Chr1:5687460-5691215	+	656	683.121
Csa1G050020	2843	108.081	Chr1:5692510-5696889	+	6080	6331.36
Csa1G050030	2585	26.9247	Chr1:5697718-5705576	+	1227	1276.68
Csa1G050040	1602	26.4172	Chr1:5706829-5713163	+	796	828.908
Csa1G050050	5139	20.1391	Chr1:5716730-5724305	+	2190	2280.54
Csa1G050060	2708	90.5117	Chr1:5725206-5730241	+	3941	4102.89
Csa1G050080	1069	28.0765	Chr1:5733077-5735154	+	520	541.498
Csa1G050100	1436	17.2468	Chr1:5736180-5737963	+	470	489.431
Csa1G050120	2651	23.2415	Chr1:5741990-5749108	+	1121	1166.3
Csa1G050150	786	10.1469	Chr1:5759405-5760952	+	130	135.374
Csa1G050170	1555	123.232	Chr1:5766216-5769780	+	3684	3836.3
Csa1G050180	2397	12.9044	Chr1:5770782-5777768	+	604	628.971
Csa1G050190	875	8.38468	Chr1:5779091-5780753	+	124	129.126
Csa1G050210	1296	0	Chr1:5786312-5788028	+	0	0
Csa1G050220	999	0	Chr1:5790608-5792135	+	0	0
Csa1G050240	1786	933.962	Chr1:5806263-5809401	+	30302	31554.8
Csa1G050250	1770	194.312	Chr1:5809522-5813435	+	6737	7015.52
Csa1G050260	2107	23.2753	Chr1:5815084-5819109	+	950	988.234
Csa1G050310	2115	32.0806	Chr1:5854675-5858914	+	1223	1273.56
Csa1G050350	279	0	Chr1:5868963-5869241	+	0	0
Csa1G050360	2186	69.2059	Chr1:5871041-5874312	+	3039	3164.64
Csa1G050370	2698	13.6742	Chr1:5878605-5882876	+	756	787.255
Csa1G050410	1237	96.099	Chr1:5898305-5902676	+	2194	2284.7
Csa1G050440	321	0.402916	Chr1:5924268-5924680	+	1	1.04134
Csa1G050450	976	74.3869	Chr1:5924785-5927984	+	1267	1319.38
Csa1G050490	1771	32.5264	Chr1:5956244-5963021	+	1126	1172.55
Csa1G050510	1326	15.5193	Chr1:5966929-5971084	+	385	400.917
Csa1G050530	919	15.7297	Chr1:5972195-5973941	+	248	258.253
Csa1G050540	1811	8.6494	Chr1:5974678-5976710	+	284	294.7
Csa1G051580	734	44.9511	Chr1:5994335-5997263	+	385	400.917
Csa1G051600	1420	71.1632	Chr1:6011658-6015168	+	1914	1993.13
Csa1G051610	1003	3.68062	Chr1:6016421-6023183	+	65	67.5811
Csa1G051620	1495	91.5551	Chr1:6034020-6035950	+	2615	2723.11
Csa1G051640	630	0	Chr1:6048770-6049399	+	0	0
Csa1G051650	996	0	Chr1:6049672-6051400	+	0	0
Csa1G051660	1050	0.0535433	Chr1:6052952-6054415	+	1	1.04134
Csa1G051670	1044	0	Chr1:6055439-6057021	+	0	0
Csa1G051680	1056	0	Chr1:6058303-6060368	+	0	0
Csa1G051700	2149	6.44772	Chr1:6073879-6077356	+	130	134.333
Csa1G051750	2232	27.2852	Chr1:6129808-6138179	+	1215	1265.23
Csa1G051760	2167	10.9909	Chr1:6141585-6144888	+	478	497.762
Csa1G051780	2183	41.9101	Chr1:6148470-6153887	+	1785	1857.76
Csa1G051830	1086	0	Chr1:6175250-6176335	+	0	0
Csa1G051840	1032	0	Chr1:6178118-6179943	+	0	0
Csa1G051850	2304	0	Chr1:6181816-6184177	+	0	0
Csa1G051860	3160	0.961104	Chr1:6186999-6190229	+	63	65.6046
Csa1G051870	2655	0.35537	Chr1:6194140-6204443	+	20	19.8229
Csa1G051890	387	0	Chr1:6210972-6211358	+	0	0
Csa1G051900	1593	11.3288	Chr1:6211600-6213917	+	331	343.643
Csa1G051910	1762	26.5848	Chr1:6214150-6218556	+	917	954.911
Csa1G056910	712	69.44	Chr1:6219328-6221655	+	739	769.249
Csa1G056940	1552	3.52015	Chr1:6232530-6234700	+	105	109.341
Csa1G056950	1473	15.2395	Chr1:6240217-6242522	+	423	440.487
Csa1G056960	2200	38.4864	Chr1:6245947-6249211	+	1702	1772.36
Csa1G056990	1047	67.4348	Chr1:6277337-6279306	+	1076	1120.48
Csa1G057040	4194	87.0314	Chr1:6294585-6304558	+	7704	8022.5
Csa1G058150	390	0	Chr1:6398168-6398557	+	0	0
Csa1G058660	1101	0.100962	Chr1:6416276-6420849	+	2	2.08268
Csa1G059180	1058	0.106077	Chr1:6443482-6446858	+	2	2.08268
Csa1G059190	1053	7.20265	Chr1:6454129-6455696	+	135	140.581
Csa1G059760	820	0.218774	Chr1:6511698-6513460	+	3	3.09083
Csa1G060260	3014	28.7444	Chr1:6524420-6532842	+	1709	1779.65
Csa1G060780	597	0	Chr1:6554167-6554954	+	0	0
Csa1G062290	1809	115.85	Chr1:6569775-6574282	+	3981	4144.88
Csa1G062320	177	0	Chr1:6580913-6581138	+	0	0
Csa1G062880	1044	0	Chr1:6613254-6615805	+	0	0
Csa1G062960	1629	309.396	Chr1:6655939-6658085	+	9758	10161.4
Csa1G063490	555	2.73432	Chr1:6682035-6682589	+	21	21.8682
Csa1G063500	2532	33.6792	Chr1:6686876-6691496	+	1331	1384.98
Csa1G063560	760	46.1004	Chr1:6711296-6712146	+	564	587.317
Csa1G063590	1703	35.6511	Chr1:6730178-6731880	+	1183	1231.91
Csa1G063620	213	0	Chr1:6742879-6743188	+	0	0
Csa1G063630	1639	9.16221	Chr1:6743733-6747825	+	291	303.03
Csa1G064140	3056	12.3602	Chr1:6751483-6756580	+	587	611.267
Csa1G064700	1304	31.8681	Chr1:6808636-6810314	+	775	807.04
Csa1G064720	186	0	Chr1:6818031-6818303	+	0	0
Csa1G064730	1528	2.69669	Chr1:6826512-6828846	+	79	82.266
Csa1G064740	1844	9.26404	Chr1:6829772-6831950	+	312	324.899
Csa1G064760	831	3.25817	Chr1:6842192-6843022	+	45	46.8604
Csa1G064770	597	7.66269	Chr1:6844829-6845425	+	66	68.7286
Csa1G064780	1560	0	Chr1:6847780-6850456	+	0	0
Csa1G064790	1476	0	Chr1:6854657-6856632	+	0	0
Csa1G064800	2115	3.09152	Chr1:6859252-6862185	+	119	123.92
Csa1G064810	789	7.06609	Chr1:6867129-6868528	+	91	94.7621
Csa1G064820	2279	15.0565	Chr1:6870483-6873365	+	293	305.113
Csa1G064840	1115	0.149102	Chr1:6876064-6877366	+	3	3.12403
Csa1G064850	948	1.76716	Chr1:6879766-6880811	+	29	30.1989
Csa1G064870	2184	1.86924	Chr1:6884936-6887834	+	82	85.3901
Csa1G065370	1353	0.157434	Chr1:6891623-6894080	+	4	4.16537
Csa1G065380	1662	0.0619734	Chr1:6896000-6898633	+	2	2.08268
Csa1G065390	753	0	Chr1:6900988-6903105	+	0	0
Csa1G065410	1728	25.676	Chr1:6910368-6913581	+	847	882.016
Csa1G065420	1956	0.721593	Chr1:6916482-6919054	+	28	29.1576
Csa1G065920	2238	3.03711	Chr1:6922299-6925045	+	134	138.499
Csa1G065930	2247	3.07063	Chr1:6928293-6931195	+	139	144.747
Csa1G065940	204	0	Chr1:6931655-6931858	+	0	0
Csa1G065950	1640	0.764592	Chr1:6934019-6936089	+	19	19.7855
Csa1G066480	1304	233.639	Chr1:6952608-7253165	+	3018	3142.16
Csa1G066500	948	0	Chr1:6956441-6958479	+	0	0
Csa1G066510	1183	27.4143	Chr1:6960205-6962405	+	593	617.516
Csa1G066540	351	28.049	Chr1:6974000-6974350	+	89	91.9583
Csa1G070590	1373	0.541548	Chr1:7066968-7070093	+	14	14.5788
Csa1G071120	1563	1.66264	Chr1:7101004-7105794	+	50	52.0671
Csa1G071150	1773	0	Chr1:7119234-7121709	+	0	0
Csa1G071190	2713	1.07203	Chr1:7140306-7143708	+	59	61.4392
Csa1G071200	1506	0.104144	Chr1:7145390-7147127	+	3	3.12403
Csa1G071270	2705	4.10757	Chr1:7179261-7182469	+	195	203.061
Csa1G071280	2891	1.52703	Chr1:7183476-7189323	+	84	87.4727
Csa1G071290	1101	0	Chr1:7190646-7191995	+	0	0
Csa1G071790	1641	0	Chr1:7194687-7196521	+	0	0
Csa1G071800	405	0	Chr1:7204660-7205064	+	0	0
Csa1G071810	517	0	Chr1:7206004-7206520	+	0	0
Csa1G071820	618	0.110136	Chr1:7209172-7209789	+	1	1.04134
Csa1G071850	296	11.4192	Chr1:7230584-7230879	+	22	22.9095
Csa1G071860	402	1.16787	Chr1:7232342-7232743	+	5	5.20671
Csa1G071930	1270	0.551696	Chr1:7282397-7284020	+	13	13.5374
Csa1G072450	1287	2.10594	Chr1:7303512-7306025	+	41	42.695
Csa1G072460	1700	9.04098	Chr1:7313680-7316891	+	282	293.658
Csa1G072990	2105	16.147	Chr1:7351955-7354059	+	680	708.113
Csa1G073010	723	6.2214	Chr1:7367774-7368496	+	71	73.9353
Csa1G073050	1632	49.3269	Chr1:7384912-7389419	+	1559	1623.45
Csa1G073080	3241	11.4149	Chr1:7411264-7416429	+	666	693.534
Csa1G073630	390	0	Chr1:7440278-7440874	+	0	0
Csa1G073650	907	33.9103	Chr1:7458350-7460529	+	501	521.713
Csa1G073680	333	0	Chr1:7471321-7472812	+	0	0
Csa1G073710	5186	23.9048	Chr1:7501001-7512534	+	2591	2697.07
Csa1G073730	2017	28.1885	Chr1:7513834-7519578	+	1132	1178.8
Csa1G073740	1574	3.13355	Chr1:7523104-7524847	+	95	98.9275
Csa1G073750	1715	15.4861	Chr1:7528188-7531034	+	518	539.415
Csa1G073760	2246	29.7538	Chr1:7532080-7541226	+	1037	1078.83
Csa1G073770	2976	12.8335	Chr1:7542213-7546463	+	624	649.797
Csa1G073790	1577	12.1141	Chr1:7550874-7557837	+	341	354.056
Csa1G073820	960	5.21273	Chr1:7567496-7569908	+	82	85.39
Csa1G073840	1694	9.63864	Chr1:7574564-7578294	+	276	287.411
Csa1G073850	5931	26.6904	Chr1:7581671-7588024	+	3317	3453.09
Csa1G073890	1835	4.98407	Chr1:7608750-7610584	+	180	187.442
Csa1G073900	1013	35.7893	Chr1:7618835-7620046	+	639	665.418
Csa1G074910	1011	84.6711	Chr1:7643903-7645084	+	1508	1570.34
Csa1G074920	759	23.3378	Chr1:7652045-7655640	+	285	296.783
Csa1G074930	3689	18.6907	Chr1:7659207-7664232	+	1349	1404.77
Csa1G074940	1272	34.4409	Chr1:7665149-7669043	+	462	480.059
Csa1G074950	774	0.398559	Chr1:7670097-7670954	+	5	5.20671
Csa1G074960	597	1.50932	Chr1:7674643-7675239	+	13	13.5374
Csa1G074980	907	28.9037	Chr1:7700146-7703682	+	448	466.521
Csa1G075010	399	0	Chr1:7712842-7713240	+	0	0
Csa1G075020	2712	39.4966	Chr1:7715929-7721574	+	2091	2177.45
Csa1G075030	615	11.7607	Chr1:7724178-7724792	+	106	110.382
Csa1G075560	3046	9.45934	Chr1:7755179-7760261	+	484	504.01
Csa1G075590	1910	6.3259	Chr1:7775985-7782473	+	239	248.881
Csa1G075600	3442	47.2887	Chr1:7800818-7804372	+	3396	3536.4
Csa1G076100	1048	4.02533	Chr1:7817126-7820595	+	75	78.1007
Csa1G076600	1396	6.18606	Chr1:7826064-7831570	+	163	169.739
Csa1G076610	1921	9.70307	Chr1:7833393-7839393	+	368	382.173
Csa1G077130	2460	13.3753	Chr1:7845920-7865315	+	646	672.706
Csa1G077160	267	0	Chr1:7885479-7885745	+	0	0
Csa1G077180	3260	21.4776	Chr1:7889768-7902078	+	1281	1333.96
Csa1G077190	574	6.66483	Chr1:7911554-7912127	+	54	56.2325
Csa1G077200	1750	18.6722	Chr1:7921314-7927603	+	429	445.695
Csa1G077220	1809	14.942	Chr1:7929002-7932499	+	531	552.953
Csa1G077230	2526	9.66864	Chr1:7933292-7940991	+	279	290.534
Csa1G077740	1318	15.1847	Chr1:7962977-7965699	+	374	389.462
Csa1G084280	2163	51.9798	Chr1:8013430-8017979	+	2256	2349.27
Csa1G084290	1029	2.63592	Chr1:8021218-8022246	+	48	49.9844
Csa1G084310	3761	48.8344	Chr1:8039571-8045895	+	3748	3902.95
Csa1G084320	736	395.521	Chr1:8049345-8050080	+	4628	4819.33
Csa1G084840	285	0	Chr1:8073843-8074364	+	0	0
Csa1G085370	1838	0.276383	Chr1:8119260-8122320	+	10	10.4134
Csa1G085380	1004	8.43973	Chr1:8129735-8131692	+	149	155.16
Csa1G086390	2593	12.3126	Chr1:8177494-8180086	+	652	678.955
Csa1G086890	1594	16.4592	Chr1:8182420-8197828	+	440	457.149
Csa1G086900	2021	3.61886	Chr1:8208700-8218171	+	132	137.457
Csa1G086910	3236	22.1778	Chr1:8219680-8223764	+	1245	1296.47
Csa1G086930	1776	4.28048	Chr1:8256645-8258420	+	149	155.139
Csa1G087940	3288	16.7561	Chr1:8294312-8311639	+	1146	1193.38
Csa1G088450	1132	1.13619	Chr1:8327310-8330044	+	19	18.7442
Csa1G088460	2212	11.6276	Chr1:8331457-8335365	+	362	376.965
Csa1G088470	1110	16.2226	Chr1:8336807-8341177	+	308	320.733
Csa1G089500	3195	83.9667	Chr1:8361110-8367368	+	4185	4358.01
Csa1G095010	846	38.0805	Chr1:8394374-8396753	+	534	556.076
Csa1G095020	1780	1.17929	Chr1:8399454-8401850	+	42	42.695
Csa1G096040	1476	0	Chr1:8436450-8438485	+	0	0
Csa1G096070	3124	5.69885	Chr1:8450035-8453158	+	369	384.255
Csa1G096080	192	0	Chr1:8460773-8460964	+	0	0
Csa1G096090	1852	7.21551	Chr1:8466082-8469186	+	236	244.715
Csa1G096620	1872	29.3812	Chr1:8485610-8490309	+	962	1001.77
Csa1G096630	183	0	Chr1:8490749-8491044	+	0	0
Csa1G097640	219	0	Chr1:8507030-8507440	+	0	0
Csa1G097650	1282	9.3998	Chr1:8540661-8542032	+	224	233.261
Csa1G097660	918	0	Chr1:8556863-8558548	+	0	0
Csa1G097680	273	0	Chr1:8567640-8568094	+	0	0
Csa1G097690	867	0.0684408	Chr1:8576230-8585634	+	1	1.04134
Csa1G097710	2965	33.0797	Chr1:8597235-8607896	+	1838	1913.99
Csa1G097720	2499	16.0029	Chr1:8609585-8618340	+	814	847.653
Csa1G097730	2764	13.9147	Chr1:8651084-8655442	+	329	342.17
Csa1G103250	678	15.174	Chr1:8693037-8693714	+	158	164.532
Csa1G108270	1858	0.696167	Chr1:8730001-8731953	+	26	26.5519
Csa1G108290	4163	4.7818	Chr1:8755043-8765315	+	191	197.855
Csa1G108810	1305	74.0449	Chr1:8775945-8783283	+	1296	1349.58
Csa1G108820	1820	78.3379	Chr1:8787488-8797181	+	2628	2735.61
Csa1G109360	467	7.25168	Chr1:8841584-8842167	+	42	43.2341
Csa1G110870	225	0	Chr1:8881688-8882044	+	0	0
Csa1G118370	3637	0.393979	Chr1:8945260-8954955	+	30	31.2403
Csa1G118870	1961	0.0770928	Chr1:8966348-8976997	+	3	3.12403
Csa1G118880	1877	109.91	Chr1:8986162-8993696	+	3737	3891.5
Csa1G118890	3542	15.0726	Chr1:9011965-9017527	+	1006	1047.59
Csa1G119890	204	0	Chr1:9034154-9034357	+	0	0
Csa1G119900	261	0	Chr1:9068842-9069125	+	0	0
Csa1G120410	768	0	Chr1:9088776-9091667	+	0	0
Csa1G120470	1147	11.2767	Chr1:9143130-9148346	+	172	178.069
Csa1G123470	605	496.423	Chr1:9169805-9170409	+	4364	4544.42
Csa1G123490	8881	21.0405	Chr1:9189268-9231492	+	2354	2450.28
Csa1G124000	2506	31.3231	Chr1:9243584-9248310	+	1458	1518.28
Csa1G124010	351	0	Chr1:9253675-9254025	+	0	0
Csa1G124020	429	0	Chr1:9256288-9256716	+	0	0
Csa1G124520	2899	0.0669438	Chr1:9264483-9268143	+	4	4.16537
Csa1G126020	7537	89.9132	Chr1:9281253-9295542	+	2271	2364.87
Csa1G126030	692	0	Chr1:9307746-9308437	+	0	0
Csa1G132090	378	0	Chr1:9393136-9393604	+	0	0
Csa1G132100	2349	54.8508	Chr1:9396156-9402624	+	2469	2570.04
Csa1G132120	1128	0	Chr1:9425554-9426681	+	0	0
Csa1G132160	1626	12.805	Chr1:9438650-9444170	+	403	419.661
Csa1G132680	816	45.6292	Chr1:9451991-9452806	+	615	640.425
Csa1G132690	462	0.534362	Chr1:9453276-9454037	+	3	3.12403
Csa1G132700	306	0.930791	Chr1:9455243-9456053	+	2	2.08268
Csa1G132720	1064	11.2179	Chr1:9464033-9465096	+	213	221.806
Csa1G132730	633	0	Chr1:9469818-9470812	+	0	0
Csa1G132740	749	0.166808	Chr1:9476407-9477459	+	2	2.08268
Csa1G132750	270	0	Chr1:9484969-9485238	+	0	0
Csa1G132760	616	0.442711	Chr1:9486785-9488283	+	4	4.16537
Csa1G132770	608	0.338695	Chr1:9493899-9494938	+	3	3.12403
Csa1G134270	794	4.08023	Chr1:9507136-9508450	+	53	55.1911
Csa1G135270	273	6.35709	Chr1:9521827-9522446	+	9	9.37208
Csa1G136770	726	0	Chr1:9540100-9541226	+	0	0
Csa1G136780	689	1.21986	Chr1:9555757-9557672	+	13	13.5374
Csa1G137780	980	20.8184	Chr1:9574475-9577452	+	343	356.139
Csa1G144290	2992	35.7342	Chr1:9621664-9639260	+	2209	2300.33
Csa1G144300	2644	6.93035	Chr1:9640679-9648664	+	356	369.866
Csa1G144340	234	0	Chr1:9661025-9661293	+	0	0
Csa1G145880	2851	9.86619	Chr1:9704142-9706992	+	579	602.937
Csa1G145930	1353	260.946	Chr1:9774706-9782686	+	6630	6904.1
Csa1G145950	982	17.6513	Chr1:9798018-9801359	+	303	315.527
Csa1G150980	1115	8.74733	Chr1:9864965-9866079	+	176	183.276
Csa1G152500	1277	1.77072	Chr1:9909001-9912704	+	42	43.7364
Csa1G153000	1403	31.97	Chr1:9917806-9927623	+	804	837.239
Csa1G153010	972	81.5192	Chr1:9933181-9935148	+	1186	1235.03
Csa1G153510	888	1.65808	Chr1:9938219-9940419	+	25	26.0336
Csa1G153520	2520	0.86995	Chr1:9948951-9953588	+	43	44.7777
Csa1G153540	603	0.938083	Chr1:9973508-9974668	+	6	6.24805
Csa1G153550	1401	0.0377731	Chr1:9980326-9982383	+	1	1.04134
Csa1G153560	1400	0.592498	Chr1:9984687-9986086	+	16	16.3205
Csa1G154060	1382	0	Chr1:10001957-10004124	+	0	0
Csa1G154070	1297	9.20835	Chr1:10012436-10013893	+	122	126.533
Csa1G154080	231	0	Chr1:10018444-10018777	+	0	0
Csa1G160590	1485	1.72901	Chr1:10088905-10091912	+	49	51.0258
Csa1G161590	1910	2.74967	Chr1:10130885-10134579	+	89	91.6381
Csa1G161600	4153	18.8337	Chr1:10143652-10154973	+	1650	1718.21
Csa1G162600	2476	15.2149	Chr1:10180939-10193682	+	693	720.608
Csa1G163110	1968	33.1031	Chr1:10205482-10209364	+	1078	1121.53
Csa1G163120	1003	1.19099	Chr1:10210722-10211776	+	21	21.8682
Csa1G163140	1009	411.815	Chr1:10220519-10223487	+	6534	6804.13
Csa1G163160	693	38.3406	Chr1:10225526-10227330	+	412	429.033
Csa1G164660	1510	10.7976	Chr1:10251241-10253304	+	312	324.899
Csa1G164700	1703	3.3419	Chr1:10287840-10290591	+	101	104.778
Csa1G165230	744	0.589288	Chr1:10316615-10317890	+	7	7.2894
Csa1G166760	918	0	Chr1:10363098-10364015	+	0	0
Csa1G166780	1990	17.1967	Chr1:10378591-10392203	+	639	664.377
Csa1G166810	1669	27.0511	Chr1:10395110-10400975	+	734	764.345
Csa1G166840	186	0	Chr1:10424475-10424660	+	0	0
Csa1G167840	2519	41.7054	Chr1:10430207-10440246	+	2022	2105.6
Csa1G168340	2101	26.9127	Chr1:10443861-10448304	+	1093	1137.15
Csa1G168350	937	205.367	Chr1:10449173-10450542	+	3320	3457.26
Csa1G168860	1637	6.01701	Chr1:10463014-10466723	+	151	157.243
Csa1G168890	972	0.804203	Chr1:10480732-10482711	+	11	11.4548
Csa1G168900	1043	451.92	Chr1:10487863-10489893	+	8370	8716.03
Csa1G169930	1402	21.7943	Chr1:10526172-10528921	+	547	568.573
Csa1G169940	612	2.68265	Chr1:10537453-10538101	+	24	24.9922
Csa1G169950	1807	7.77617	Chr1:10543834-10545640	+	276	287.41
Csa1G169970	336	0	Chr1:10556711-10557046	+	0	0
Csa1G169980	312	0	Chr1:10557695-10558006	+	0	0
Csa1G170510	4286	15.3775	Chr1:10599179-10607525	+	1372	1428.62
Csa1G171050	1973	6.07442	Chr1:10636600-10640071	+	238	247.839
Csa1G171060	3397	10.2545	Chr1:10641825-10646850	+	516	536.291
Csa1G172600	2431	0.384965	Chr1:10683939-10686611	+	19	19.7855
Csa1G173130	1856	32.5356	Chr1:10745176-10752545	+	1130	1175.67
Csa1G173140	2485	41.5854	Chr1:10756493-10760704	+	1996	2078.33
Csa1G173160	568	2.0078	Chr1:10763873-10764440	+	16	16.6615
Csa1G173180	297	0	Chr1:10768091-10768561	+	0	0
Csa1G173200	2255	21.4764	Chr1:10780413-10787443	+	976	1016.35
Csa1G173710	978	3.39638	Chr1:10804969-10805946	+	58	60.3979
Csa1G173720	330	0	Chr1:10808454-10808783	+	0	0
Csa1G175720	804	0.227413	Chr1:10815684-10816885	+	4	3.12871
Csa1G177730	231	0	Chr1:10837338-10837568	+	0	0
Csa1G179740	2321	13.4722	Chr1:10881475-10886011	+	632	658.128
Csa1G180750	2678	36.4764	Chr1:10915624-10920341	+	1416	1474.54
Csa1G180760	2572	25.8524	Chr1:10928348-10938313	+	1068	1112.15
Csa1G181260	846	113.741	Chr1:10942075-10943561	+	1602	1668.23
Csa1G181280	2710	28.3019	Chr1:10952046-10961519	+	751	782.048
Csa1G181310	851	11.0433	Chr1:10966078-10967884	+	158	163.491
Csa1G181330	1329	2.0905	Chr1:10983539-10985219	+	52	54.1498
Csa1G181340	1865	50.9733	Chr1:10987641-10991236	+	1203	1252.73
Csa1G181350	1745	0.198001	Chr1:10995508-10998272	+	5	5.20671
Csa1G181370	2031	11.9974	Chr1:11007136-11012518	+	401	416.784
Csa1G181390	1799	11.9778	Chr1:11020281-11024034	+	423	440.488
Csa1G181400	609	0	Chr1:11024946-11025554	+	0	0
Csa1G181410	1802	15.2035	Chr1:11027691-11031712	+	473	492.555
Csa1G181420	2839	11.0107	Chr1:11034180-11044114	+	532	553.994
Csa1G181470	755	99.7356	Chr1:11081453-11082733	+	1105	1150.69
Csa1G181500	2489	24.6823	Chr1:11106016-11110768	+	1250	1301.68
Csa1G181540	2864	35.0158	Chr1:11145650-11159278	+	1306	1359.99
Csa1G181570	1145	39.469	Chr1:11165980-11169584	+	786	817.454
Csa1G182070	363	0	Chr1:11177611-11177973	+	0	0
Csa1G183070	360	0.298662	Chr1:11183856-11184215	+	1	1.04134
Csa1G183590	1553	27.7389	Chr1:11213505-11238767	+	631	656.046
Csa1G184590	279	0	Chr1:11229817-11230318	+	0	0
Csa1G185110	240	0	Chr1:11256687-11256926	+	0	0
Csa1G186620	449	6.76008	Chr1:11281213-11281661	+	36	37.4883
Csa1G188680	1304	0.534561	Chr1:11360165-11362084	+	13	13.5374
Csa1G189180	423	0.421248	Chr1:11363794-11364216	+	2	2.08268
Csa1G191680	660	0	Chr1:11378641-11379300	+	0	0
Csa1G192690	1542	20.9244	Chr1:11407702-11410222	+	287	297.824
Csa1G193700	192	0	Chr1:11416735-11416926	+	0	0
Csa1G194700	1767	16.4572	Chr1:11428958-11449771	+	566	589.4
Csa1G194720	1047	0.0537351	Chr1:11461271-11463002	+	1	1.04134
Csa1G195220	777	133.374	Chr1:11476228-11494242	+	975	1014.27
Csa1G196250	979	5.40241	Chr1:11527031-11528009	+	93	96.196
Csa1G196260	1129	24.57	Chr1:11529689-11530921	+	502	522.754
Csa1G201260	2412	2.47277	Chr1:11551383-11559099	+	121	126.002
Csa1G201270	309	0	Chr1:11559179-11559605	+	0	0
Csa1G201770	918	0	Chr1:11565834-11567632	+	0	0
Csa1G201780	1639	22.3692	Chr1:11571274-11574242	+	576	598.771
Csa1G202290	863	25.0649	Chr1:11580665-11581527	+	364	379.049
Csa1G207310	3940	68.4817	Chr1:11615396-11621656	+	5575	5804.44
Csa1G207810	402	0	Chr1:11623409-11623810	+	0	0
Csa1G212820	351	0.317629	Chr1:11657223-11657573	+	1	1.04134
Csa1G212830	2948	11.1088	Chr1:11657792-11663363	+	577	599.812
Csa1G217850	1501	10.0562	Chr1:11700751-11703681	+	286	296.783
Csa1G224380	970	0	Chr1:11777467-11778804	+	0	0
Csa1G225390	2452	15.415	Chr1:11826124-11832472	+	768	799.751
Csa1G226410	1769	0.490636	Chr1:11859177-11863064	+	17	17.7028
Csa1G226420	3433	16.9783	Chr1:11863857-11877366	+	1012	1053.84
Csa1G226430	2299	25.2032	Chr1:11882205-11888385	+	1170	1218.37
Csa1G226440	1823	10.3478	Chr1:11892751-11897021	+	349	362.387
Csa1G227450	960	0	Chr1:11921967-11924652	+	0	0
Csa1G227460	954	0	Chr1:11936523-11939129	+	0	0
Csa1G228960	1024	197.526	Chr1:11980230-11981575	+	3575	3722.8
Csa1G229500	2773	252.965	Chr1:12025637-12030462	+	14407	15002.6
Csa1G230010	281	0	Chr1:12048356-12048777	+	0	0
Csa1G230510	183	0	Chr1:12086429-12086705	+	0	0
Csa1G231010	1345	13.1194	Chr1:12091096-12094210	+	331	344.684
Csa1G231530	956	7.41488	Chr1:12120300-12121547	+	123	128.085
Csa1G232040	349	5.47698	Chr1:12133349-12133839	+	17	17.7028
Csa1G240060	2372	8.1771	Chr1:12176674-12179407	+	187	194.731
Csa1G240070	4225	20.7051	Chr1:12195189-12202510	+	1152	1199.63
Csa1G240580	2779	15.7482	Chr1:12229501-12234530	+	899	936.167
Csa1G240590	1065	12.2569	Chr1:12240977-12242157	+	233	242.633
Csa1G242600	1233	0.483692	Chr1:12307450-12309953	+	11	11.4548
Csa1G250130	2348	59.1469	Chr1:12446287-12450491	+	2546	2651.26
Csa1G250140	537	0	Chr1:12462334-12462870	+	0	0
Csa1G250150	2415	26.038	Chr1:12463590-12466776	+	1197	1246.49
Csa1G255160	2150	117.135	Chr1:12486362-12491541	+	5050	5258.78
Csa1G255170	2002	43.0635	Chr1:12496633-12501089	+	1715	1785.9
Csa1G256180	2351	13.0384	Chr1:12518944-12521660	+	440	458.19
Csa1G256200	1028	171.061	Chr1:12524959-12528272	+	3026	3150.06
Csa1G256210	2124	48.2058	Chr1:12529674-12533493	+	2032	2114.97
Csa1G256710	1271	31.7324	Chr1:12535018-12537762	+	744	774.758
Csa1G256720	2450	59.9271	Chr1:12538582-12541935	+	2983	3106.32
Csa1G256730	341	0	Chr1:12543265-12543605	+	0	0
Csa1G256750	1479	14.8547	Chr1:12555358-12559476	+	419	436.322
Csa1G256780	1022	67.6935	Chr1:12566172-12572506	+	1154	1201.09
Csa1G257300	729	57.6847	Chr1:12585784-12586633	+	666	693.534
Csa1G257360	1985	7.30088	Chr1:12621014-12623602	+	288	299.907
Csa1G257860	1782	0	Chr1:12630075-12633023	+	0	0
Csa1G257900	1160	81.8844	Chr1:12651410-12656615	+	1210	1259.46
Csa1G257930	1026	4.82168	Chr1:12667406-12668517	+	68	70.8113
Csa1G257940	6959	5.26181	Chr1:12674604-12688461	+	776	808.081
Csa1G263450	333	0	Chr1:12702948-12703280	+	0	0
Csa1G263950	1331	8.10632	Chr1:12711355-12712989	+	202	210.351
Csa1G263960	1154	11.2962	Chr1:12714773-12724223	+	122	127.044
Csa1G263980	581	0	Chr1:12726836-12727416	+	0	0
Csa1G264000	1471	31.2177	Chr1:12742289-12747268	+	861	896.596
Csa1G264010	1052	19.3367	Chr1:12751491-12752542	+	362	376.966
Csa1G264560	1088	8.45844	Chr1:12803836-12805862	+	163	169.739
Csa1G264570	609	1.35139	Chr1:12813218-12815129	+	12	12.4961
Csa1G265080	2051	8.16549	Chr1:12827688-12832062	+	309	321.775
Csa1G265130	5268	11.2693	Chr1:12854710-12863838	+	1214	1263.15
Csa1G265630	661	3.68713	Chr1:12868004-12868664	+	37	38.5297
Csa1G266150	2718	32.4546	Chr1:12880288-12889596	+	1802	1875.46
Csa1G266160	2508	84.1075	Chr1:12891474-12894162	+	4295	4472.56
Csa1G266170	2392	5.50913	Chr1:12896833-12900179	+	217	224.93
Csa1G267180	5265	17.2338	Chr1:12906461-12923281	+	1935	2014.99
Csa1G267190	1447	18.557	Chr1:12923795-12927628	+	482	501.927
Csa1G267220	1158	0.284689	Chr1:12946374-12947531	+	6	6.24805
Csa1G267270	1937	48.7711	Chr1:12962775-12965962	+	1576	1640.11
Csa1G267770	2794	17.7077	Chr1:12975100-12979374	+	940	978.862
Csa1G268280	890	5.42253	Chr1:12996004-12997771	+	82	85.3901
Csa1G268300	345	0	Chr1:13002223-13002567	+	0	0
Csa1G268320	252	0.578737	Chr1:13010770-13011021	+	1	0.573606
Csa1G269330	1744	29.9764	Chr1:13032846-13034589	+	1022	1064.25
Csa1G269350	1860	35.7098	Chr1:13048526-13051926	+	1116	1162.14
Csa1G269860	3098	73.6326	Chr1:13071670-13086464	+	2124	2211.81
Csa1G275920	1092	0.560953	Chr1:13144497-13148180	+	11	11.4548
Csa1G275930	2061	18.1402	Chr1:13150151-13158328	+	738	768.51
Csa1G276440	303	0	Chr1:13169687-13169989	+	0	0
Csa1G276450	2315	64.0684	Chr1:13185052-13189342	+	2997	3120.9
Csa1G277450	2165	15.6879	Chr1:13201029-13206253	+	661	688.328
Csa1G287020	1223	66.5642	Chr1:13263864-13265200	+	1499	1560.97
Csa1G294020	2516	70.7885	Chr1:13317892-13323499	+	3449	3591.59
Csa1G294030	945	0.856588	Chr1:13324800-13325744	+	14	14.5788
Csa1G294040	849	0.100082	Chr1:13327730-13329631	+	1	0.460083
Csa1G294060	578	15.6069	Chr1:13331797-13332534	+	1	1.04134
Csa1G294080	895	2.36326	Chr1:13342880-13343899	+	36	37.4883
Csa1G294090	1323	0.0808372	Chr1:13351811-13355502	+	2	2.08268
Csa1G294600	1528	8.23502	Chr1:13368141-13369668	+	242	251.219
Csa1G294610	3660	26.5948	Chr1:13376806-13384002	+	1931	2009.79
Csa1G295140	1565	36.6111	Chr1:13413601-13417291	+	1090	1135.06
Csa1G295150	2082	16.4655	Chr1:13418299-13422357	+	685	713.319
Csa1G302180	1731	68.9253	Chr1:13468805-13474085	+	2330	2426.33
Csa1G302200	1284	23.8935	Chr1:13477054-13480348	+	560	583.152
Csa1G303710	450	0.561	Chr1:13528611-13529329	+	3	3.12403
Csa1G304710	782	360.864	Chr1:13534620-13546221	+	3983	4147.67
Csa1G305710	2031	2.9631	Chr1:13567868-13570634	+	100	103.093
Csa1G305750	1625	17.3927	Chr1:13599370-13600994	+	547	569.614
Csa1G305760	1440	328.747	Chr1:13614259-13619450	+	7768	8089.15
Csa1G306790	255	0	Chr1:13648198-13648580	+	0	0
Csa1G306810	726	0.784049	Chr1:13659356-13660796	+	9	9.37208
Csa1G308810	631	0	Chr1:13684617-13685247	+	0	0
Csa1G320310	1634	9.87616	Chr1:13716299-13720977	+	312	323.857
Csa1G320320	2655	25.4067	Chr1:13722595-13727231	+	1327	1381.86
Csa1G320340	830	287.326	Chr1:13730367-13732443	+	3962	4125.8
Csa1G320350	1733	48.1579	Chr1:13738487-13741140	+	1567	1630.74
Csa1G320360	297	0	Chr1:13751994-13753521	+	0	0
Csa1G320870	486	0	Chr1:13766937-13767619	+	0	0
Csa1G324370	2050	11.5428	Chr1:13807162-13811064	+	472	491.514
Csa1G328370	354	0	Chr1:13842891-13843244	+	0	0
Csa1G328380	327	0.382382	Chr1:13843674-13844000	+	1	1.04134
Csa1G328390	390	0	Chr1:13844244-13844633	+	0	0
Csa1G342430	979	24.738	Chr1:13995510-13996587	+	423	440.488
Csa1G348430	724	0.787096	Chr1:14007837-14009204	+	9	9.37208
Csa1G348440	521	0	Chr1:14013708-14015380	+	0	0
Csa1G348940	498	0	Chr1:14023503-14024210	+	0	0
Csa1G348950	488	5.97569	Chr1:14026604-14027722	+	37	38.5297
Csa1G351950	4983	20.8814	Chr1:14053134-14070576	+	2109	2195.15
Csa1G359460	312	0	Chr1:14105264-14105575	+	0	0
Csa1G366960	1110	170.363	Chr1:14244384-14247311	+	3409	3549.78
Csa1G366970	510	0.924171	Chr1:14247791-14248511	+	6	6.23674
Csa1G366980	2739	23.3108	Chr1:14253373-14257532	+	1310	1364.16
Csa1G366990	1398	17.2302	Chr1:14257831-14259228	+	456	473.811
Csa1G369490	601	52.5165	Chr1:14280909-14281509	+	457	475.893
Csa1G369500	1162	35.6729	Chr1:14290469-14293270	+	755	786.213
Csa1G370510	446	0	Chr1:14320226-14320671	+	0	0
Csa1G372010	1751	8.13308	Chr1:14357968-14361417	+	275	285.328
Csa1G373510	159	0	Chr1:14405034-14405273	+	0	0
Csa1G373520	333	0	Chr1:14425039-14425542	+	0	0
Csa1G374520	2144	3.16384	Chr1:14432365-14449358	+	119	123.92
Csa1G378520	589	0.118547	Chr1:14485246-14485942	+	1	1.04134
Csa1G383520	2906	34.6703	Chr1:14493464-14496369	+	2077	2162.87
Csa1G384030	878	15.2628	Chr1:14518544-14521081	+	198	206.186
Csa1G385030	2456	0.420754	Chr1:14540313-14543162	+	21	21.8682
Csa1G385050	435	0.199427	Chr1:14544755-14545287	+	1	1.04134
Csa1G385550	999	4.37036	Chr1:14555468-14556466	+	77	79.8412
Csa1G385560	2823	33.9614	Chr1:14563744-14567984	+	1958	2037.91
Csa1G386580	1309	9.29204	Chr1:14618784-14629761	+	227	236.385
Csa1G391600	308	15.5029	Chr1:14661988-14662295	+	34	35.4056
Csa1G395600	2330	8.89382	Chr1:14697592-14700378	+	419	436.322
Csa1G395610	1604	2.7434	Chr1:14700439-14702042	+	85	88.5141
Csa1G397110	8637	23.896	Chr1:14711182-14729058	+	4337	4515.26
Csa1G397120	2343	22.8149	Chr1:14735893-14740178	+	765	796.627
Csa1G397130	939	10.5484	Chr1:14747562-14749146	+	171	177.028
Csa1G407160	2496	33.63	Chr1:14897910-14900797	+	1709	1779
Csa1G408200	1758	4.746	Chr1:14940935-14943934	+	159	165.573
Csa1G408700	3201	65.9432	Chr1:14968041-14976200	+	3404	3544.73
Csa1G408740	306	1.39619	Chr1:15006185-15006490	+	3	3.12403
Csa1G411740	1406	9.54005	Chr1:15058385-15061781	+	240	249.922
Csa1G414240	1298	0.12404	Chr1:15080576-15084397	+	3	3.12403
Csa1G418240	2501	119.976	Chr1:15114107-15117125	+	6108	6360.52
Csa1G418790	2063	33.2816	Chr1:15166109-15170637	+	1059	1102.78
Csa1G418800	686	22.0013	Chr1:15182777-15183462	+	233	242.633
Csa1G418810	252	0	Chr1:15190835-15191266	+	0	0
Csa1G419310	981	0.233323	Chr1:15192754-15193896	+	4	4.16537
Csa1G420360	843	7.95567	Chr1:15242682-15243524	+	112	116.63
Csa1G420860	1871	11.8652	Chr1:15252161-15255376	+	438	456.108
Csa1G420870	231	0	Chr1:15256813-15257043	+	0	0
Csa1G421880	3264	31.5334	Chr1:15275626-15286007	+	1750	1822.34
Csa1G422430	2861	143.31	Chr1:15308271-15315010	+	4863	5063
Csa1G422460	168	0	Chr1:15317686-15317853	+	0	0
Csa1G422980	899	0	Chr1:15338674-15339751	+	0	0
Csa1G422990	1052	19.5504	Chr1:15342178-15343400	+	366	381.131
Csa1G423000	1049	0.482464	Chr1:15345514-15346819	+	9	9.37208
Csa1G423030	1278	0	Chr1:15369165-15370943	+	0	0
Csa1G423040	258	0	Chr1:15373914-15374327	+	0	0
Csa1G423050	1281	0	Chr1:15377192-15378988	+	0	0
Csa1G423060	363	0.585667	Chr1:15382031-15382393	+	2	2.08268
Csa1G423090	1329	94.6769	Chr1:15388781-15394466	+	2188	2277.41
Csa1G423100	1806	57.5402	Chr1:15399797-15401602	+	2041	2125.38
Csa1G423110	1681	97.0884	Chr1:15407947-15413530	+	2775	2889.73
Csa1G423120	2527	30.0849	Chr1:15414534-15417060	+	1549	1613.04
Csa1G423140	1264	23.6018	Chr1:15425238-15429588	+	553	575.862
Csa1G423160	557	0	Chr1:15449781-15450337	+	0	0
Csa1G423170	573	0.123762	Chr1:15452915-15453487	+	1	1.04134
Csa1G423180	1367	39.4089	Chr1:15456452-15460045	+	991	1030.93
Csa1G423190	1436	57.5751	Chr1:15469470-15471987	+	1569	1633.87
Csa1G423200	1398	24.6524	Chr1:15477903-15484292	+	651	677.914
Csa1G423210	3984	55.6084	Chr1:15491386-15496807	+	3577	3723.84
Csa1G423240	1554	5.72429	Chr1:15504840-15507933	+	171	178.07
Csa1G423270	3391	6.72018	Chr1:15529708-15536027	+	473	491.514
Csa1G423280	1565	28.4729	Chr1:15546949-15549873	+	668	695.617
Csa1G423310	3006	37.9686	Chr1:15571579-15588493	+	2159	2248.26
Csa1G423330	1299	27.7595	Chr1:15589431-15592528	+	672	699.782
Csa1G423340	4041	16.6201	Chr1:15603510-15610477	+	1365	1421.43
Csa1G424340	4202	16.7536	Chr1:15621791-15628995	+	726	756.014
Csa1G424880	2769	17.3925	Chr1:15670494-15678775	+	989	1029.89
Csa1G425910	807	17.718	Chr1:15708074-15710286	+	230	239.509
Csa1G425920	1895	29.5877	Chr1:15710986-15715708	+	1108	1153.81
Csa1G425930	471	0	Chr1:15716342-15717128	+	0	0
Csa1G426440	1608	13.1592	Chr1:15734404-15737741	+	394	410.289
Csa1G426450	3607	8.0684	Chr1:15742973-15747542	+	609	634.177
Csa1G427480	2054	1.85456	Chr1:15782466-15785534	+	76	79.142
Csa1G427500	1044	66.5474	Chr1:15795342-15796385	+	1234	1285.02
Csa1G427520	827	106.831	Chr1:15811949-15814205	+	1466	1526.61
Csa1G427530	870	24.3906	Chr1:15815021-15817772	+	358	372.801
Csa1G427540	2559	12.0562	Chr1:15818908-15824572	+	623	648.507
Csa1G433050	940	1.7865	Chr1:15837038-15838656	+	29	30.1989
Csa1G433060	452	6.67653	Chr1:15849343-15849794	+	36	37.4883
Csa1G433070	2160	1.04531	Chr1:15852709-15855585	+	6	5.58169
Csa1G434130	1683	0.0916355	Chr1:15891118-15895221	+	3	3.12403
Csa1G434160	1359	22.0823	Chr1:15926758-15928429	+	564	587.317
Csa1G434690	6696	35.6036	Chr1:15960589-15971829	+	1287	1339.82
Csa1G435710	1490	21.3156	Chr1:15992939-15995771	+	507	527.513
Csa1G435730	909	0.0643328	Chr1:16005880-16007074	+	1	1.04134
Csa1G435740	672	0.194566	Chr1:16007565-16008236	+	2	2.08268
Csa1G435750	1984	86.3418	Chr1:16009166-16013810	+	2971	3092.79
Csa1G435780	2347	19.6562	Chr1:16049986-16052332	+	934	972.044
Csa1G435790	606	1.47508	Chr1:16063043-16063840	+	13	13.5374
Csa1G435810	615	0	Chr1:16081358-16082068	+	0	0
Csa1G436330	1236	3.81438	Chr1:16116563-16119191	+	87	90.5968
Csa1G439330	1230	67.2102	Chr1:16156871-16159238	+	1524	1587.01
Csa1G442350	2407	38.4198	Chr1:16219616-16226456	+	1645	1711.96
Csa1G444350	1497	2.41204	Chr1:16236200-16238414	+	69	71.8526
Csa1G444360	1953	4.12178	Chr1:16243202-16245255	+	131	135.374
Csa1G445360	1461	3.48836	Chr1:16257283-16260988	+	97	101.01
Csa1G445860	1048	99.506	Chr1:16272026-16273602	+	1854	1930.65
Csa1G445870	696	13.6879	Chr1:16273655-16274421	+	148	154.119
Csa1G446900	497	1.09517	Chr1:16330489-16331245	+	7	7.2894
Csa1G447400	1957	66.9667	Chr1:16349024-16353702	+	2600	2707.49
Csa1G448960	1173	619.457	Chr1:16459233-16461676	+	12248	12754.4
Csa1G448970	913	33.3908	Chr1:16462657-16466121	+	522	543.581
Csa1G448980	1728	46.0308	Chr1:16469930-16473636	+	1497	1558.89
Csa1G448990	1165	66.1763	Chr1:16475244-16478981	+	1405	1463.09
Csa1G458990	2646	16.5372	Chr1:16490118-16496305	+	718	747.684
Csa1G459490	1242	1.30766	Chr1:16500436-16503146	+	30	31.2403
Csa1G460000	4465	7.45449	Chr1:16506902-16541972	+	685	712.278
Csa1G461000	3947	9.14577	Chr1:16554206-16565065	+	721	750.808
Csa1G461020	2158	10.533	Chr1:16569757-16577991	+	440	458.19
Csa1G462020	967	798.103	Chr1:16583003-16585155	+	11535	12011.9
Csa1G462030	842	2.49008	Chr1:16586613-16588546	+	35	36.447
Csa1G462540	1663	27.7986	Chr1:16598124-16608728	+	761	791.42
Csa1G464540	1289	69.2493	Chr1:16618724-16622108	+	1661	1729.67
Csa1G464550	2723	4.74612	Chr1:16641046-16647030	+	237	246.798
Csa1G467080	1188	13.3382	Chr1:16692334-16693650	+	290	301.989
Csa1G467090	1670	67.0721	Chr1:16699906-16703401	+	2177	2265.96
Csa1G467140	2128	0.318986	Chr1:16735103-16737315	+	14	14.1586
Csa1G467160	405	0.966226	Chr1:16759977-16760740	+	4	3.93161
Csa1G467190	2117	13.4848	Chr1:16764873-16768562	+	551	573.78
Csa1G467710	2139	14.4225	Chr1:16787012-16789268	+	607	631.053
Csa1G467730	408	0.679567	Chr1:16812210-16812617	+	3	3.12403
Csa1G469730	1173	79.6408	Chr1:16855406-16858553	+	1272	1324.59
Csa1G470240	849	7.66996	Chr1:16885749-16886597	+	109	113.506
Csa1G470250	731	20.8802	Chr1:16890100-16890830	+	242	252.005
Csa1G470260	1421	24.4711	Chr1:16892324-16901886	+	631	656.046
Csa1G470270	3401	2.89126	Chr1:16904557-16911371	+	205	213.475
Csa1G470280	1746	15.4667	Chr1:16914301-16916046	+	528	549.829
Csa1G470300	875	2.63712	Chr1:16918994-16920350	+	39	40.6123
Csa1G470320	3393	0.0565565	Chr1:16925751-16930607	+	4	4.16537
Csa1G470330	333	0	Chr1:16934752-16935084	+	0	0
Csa1G470340	1206	0.72261	Chr1:16936391-16946793	+	16	16.6615
Csa1G470350	885	0	Chr1:16955304-16956574	+	0	0
Csa1G470360	1614	0	Chr1:16957625-16959657	+	0	0
Csa1G470370	480	0	Chr1:16960332-16960811	+	0	0
Csa1G470380	2141	2.77307	Chr1:16962957-16967632	+	119	123.92
Csa1G470430	882	4.55021	Chr1:17009055-17009936	+	68	70.8113
Csa1G471460	623	5.22264	Chr1:17032478-17033100	+	48	49.9844
Csa1G471470	357	0	Chr1:17035849-17036304	+	0	0
Csa1G472480	1755	75.3578	Chr1:17045439-17055659	+	1786	1859.84
Csa1G475980	4697	28.202	Chr1:17099149-17107580	+	2810	2926.17
Csa1G475990	616	5.53388	Chr1:17114434-17115049	+	50	52.0671
Csa1G477520	367	0.285407	Chr1:17163988-17164354	+	1	1.04134
Csa1G477540	1610	10.8333	Chr1:17178118-17180748	+	331	343.643
Csa1G478040	1782	11.2359	Chr1:17187743-17190673	+	346	359.263
Csa1G478050	2413	14.4835	Chr1:17191917-17210404	+	625	650.839
Csa1G478060	1122	24.7091	Chr1:17215060-17219060	+	501	521.712
Csa1G478600	1646	7.61362	Chr1:17255040-17258580	+	243	253.046
Csa1G479100	552	15.6301	Chr1:17270936-17271487	+	119	123.92
Csa1G479610	1292	887.802	Chr1:17303350-17306048	+	21275	22154.6
Csa1G479620	1654	17.6667	Chr1:17308933-17313066	+	567	590.441
Csa1G479640	1930	4.42399	Chr1:17316236-17320853	+	116	120.796
Csa1G480160	1476	0	Chr1:17331116-17335753	+	0	0
Csa1G480690	1670	74.4403	Chr1:17372347-17376024	+	2244	2336.77
Csa1G481200	2235	22.244	Chr1:17390273-17392507	+	1001	1042.38
Csa1G481220	1149	605.825	Chr1:17411681-17413491	+	11173	11633.9
Csa1G495250	674	0.968644	Chr1:17503102-17503775	+	10	10.4134
Csa1G495260	769	4.42332	Chr1:17506480-17507248	+	55	57.2738
Csa1G496290	1460	19.6677	Chr1:17544019-17548675	+	396	412.371
Csa1G496300	933	0	Chr1:17555204-17556387	+	0	0
Csa1G497300	741	0.169318	Chr1:17578399-17580558	+	2	2.08268
Csa1G497810	641	1.25122	Chr1:17607062-17607702	+	12	12.4961
Csa1G501830	548	1.10504	Chr1:17714693-17715880	+	7	7.28939
Csa1G502860	3204	23.6644	Chr1:17778799-17795694	+	1010	1050.71
Csa1G502880	2381	0.0207278	Chr1:17807980-17812174	+	1	1.04134
Csa1G503390	2397	0.0823049	Chr1:17842210-17846968	+	4	4.16537
Csa1G505400	1016	868.638	Chr1:17875007-17876022	+	15567	16210.6
Csa1G505900	325	0	Chr1:17894525-17896687	+	0	0
Csa1G505920	1419	48.5082	Chr1:17903848-17909541	+	1110	1155.89
Csa1G505940	1227	2.65487	Chr1:17921794-17923020	+	61	62.504
Csa1G505930	720	0.08814	Chr1:17913741-17915174	+	1	1.04134
Csa1G512470	387	0	Chr1:18026098-18026484	+	0	0
Csa1G513470	372	0	Chr1:18031710-18032157	+	0	0
Csa1G514470	444	0	Chr1:18038255-18038698	+	0	0
Csa1G515480	444	0	Chr1:18067916-18068359	+	0	0
Csa1G515490	450	0.187	Chr1:18069070-18069549	+	1	1.04134
Csa1G522010	1176	27.4401	Chr1:18093662-18096513	+	474	493.596
Csa1G522510	4762	44.4328	Chr1:18105327-18114161	+	1905	1983.76
Csa1G523040	1686	10.0255	Chr1:18143372-18147391	+	328	341.561
Csa1G523050	456	0	Chr1:18152542-18152997	+	0	0
Csa1G523060	1694	26.2096	Chr1:18154898-18157614	+	695	723.733
Csa1G523080	1952	50.65	Chr1:18165514-18171164	+	1552	1616.16
Csa1G523100	2568	26.9486	Chr1:18182013-18187522	+	1226	1276.68
Csa1G523610	2518	32.2104	Chr1:18204982-18207499	+	1652	1720.3
Csa1G523640	1009	0.058468	Chr1:18222678-18225013	+	2	1.04134
Csa1G524640	1887	5.44891	Chr1:18242327-18249762	+	181	188.142
Csa1G524660	1704	3.94503	Chr1:18266006-18267709	+	131	136.41
Csa1G524680	2121	6.87689	Chr1:18279956-18282671	+	291	301.99
Csa1G524700	3448	78.4668	Chr1:18289337-18296131	+	5394	5615.96
Csa1G524720	2591	14.2693	Chr1:18302081-18306871	+	278	288.452
Csa1G524740	2400	11.7124	Chr1:18307153-18309552	+	570	593.565
Csa1G524750	1518	45.0246	Chr1:18312845-18316876	+	1309	1363.12
Csa1G525260	207	0	Chr1:18328808-18329111	+	0	0
Csa1G525270	1360	5.87246	Chr1:18333360-18334921	+	135	140.581
Csa1G525280	524	102.696	Chr1:18337352-18339308	+	718	747.684
Csa1G525290	1765	24.0162	Chr1:18340409-18344044	+	830	864.314
Csa1G525300	2836	46.4005	Chr1:18348833-18353426	+	749	778.925
Csa1G525320	1806	59.9085	Chr1:18363473-18366134	+	1675	1743.21
Csa1G526840	1468	52.8928	Chr1:18393506-18395506	+	1479	1540.15
Csa1G526850	498	0	Chr1:18397665-18398162	+	0	0
Csa1G527350	879	0	Chr1:18399357-18400235	+	0	0
Csa1G527850	1528	0.921655	Chr1:18402492-18404092	+	27	28.1162
Csa1G527900	1000	33.6316	Chr1:18416716-18420649	+	355	369.047
Csa1G527940	1818	7.79034	Chr1:18439991-18441808	+	279	289.917
Csa1G527960	186	0	Chr1:18454220-18454447	+	0	0
Csa1G528460	2099	43.4084	Chr1:18459271-18466407	+	1503	1565.14
Csa1G528470	2677	51.1258	Chr1:18468066-18475507	+	1467	1526.61
Csa1G528500	4680	10.6981	Chr1:18493749-18518951	+	1000	1041.34
Csa1G528520	963	0	Chr1:18526310-18527696	+	0	0
Csa1G528530	1689	0.177964	Chr1:18530057-18536377	+	5	5.20671
Csa1G528580	3057	21.1676	Chr1:18569335-18575523	+	1338	1393.32
Csa1G528590	3063	48.6656	Chr1:18577688-18583218	+	3012	3136.53
Csa1G528600	1833	0.277234	Chr1:18587238-18589728	+	10	10.4134
Csa1G528620	1329	0.182851	Chr1:18599469-18604447	+	4	4.16537
Csa1G530130	2435	9.42482	Chr1:18638568-18641002	+	466	485.265
Csa1G530660	1895	51.9124	Chr1:18663697-18671253	+	1334	1389.15
Csa1G531170	1419	0.3349	Chr1:18672243-18674950	+	9	9.37208
Csa1G531180	2123	10.376	Chr1:18682502-18685686	+	435	452.984
Csa1G531190	2136	2.55432	Chr1:18686122-18691581	+	95	97.9212
Csa1G531700	4098	32.0511	Chr1:18714043-18719502	+	2447	2547.12
Csa1G532290	1682	37.9774	Chr1:18781452-18786174	+	1217	1267.31
Csa1G532300	1564	14.6537	Chr1:18788478-18790383	+	441	459.232
Csa1G532310	1505	1.14646	Chr1:18801541-18803045	+	33	34.3643
Csa1G532320	3588	330.073	Chr1:18806353-18815601	+	8767	9128.41
Csa1G532340	5108	14.8501	Chr1:18817372-18824837	+	954	993.195
Csa1G532350	1885	0.0805893	Chr1:18825521-18828558	+	3	3.12403
Csa1G532360	1446	1.83243	Chr1:18831617-18834537	+	48	49.9844
Csa1G532370	934	5.27965	Chr1:18842310-18843243	+	85	88.5141
Csa1G533380	1349	18.8793	Chr1:18861887-18863436	+	478	497.762
Csa1G533410	369	0	Chr1:18883321-18883689	+	0	0
Csa1G533420	3329	18.4429	Chr1:18888595-18902644	+	891	926.794
Csa1G533430	585	11.9809	Chr1:18911879-18912551	+	100	104.134
Csa1G533470	1715	1.81447	Chr1:18944139-18947357	+	60	61.4392
Csa1G533490	3040	9.90944	Chr1:18960326-18965527	+	490	509.216
Csa1G533500	1626	51.6329	Chr1:18968890-18972230	+	1625	1692.18
Csa1G533520	1196	14.4361	Chr1:18973831-18976600	+	316	328.023
Csa1G533590	2851	88.4488	Chr1:19002517-19007429	+	5051	5259.82
Csa1G533610	544	0.806909	Chr1:19016352-19017675	+	6	6.24805
Csa1G533620	2535	36.6455	Chr1:19018740-19022358	+	574	597.73
Csa1G533640	973	0	Chr1:19023524-19025107	+	0	0
Csa1G533670	2102	28.0705	Chr1:19040602-19051687	+	1121	1166.3
Csa1G533700	6527	24.0918	Chr1:19068707-19087894	+	3249	3383.32
Csa1G534730	807	33.2333	Chr1:19133036-19137335	+	393	409.248
Csa1G534750	861	0.690709	Chr1:19147451-19148640	+	10	10.4134
Csa1G534760	438	0	Chr1:19151870-19152507	+	0	0
Csa1G534780	544	6.72424	Chr1:19166066-19166609	+	50	52.0671
Csa1G534790	2191	47.1566	Chr1:19173584-19181833	+	2076	2161.83
Csa1G535290	3743	91.1492	Chr1:19187847-19195064	+	6228	6485.48
Csa1G535790	1225	21.4351	Chr1:19202473-19203697	+	484	503.659
Csa1G535810	291	0	Chr1:19212123-19212438	+	0	0
Csa1G536310	1684	8.53344	Chr1:19261420-19267491	+	240	249.922
Csa1G536320	773	0.47912	Chr1:19268668-19270900	+	6	6.24805
Csa1G537360	267	0	Chr1:19367201-19367467	+	0	0
Csa1G537370	1183	7.81285	Chr1:19372910-19375990	+	169	175.987
Csa1G537410	874	37.0304	Chr1:19410324-19412095	+	538	559.201
Csa1G537430	1344	0.357035	Chr1:19424611-19425954	+	9	9.37208
Csa1G537440	3818	50.4772	Chr1:19439475-19457468	+	3890	4050.82
Csa1G537450	795	0	Chr1:19470073-19470867	+	0	0
Csa1G537460	192	0	Chr1:19487520-19487711	+	0	0
Csa1G537470	842	0.28458	Chr1:19492733-19493574	+	4	4.16537
Csa1G537480	750	0.24975	Chr1:19503333-19507674	+	3	3.12403
Csa1G537490	699	0	Chr1:19518432-19519130	+	0	0
Csa1G537500	636	0	Chr1:19522326-19522961	+	0	0
Csa1G537540	2929	8.15653	Chr1:19585123-19589034	+	476	495.679
Csa1G537560	1753	239.2	Chr1:19602538-19606288	+	8203	8542.13
Csa1G537570	788	0.933403	Chr1:19610111-19612225	+	12	12.4961
Csa1G537620	3616	106.289	Chr1:19642556-19655465	+	7133	7426.85
Csa1G538150	444	0.19178	Chr1:19688513-19689842	+	1	1.04134
Csa1G538160	1577	89.094	Chr1:19691947-19702635	+	2707	2818.91
Csa1G538170	1704	0	Chr1:19705187-19707180	+	0	0
Csa1G538180	3629	35.9492	Chr1:19714388-19718520	+	2731	2843.91
Csa1G538190	1859	15.7276	Chr1:19719998-19729718	+	494	513.382
Csa1G538200	3739	8.0855	Chr1:19732903-19738534	+	634	660.211
Csa1G538210	1118	17.7341	Chr1:19742915-19744032	+	358	372.801
Csa1G538240	234	0	Chr1:19766921-19767181	+	0	0
Csa1G538800	566	77.9859	Chr1:19838609-19840179	+	618	643.55
Csa1G538820	3154	34.4868	Chr1:19858173-19865068	+	2256	2349.27
Csa1G538830	945	1.34607	Chr1:19869441-19870956	+	22	22.9095
Csa1G539330	754	0	Chr1:19899345-19900098	+	0	0
Csa1G539340	702	0	Chr1:19910483-19911275	+	0	0
Csa1G539350	771	0.0029754	Chr1:19915742-19934606	+	1	0.0330883
Csa1G540360	165	0	Chr1:19938727-19938891	+	0	0
Csa1G541370	850	0	Chr1:19970753-19971602	+	0	0
Csa1G541380	708	1.08313	Chr1:19974900-19975607	+	12	12.4961
Csa1G542420	372	4.70289	Chr1:20058537-20058998	+	18	17.703
Csa1G542440	2146	6.85666	Chr1:20070394-20072539	+	295	307.196
Csa1G542450	927	0.125439	Chr1:20074535-20075461	+	2	2.08268
Csa1G542460	1260	0.042842	Chr1:20076157-20077416	+	1	1.04134
Csa1G542470	333	0	Chr1:20077604-20077936	+	0	0
Csa1G547510	1348	1.265	Chr1:20129639-20132998	+	32	33.323
Csa1G553510	2767	9.60942	Chr1:20154520-20157286	+	546	568.573
Csa1G553520	1129	27.9961	Chr1:20167634-20168762	+	572	595.648
Csa1G553530	3497	28.6845	Chr1:20171244-20181452	+	2095	2181.61
Csa1G554530	1805	13.0432	Chr1:20197642-20202447	+	416	432.157
Csa1G554550	483	0	Chr1:20204470-20204952	+	0	0
Csa1G554570	1502	43.0068	Chr1:20219225-20225201	+	1147	1194.42
Csa1G555080	2261	22.5382	Chr1:20251473-20256757	+	463	482.142
Csa1G555590	3742	15.3325	Chr1:20270657-20286635	+	1199	1247.53
Csa1G555600	1100	11.8726	Chr1:20293785-20294948	+	229	237.426
Csa1G555620	445	1.90967	Chr1:20310496-20310940	+	10	10.4134
Csa1G560640	1816	44.1096	Chr1:20321438-20325672	+	1287	1339.75
Csa1G560680	1804	40.6759	Chr1:20352066-20358429	+	1441	1500.57
Csa1G560690	3226	7.35237	Chr1:20359762-20370482	+	368	382.172
Csa1G560700	1699	91.2119	Chr1:20372048-20374929	+	2978	3101.12
Csa1G560730	652	1.72852	Chr1:20390208-20390859	+	17	17.7028
Csa1G560790	3380	26.2215	Chr1:20403022-20451299	+	1547	1610.92
Csa1G560780	2340	3.82393	Chr1:20419884-20422355	+	181	188.483
Csa1G560800	1959	45.3037	Chr1:20454068-20470644	+	1729	1800.48
Csa1G560820	366	0.287228	Chr1:20480178-20480600	+	1	1.04134
Csa1G560840	368	0	Chr1:20491087-20491454	+	0	0
Csa1G561360	2342	36.4309	Chr1:20498932-20504876	+	1329	1383.94
Csa1G561390	1750	88.6203	Chr1:20530604-20544153	+	2643	2751.23
Csa1G561420	1224	0.310534	Chr1:20567850-20570180	+	7	7.2894
Csa1G561920	1121	0	Chr1:20573962-20575524	+	0	0
Csa1G561930	1503	52.5405	Chr1:20581439-20582941	+	1510	1572.43
Csa1G561950	1954	16.126	Chr1:20588729-20592872	+	534	555.035
Csa1G561970	387	0	Chr1:20605956-20606342	+	0	0
Csa1G568510	267	0	Chr1:20683640-20684249	+	0	0
Csa1G568520	1113	0.149432	Chr1:20685330-20687279	+	3	3.12403
Csa1G568530	652	679.519	Chr1:20689095-20690827	+	5883	6126.22
Csa1G568540	1068	34.4838	Chr1:20691795-20697367	+	491	510.258
Csa1G568570	3114	29.5336	Chr1:20729908-20733496	+	1768	1841.09
Csa1G569110	1737	0.854499	Chr1:20769346-20771364	+	29	30.1989
Csa1G569190	2742	10.9986	Chr1:20846377-20850546	+	591	615.433
Csa1G569200	2659	22.6032	Chr1:20851737-20856252	+	1024	1066.33
Csa1G569210	1688	4.42949	Chr1:20856487-20858549	+	142	147.871
Csa1G569220	2157	0.0462233	Chr1:20860581-20862959	+	2	2.08268
Csa1G569230	1617	63.9994	Chr1:20864170-20867283	+	1639	1705.72
Csa1G569240	1444	17.2445	Chr1:20871049-20873675	+	473	492.555
Csa1G569280	1195	0.747645	Chr1:20889324-20895716	+	17	16.6623
Csa1G569290	2047	162.842	Chr1:20896746-20899322	+	6648	6922.79
Csa1G569300	1935	81.0313	Chr1:20901551-20906458	+	3063	3189.63
Csa1G569320	1950	73.0803	Chr1:20912835-20918755	+	2826	2942.83
Csa1G569340	1095	0.711522	Chr1:20925299-20926471	+	14	14.5788
Csa1G569360	865	15.9267	Chr1:20932292-20934285	+	232	241.591
Csa1G569370	643	8.19923	Chr1:20934855-20936187	+	79	82.266
Csa1G569380	687	806.624	Chr1:20937300-20938951	+	8561	8913.89
Csa1G569390	1349	770.896	Chr1:20949691-20958460	+	9958	10369.7
Csa1G569460	4083	6.04309	Chr1:20996899-21001143	+	372	386.338
Csa1G569500	585	0.239619	Chr1:21015784-21017266	+	2	2.08268
Csa1G569510	372	0	Chr1:21018573-21018944	+	0	0
Csa1G569520	1289	35.6342	Chr1:21019111-21022688	+	835	869.521
Csa1G569530	357	0	Chr1:21023622-21023978	+	0	0
Csa1G569540	300	0	Chr1:21024887-21025391	+	0	0
Csa1G569550	1476	0	Chr1:21025664-21027397	+	0	0
Csa1G570070	3409	17.7698	Chr1:21042118-21049842	+	1118	1163.18
Csa1G570080	1276	46.546	Chr1:21051040-21054870	+	1103	1148.6
Csa1G570190	1094	35.9725	Chr1:21125820-21128401	+	707	736.229
Csa1G570200	732	0	Chr1:21130424-21132392	+	0	0
Csa1G570210	1428	98.9246	Chr1:21134858-21139311	+	1003	1043.43
Csa1G570230	1818	10.1097	Chr1:21139760-21145751	+	344	358.222
Csa1G570240	1893	6.3363	Chr1:21151040-21154538	+	237	246.798
Csa1G570740	1189	37.6451	Chr1:21172226-21175361	+	751	782.048
Csa1G570750	2120	11.5888	Chr1:21179687-21182634	+	475	493.597
Csa1G570760	3910	11.123	Chr1:21183175-21189906	+	761	792.461
Csa1G570770	1322	17.8742	Chr1:21191957-21198291	+	400	416.537
Csa1G570780	722	1.14135	Chr1:21199547-21200268	+	13	13.5374
Csa1G571280	1925	21.5159	Chr1:21201975-21210793	+	812	845.57
Csa1G571800	243	0	Chr1:21217950-21218249	+	0	0
Csa1G571810	1479	11.2385	Chr1:21218949-21221655	+	317	330.105
Csa1G572360	492	0	Chr1:21255243-21255928	+	0	0
Csa1G572390	1817	12.4317	Chr1:21263176-21266309	+	444	462.356
Csa1G572400	3594	30.3506	Chr1:21271023-21283475	+	1656	1724.46
Csa1G572420	672	22.2778	Chr1:21290380-21293390	+	229	238.467
Csa1G572960	1276	9.74807	Chr1:21340711-21341986	+	231	240.55
Csa1G572980	1760	2.55812	Chr1:21346238-21349317	+	80	83.3074
Csa1G573000	1107	21.62	Chr1:21361494-21364450	+	374	389.462
Csa1G573020	1619	8.20652	Chr1:21369485-21374555	+	231	240.551
Csa1G573030	240	0	Chr1:21375557-21375928	+	0	0
Csa1G573040	329	0	Chr1:21377105-21377615	+	0	0
Csa1G573050	204	0	Chr1:21378678-21378881	+	0	0
Csa1G573060	240	0	Chr1:21379728-21380541	+	0	0
Csa1G573070	312	0	Chr1:21384116-21384780	+	0	0
Csa1G573570	330	0	Chr1:21393029-21393676	+	0	0
Csa1G573600	845	486.683	Chr1:21403444-21406501	+	6195	6451.12
Csa1G573650	1361	20.9105	Chr1:21444526-21448723	+	535	557.118
Csa1G573670	682	63.0391	Chr1:21452129-21455046	+	662	689.369
Csa1G573680	1587	35.4544	Chr1:21460275-21467965	+	1085	1129.86
Csa1G573720	1857	22.2816	Chr1:21485742-21490002	+	442	460.272
Csa1G573730	1936	114.759	Chr1:21494241-21497227	+	4402	4583.99
Csa1G574230	795	4.99551	Chr1:21500173-21500967	+	65	67.6872
Csa1G574240	1767	0.80915	Chr1:21510606-21514871	+	28	29.1576
Csa1G574270	5354	20.4391	Chr1:21528096-21569983	+	1635	1701.55
Csa1G574800	1861	54.4324	Chr1:21582133-21594270	+	1402	1458.92
Csa1G574820	1085	4.00946	Chr1:21596785-21602183	+	78	81.2247
Csa1G574830	1536	115.768	Chr1:21606754-21608289	+	3412	3553.06
Csa1G574850	956	21.3404	Chr1:21625104-21626059	+	354	368.635
Csa1G574860	3693	17.6965	Chr1:21631707-21646991	+	1278	1330.84
Csa1G574870	2196	323.352	Chr1:21651305-21656123	+	14271	14861
Csa1G574880	2267	16.853	Chr1:21665349-21669900	+	733	762.775
Csa1G574940	681	19.658	Chr1:21700581-21701261	+	206	214.517
Csa1G574950	1165	2.26083	Chr1:21703400-21704564	+	48	49.9844
Csa1G574960	3167	2.31336	Chr1:21710739-21713995	+	152	158.284
Csa1G574980	1667	3.92181	Chr1:21734986-21736652	+	127	132.25
Csa1G575000	1251	17.8034	Chr1:21748270-21749865	+	412	429.033
Csa1G575020	598	0	Chr1:21761293-21762652	+	0	0
Csa1G575050	2421	35.9497	Chr1:21777162-21784265	+	1747	1819.22
Csa1G575070	1976	136.366	Chr1:21790385-21793813	+	5352	5573.26
Csa1G575110	2296	25.5754	Chr1:21835739-21840319	+	978	1018.43
Csa1G575120	881	35.6517	Chr1:21841526-21844643	+	532	553.994
Csa1G575140	509	772.874	Chr1:21855870-21856741	+	5146	5358.75
Csa1G575160	1284	160.391	Chr1:21862130-21865060	+	3826	3984.17
Csa1G580190	1075	29.3982	Chr1:21891591-21894134	+	501	521.712
Csa1G580220	1747	15.0689	Chr1:21903541-21907904	+	453	471.728
Csa1G580750	1570	21.1392	Chr1:21938379-21940714	+	639	665.418
Csa1G586750	1829	55.0328	Chr1:21959046-21966220	+	1850	1926.48
Csa1G586760	1596	62.2936	Chr1:21968427-21972646	+	1919	1998.34
Csa1G586780	2311	28.8503	Chr1:21977625-21981556	+	1347	1402.69
Csa1G586790	1238	53.4899	Chr1:21985853-21989533	+	1193	1241.28
Csa1G586800	930	14.3209	Chr1:21991617-21994163	+	230	238.468
Csa1G586810	1490	6.02088	Chr1:21995902-22000098	+	157	163.491
Csa1G586830	2653	79.7082	Chr1:22007931-22012424	+	4287	4464.23
Csa1G586840	1514	15.5735	Chr1:22013579-22019819	+	411	427.992
Csa1G586850	1578	19.8719	Chr1:22024787-22027650	+	328	341.56
Csa1G586890	552	0	Chr1:22050738-22051289	+	0	0
Csa1G587400	1112	12.6659	Chr1:22060294-22061405	+	254	264.501
Csa1G587990	2940	29.841	Chr1:22152791-22177523	+	1316	1369.36
Csa1G588510	819	76.1913	Chr1:22178676-22180591	+	1032	1074.67
Csa1G588520	2218	107.55	Chr1:22182283-22190611	+	4687	4880.77
Csa1G588550	165	0	Chr1:22205541-22205754	+	0	0
Csa1G589100	4094	13.8142	Chr1:22274929-22280666	+	909	946.58
Csa1G589130	594	0	Chr1:22297335-22297928	+	0	0
Csa1G589140	1605	0.0967565	Chr1:22300434-22303828	+	3	3.12403
Csa1G589650	1617	2.94191	Chr1:22321921-22324430	+	92	95.8035
Csa1G589690	2100	50.3301	Chr1:22337167-22339552	+	1819	1894.2
Csa1G589710	1579	2.82634	Chr1:22358927-22360505	+	86	89.5554
Csa1G589720	2878	7.64688	Chr1:22363021-22372628	+	296	307.196
Csa1G589730	4500	25.5401	Chr1:22375211-22384417	+	2252	2344.07
Csa1G589740	676	2.31478	Chr1:22386647-22387399	+	24	24.9922
Csa1G590250	1843	5.06988	Chr1:22400131-22401973	+	184	191.607
Csa1G590260	3094	24.2377	Chr1:22403914-22408482	+	1499	1560.26
Csa1G590280	5043	28.7577	Chr1:22413415-22429007	+	3088	3215.66
Csa1G595810	1171	14.042	Chr1:22459352-22461820	+	300	312.403
Csa1G595830	2592	0.567183	Chr1:22467367-22470431	+	30	31.2403
Csa1G595840	1176	169.356	Chr1:22471375-22472550	+	3637	3787.36
Csa1G595860	1739	0.97109	Chr1:22489665-22492907	+	33	34.3643
Csa1G595890	1976	42.1805	Chr1:22517733-22522994	+	1535	1597.42
Csa1G596420	1138	30.3906	Chr1:22537064-22539018	+	627	652.922
Csa1G596440	2628	8.18888	Chr1:22541569-22545633	+	440	458.191
Csa1G596480	153	0	Chr1:22559320-22559514	+	0	0
Csa1G596500	2849	39.273	Chr1:22563056-22568406	+	2303	2398.21
Csa1G597020	1468	0.822538	Chr1:22597642-22599597	+	23	23.9509
Csa1G597040	2854	60.1002	Chr1:22617940-22620910	+	3531	3676.98
Csa1G597060	749	0.417021	Chr1:22628713-22629662	+	5	5.20671
Csa1G597110	2901	13.2618	Chr1:22647534-22652661	+	793	825.784
Csa1G597130	1188	0.459937	Chr1:22655563-22657193	+	10	10.4134
Csa1G597170	2004	21.3698	Chr1:22674711-22679888	+	852	887.224
Csa1G597190	276	3.37299	Chr1:22688199-22688569	+	5	5.20671
Csa1G597690	1126	63.6393	Chr1:22692966-22694494	+	1296	1349.58
Csa1G597710	2793	1.26284	Chr1:22699774-22703519	+	68	69.7699
Csa1G597740	2197	87.665	Chr1:22722123-22731239	+	3871	4031.03
Csa1G597750	2441	30.6592	Chr1:22747172-22758506	+	1520	1582.84
Csa1G597780	1924	0.49879	Chr1:22781669-22786016	+	19	19.7855
Csa1G597810	1267	93.4159	Chr1:22816784-22819919	+	2195	2285.75
Csa1G597820	1728	10.9886	Chr1:22821297-22824423	+	366	381.132
Csa1G598330	3960	19.0777	Chr1:22835658-22851470	+	1586	1651.57
Csa1G598350	222	0	Chr1:22855778-22856099	+	0	0
Csa1G598880	1970	6.70136	Chr1:22882331-22884508	+	261	271.79
Csa1G599390	1304	45.8078	Chr1:22898964-22905143	+	1114	1160.06
Csa1G599430	174	0	Chr1:22921981-22922238	+	0	0
Csa1G599440	3119	16.2995	Chr1:22932782-22936871	+	602	626.888
Csa1G599450	2592	247.602	Chr1:22938324-22943990	+	13106	13647.8
Csa1G599460	2756	4.10328	Chr1:22946237-22951738	+	226	235.343
Csa1G599470	2954	3.91609	Chr1:22954759-22960588	+	218	225.971
Csa1G599480	3166	7.00334	Chr1:22963065-22966230	+	460	479.017
Csa1G599490	690	0.561843	Chr1:22968116-22968805	+	6	6.24805
Csa1G599510	2059	203.182	Chr1:22983436-22987057	+	8349	8694.17
Csa1G599520	7628	23.815	Chr1:22991640-23020387	+	3756	3911.28
Csa1G599540	406	606.387	Chr1:23030971-23031376	+	2650	2759.56
Csa1G599570	1379	8.43133	Chr1:23074904-23078811	+	193	200.979
Csa1G599580	2913	32.0832	Chr1:23082772-23088615	+	1927	2006.67
Csa1G600090	363	0	Chr1:23092808-23093170	+	0	0
Csa1G600130	1852	0.657665	Chr1:23106735-23111344	+	24	24.9922
Csa1G600140	3423	29.1528	Chr1:23112919-23118591	+	996	1037.18
Csa1G600160	2195	130.219	Chr1:23123025-23136579	+	3539	3685.32
Csa1G600190	2275	27.3047	Chr1:23137525-23139799	+	1253	1304.8
Csa1G600230	1697	15.7945	Chr1:23171818-23179179	+	522	543.581
Csa1G600240	354	0	Chr1:23179803-23181100	+	0	0
Csa1G600250	1484	59.7292	Chr1:23183438-23187730	+	1690	1758.82
Csa1G600760	1581	23.9745	Chr1:23195295-23200575	+	667	694.576
Csa1G600770	2505	35.5047	Chr1:23205540-23210264	+	1681	1750.5
Csa1G600790	2095	12.9744	Chr1:23216757-23225680	+	463	481.1
Csa1G600810	1785	21.131	Chr1:23233294-23240457	+	740	769.552
Csa1G600820	1329	15.3572	Chr1:23241290-23244311	+	382	397.793
Csa1G600850	2461	47.8325	Chr1:23254232-23264183	+	2267	2360.73
Csa1G600860	1676	14.4861	Chr1:23268473-23270148	+	472	491.514
Csa1G600880	766	6.30687	Chr1:23283550-23284392	+	78	81.2247
Csa1G600890	3041	7.60139	Chr1:23286629-23289837	+	396	411.761
Csa1G600920	1622	3.21367	Chr1:23296526-23300939	+	99	103.093
Csa1G600950	3692	19.9587	Chr1:23317629-23324408	+	1541	1604.71
Csa1G600980	751	1091.33	Chr1:23338815-23340517	+	11053	11508.9
Csa1G600990	1271	28.7884	Chr1:23342097-23346101	+	679	707.071
Csa1G601530	1348	120.491	Chr1:23414908-23418591	+	3048	3174.01
Csa1G602530	2177	10.207	Chr1:23452823-23456132	+	446	463.397
Csa1G604050	1888	12.6108	Chr1:23517582-23523501	+	410	426.95
Csa1G604600	2309	38.3751	Chr1:23571234-23576034	+	1790	1864
Csa1G605610	1281	101.52	Chr1:23683162-23686681	+	2417	2516.92
Csa1G605620	4144	0.373354	Chr1:23689012-23698618	+	25	24.9923
Csa1G605670	2306	4.83622	Chr1:23726219-23731982	+	171	178.07
Csa1G605690	2121	19.1043	Chr1:23738110-23744215	+	798	830.991
Csa1G605700	1095	16.9749	Chr1:23748587-23750448	+	334	347.808
Csa1G605720	2187	45.5221	Chr1:23761208-23771138	+	2000	2082.68
Csa1G605770	1568	117.113	Chr1:23797179-23800311	+	2248	2339.9
Csa1G610770	303	0	Chr1:23811200-23811502	+	0	0
Csa1G611270	1556	1.83841	Chr1:23816300-23825042	+	55	57.2738
Csa1G611280	1681	0.0678564	Chr1:23830894-23837807	+	3	2.08269
Csa1G611290	1877	406.376	Chr1:23847386-23857369	+	12989	13526
Csa1G611300	1712	0.0299557	Chr1:23864338-23868698	+	1	1.04134
Csa1G611800	715	50.5181	Chr1:23880600-23884189	+	503	522.754
Csa1G611820	1386	0.382546	Chr1:23896189-23900304	+	10	10.4134
Csa1G612320	1612	0	Chr1:23906192-23911140	+	0	0
Csa1G612330	330	0	Chr1:23914773-23915432	+	0	0
Csa1G612830	591	0.589631	Chr1:23917438-23918534	+	5	5.20671
Csa1G612840	474	0	Chr1:23923967-23926492	+	0	0
Csa1G612850	474	0	Chr1:23927183-23927785	+	0	0
Csa1G612860	1065	0.0526048	Chr1:23927998-23930080	+	1	1.04134
Csa1G612880	1287	0	Chr1:23939200-23942853	+	0	0
Csa1G612890	2259	7.03954	Chr1:23946013-23948968	+	295	307.196
Csa1G612900	2872	13.4629	Chr1:23960905-23964337	+	757	787.254
Csa1G612910	2284	19.8482	Chr1:23970792-23975514	+	627	651.88
Csa1G613460	1635	0.189441	Chr1:24031788-24034502	+	6	6.24805
Csa1G613490	1360	11.6183	Chr1:24063892-24065251	+	297	309.279
Csa1G613510	1048	110.407	Chr1:24072778-24076167	+	1706	1775.67
Csa1G613570	1540	38.6537	Chr1:24105954-24110969	+	1096	1141.31
Csa1G613600	1390	13.0388	Chr1:24149795-24154109	+	342	356.139
Csa1G613620	2429	7.36672	Chr1:24172702-24178838	+	292	304.072
Csa1G614120	2276	54.5612	Chr1:24183741-24188297	+	2505	2608.56
Csa1G614130	2416	50.8753	Chr1:24191958-24197144	+	2494	2597.11
Csa1G614640	1191	16.4613	Chr1:24208346-24209536	+	359	373.842
Csa1G614650	1972	1.63438	Chr1:24213385-24216340	+	64	66.6459
Csa1G615190	1753	23.5272	Chr1:24284942-24288211	+	602	625.847
Csa1G615210	2169	32.1395	Chr1:24291247-24298707	+	1125	1171.51
Csa1G615710	3215	5.80293	Chr1:24303615-24310034	+	380	394.668
Csa1G616230	2091	4.51778	Chr1:24339217-24343631	+	189	196.66
Csa1G616240	1452	13.12	Chr1:24346904-24349396	+	331	343.643
Csa1G616300	3069	38.6443	Chr1:24412820-24434546	+	1765	1836.93
Csa1G616310	6298	24.5522	Chr1:24438805-24458281	+	2715	2826.2
Csa1G616340	201	0	Chr1:24466486-24466858	+	0	0
Csa1G616860	1380	12.4312	Chr1:24486342-24491427	+	323	336.354
Csa1G617380	1369	9.00517	Chr1:24517789-24519157	+	232	241.591
Csa1G627400	2658	20.278	Chr1:24608074-24616110	+	807	840.363
Csa1G627410	864	96.0442	Chr1:24617906-24621623	+	1284	1337.08
Csa1G627440	3509	10.629	Chr1:24669042-24673287	+	511	532.126
Csa1G627460	1161	0.141896	Chr1:24686637-24688428	+	3	3.12403
Csa1G627480	670	6.64397	Chr1:24707694-24708363	+	68	70.8113
Csa1G627500	2399	49.1756	Chr1:24719074-24729607	+	2066	2151.41
Csa1G628000	1445	39.6703	Chr1:24761047-24763733	+	1089	1134.02
Csa1G629000	1912	10.7078	Chr1:24798125-24800129	+	336	348.851
Csa1G629020	1020	19.9889	Chr1:24809836-24811791	+	360	374.883
Csa1G629030	216	0	Chr1:24826818-24827033	+	0	0
Csa1G629100	899	27.2137	Chr1:24910539-24919079	+	257	267.625
Csa1G629150	2448	17.7549	Chr1:24927783-24939914	+	883	919.505
Csa1G629160	2860	37.463	Chr1:24946888-24968101	+	1844	1919.2
Csa1G629700	741	0	Chr1:25002537-25003366	+	0	0
Csa1G629710	729	0	Chr1:25004559-25005713	+	0	0
Csa1G629720	540	0	Chr1:25006644-25007183	+	0	0
Csa1G629730	1501	19.4174	Chr1:25011042-25017446	+	503	523.795
Csa1G629740	1980	36.0603	Chr1:25028608-25033077	+	1199	1247.53
Csa1G630290	1364	89.2342	Chr1:25105395-25111507	+	2173	2262.84
Csa1G630300	2009	41.1415	Chr1:25118367-25123345	+	1635	1702.6
Csa1G630850	1422	0.148476	Chr1:25181619-25184725	+	4	4.16537
Csa1G633370	291	0	Chr1:25282373-25282779	+	0	0
Csa1G633390	1595	16.1512	Chr1:25330323-25341554	+	437	454.025
Csa1G633420	1227	0.35385	Chr1:25361687-25362913	+	8	8.33074
Csa1G635920	1477	6.64011	Chr1:25426927-25428573	+	187	194.731
Csa1G637430	306	0	Chr1:25457051-25457356	+	0	0
Csa1G637940	204	0	Chr1:25469760-25469963	+	0	0
Csa1G637960	1585	181.795	Chr1:25489883-25498071	+	5068	5277.52
Csa1G638460	3611	44.6961	Chr1:25508589-25535627	+	2512	2615.86
Csa1G638490	237	3.14269	Chr1:25528449-25528685	+	3	2.08279
Csa1G638510	1959	0.437359	Chr1:25537217-25539175	+	17	17.7028
Csa1G641030	219	0	Chr1:25583456-25583717	+	0	0
Csa1G642550	694	0	Chr1:25618014-25618965	+	0	0
Csa1G643050	2412	0	Chr1:25632993-25635404	+	0	0
Csa1G648050	3020	22.655	Chr1:25646739-25653918	+	1204	1253.78
Csa1G649550	1561	0.865852	Chr1:25665621-25669623	+	26	27.0749
Csa1G650050	2362	3.54167	Chr1:25680438-25682799	+	170	176.373
Csa1G650090	363	0	Chr1:25706331-25707033	+	0	0
Csa1G650110	2466	0.698149	Chr1:25719060-25721525	+	35	36.447
Csa1G650120	294	0	Chr1:25724876-25725848	+	0	0
Csa1G651130	2126	31.4423	Chr1:25763616-25767588	+	1339	1394.15
Csa1G651140	2127	8.73212	Chr1:25768596-25774659	+	298	309.279
Csa1G651650	1046	41.6945	Chr1:25784948-25787871	+	775	807.04
Csa1G651660	3219	32.7723	Chr1:25792850-25826382	+	1749	1820.28
Csa1G651680	1485	45.9012	Chr1:25829827-25835281	+	1239	1289.19
Csa1G651690	2296	26.0376	Chr1:25841868-25844939	+	1207	1256.9
Csa1G652210	261	0	Chr1:25876865-25877125	+	0	0
Csa1G652270	1472	24.8489	Chr1:25960645-25965135	+	473	491.514
Csa1G652300	984	0	Chr1:25980595-25983591	+	0	0
Csa1G654840	948	0	Chr1:26132427-26133374	+	0	0
Csa1G654860	945	0	Chr1:26147300-26148244	+	0	0
Csa1G654870	4555	71.0336	Chr1:26154317-26178622	+	6690	6965.54
Csa1G654890	1171	19.4418	Chr1:26188659-26190568	+	415	431.116
Csa1G654900	1416	21.375	Chr1:26198926-26206651	+	573	596.689
Csa1G654920	918	0.381113	Chr1:26223550-26227046	+	7	6.24835
Csa1G656460	1129	46.2066	Chr1:26285485-26289430	+	945	983.028
Csa1G657460	817	49.3843	Chr1:26302970-26303786	+	667	694.273
Csa1G657470	1272	0.381237	Chr1:26305657-26307050	+	10	9.37238
Csa1G657480	4192	6.6396	Chr1:26309840-26322734	+	384	399.429
Csa1G657510	931	186.363	Chr1:26339577-26340507	+	2988	3111.47
Csa1G659020	5276	61.8402	Chr1:26391336-26404977	+	2588	2693.95
Csa1G659030	615	15.644	Chr1:26415100-26415813	+	141	146.829
Csa1G659050	2240	35.2513	Chr1:26440345-26460215	+	1198	1246.48
Csa1G659090	2757	15.0556	Chr1:26467837-26470593	+	853	887.334
Csa1G660130	2478	13.7197	Chr1:26511727-26514693	+	464	483.183
Csa1G660140	1849	43.8596	Chr1:26524875-26528668	+	1595	1659.9
Csa1G660170	2810	12.7927	Chr1:26541254-26561333	+	712	741.436
Csa1G660190	1896	31.038	Chr1:26576325-26580128	+	1155	1202.75
Csa1G660200	1131	14.5537	Chr1:26589459-26592393	+	298	310.32
Csa1G660700	387	0	Chr1:26620331-26624766	+	0	0
Csa1G661750	2025	0	Chr1:26702150-26706028	+	0	0
Csa1G662750	480	0	Chr1:26739846-26740717	+	0	0
Csa1G662760	375	0	Chr1:26741001-26741375	+	0	0
Csa1G662770	1200	0	Chr1:26745079-26746551	+	0	0
Csa1G662790	843	18.2554	Chr1:26758087-26759600	+	257	267.625
Csa1G662800	6282	17.2676	Chr1:26764319-26777487	+	1452	1510.99
Csa1G662820	5876	3.60459	Chr1:26794527-26802180	+	260	270.338
Csa1G662830	3098	22.9662	Chr1:26809060-26850012	+	1220	1270.44
Csa1G665380	1617	37.9113	Chr1:26931356-26939377	+	601	625.117
Csa1G665390	3971	64.1312	Chr1:26951601-26966650	+	5299	5517.03
Csa1G665940	2184	9.50578	Chr1:27068354-27070832	+	417	434.24
Csa1G666460	2050	9.53749	Chr1:27079553-27081602	+	390	406.123
Csa1G666960	3075	21.0854	Chr1:27090344-27095053	+	1268	1320.42
Csa1G668000	2447	28.3631	Chr1:27142181-27146201	+	1397	1454.76
Csa1G675040	2544	0.934036	Chr1:27246865-27257715	+	40	41.1202
Csa1G678040	1428	0.147745	Chr1:27309612-27311934	+	4	4.16537
Csa1G679550	759	24.3204	Chr1:27352674-27354621	+	297	309.279
Csa1G680070	4420	18.5612	Chr1:27362723-27428519	+	987	1026.76
Csa1G687630	1428	0.701789	Chr1:27515597-27518530	+	19	19.7855
Csa1G690190	2110	13.4945	Chr1:27619689-27624930	+	472	491.513
Csa1G690200	2788	8.20448	Chr1:27633734-27637991	+	470	489.431
Csa1G690210	1730	78.1044	Chr1:27662377-27666950	+	2528	2632.52
Csa1G690230	810	0	Chr1:27673068-27674591	+	0	0
Csa1G690240	1204	24.4473	Chr1:27692647-27695551	+	364	379.048
Csa1G690250	1558	28.7789	Chr1:27700651-27706362	+	742	771.635
Csa1G690270	868	80.7059	Chr1:27710669-27712587	+	1181	1229.83
Csa1G690300	1785	53.8511	Chr1:27754098-27765358	+	1729	1800.48
Csa1G690310	3142	48.1328	Chr1:27769315-27805153	+	1688	1757.79
Csa1G690330	501	1.23446	Chr1:27795572-27796665	+	8	8.33074
Csa1G690340	252	0	Chr1:27798112-27798502	+	0	0
Csa1G690370	1990	7.81124	Chr1:27824786-27827114	+	309	321.775
Csa1G695370	2375	49.162	Chr1:27844765-27859736	+	1608	1674.48
Csa1G695390	2822	12.4919	Chr1:27876249-27879576	+	627	652.921
Csa1G696460	2063	56.7022	Chr1:27945842-27952494	+	2335	2431.53
Csa1G696480	324	0	Chr1:27956998-27957321	+	0	0
Csa1G696510	222	13.6789	Chr1:27973815-27974415	+	5	5.20671
Csa1G696530	671	5.56856	Chr1:27991426-27992096	+	58	59.4784
Csa1G699560	1346	8.55339	Chr1:28086475-28090562	+	198	205.145
Csa1G699590	459	3.42495	Chr1:28117056-28117514	+	19	19.7855
Csa1G699600	294	0	Chr1:28122651-28123022	+	0	0
Csa1G699610	1608	9.45564	Chr1:28124370-28127848	+	275	285.328
Csa1G699620	2622	16.198	Chr1:28132558-28144395	+	600	624.805
Csa1G699630	3030	46.5196	Chr1:28149710-28152739	+	2915	3035.51
Csa1G700130	498	0	Chr1:28160755-28161252	+	0	0
Csa1G700630	303	0	Chr1:28163171-28163473	+	0	0
Csa1G700640	315	0.425781	Chr1:28167157-28167655	+	1	1.04134
Csa1G700650	165	0	Chr1:28171840-28172004	+	0	0
Csa1G700660	2720	0.285597	Chr1:28173273-28177735	+	8	8.33074
Csa1G700670	717	0	Chr1:28183128-28183980	+	0	0
Csa1G700680	663	0	Chr1:28197960-28198735	+	0	0
Csa1G700690	495	0	Chr1:28201733-28202859	+	0	0
Csa1G700700	312	0	Chr1:28204851-28205162	+	0	0
Csa1G701200	1089	0	Chr1:28212277-28213529	+	0	0
Csa1G701210	1843	0.881718	Chr1:28218174-28223079	+	32	33.323
Csa1G701220	1460	45.8169	Chr1:28224895-28228631	+	1273	1325.63
Csa1G701230	1236	62.9592	Chr1:28232561-28236522	+	1436	1495.37
Csa1G701240	711	0	Chr1:28238731-28239576	+	0	0
Csa1G701250	873	0.135644	Chr1:28244454-28247035	+	2	2.08268
Csa1G701260	1566	1.09047	Chr1:28247687-28250043	+	30	30.1989
Csa1G701290	186	0	Chr1:28279296-28279595	+	0	0
Csa1G701300	2061	22.1567	Chr1:28299329-28304676	+	796	828.908
Csa1G701310	3005	29.5408	Chr1:28325113-28336117	+	1309	1363.12
Csa1G701330	4410	25.9082	Chr1:28340549-28348250	+	1969	2050.4
Csa1G701350	1829	18.6761	Chr1:28356415-28360385	+	672	699.782
Csa1G701360	837	0	Chr1:28362698-28364686	+	0	0
Csa1G701390	828	31.6768	Chr1:28373188-28376105	+	385	400.917
Csa1G701940	1055	128.661	Chr1:28461111-28465423	+	2394	2491.93
Csa1G701950	2848	3.99072	Chr1:28468117-28472204	+	233	241.591
Csa1G701970	1017	16.9858	Chr1:28481754-28484382	+	300	311.361
Csa1G701980	2375	4.55997	Chr1:28488484-28490858	+	220	228.455
Csa1G701990	1486	27.8463	Chr1:28494647-28498199	+	751	782.048
Csa1G702020	414	0	Chr1:28524040-28524616	+	0	0
Csa1G704090	1809	10.1697	Chr1:28635479-28640433	+	294	306.154
Csa1G704590	1557	0	Chr1:28653784-28655340	+	0	0
Csa1G705100	1986	13.1616	Chr1:28679382-28689343	+	441	459.232
Csa1G705610	1611	0.231697	Chr1:28699345-28700955	+	8	7.51308
Csa1G707650	1953	33.7409	Chr1:28844835-28866553	+	1307	1361.03
Csa1G707660	3115	59.6309	Chr1:28869631-28878056	+	2553	2658.54
Csa1G708160	841	14.7695	Chr1:28884353-28887663	+	202	210.351
Csa1G708660	918	6.35158	Chr1:28899968-28901694	+	100	104.134
Csa1G709160	891	38.2982	Chr1:28913749-28916700	+	580	603.979
Csa1G710160	841	144.511	Chr1:28936666-28937506	+	2028	2111.84
Csa1G711160	264	0	Chr1:28947230-28947493	+	0	0
Csa1G713660	3777	6.68137	Chr1:28982162-28986563	+	511	531.085
Csa1G713670	2894	2.56146	Chr1:28999314-29009945	+	150	156.202
Csa1G714720	555	0	Chr1:29080127-29080841	+	0	0
Csa1G715240	249	0	Chr1:29099935-29100183	+	0	0
Csa1G716260	180	0	Chr1:29148743-29149009	+	0	0
Csa1G000010	784	315.023	Chr1:2952-4284	-	4022	4188.28
Csa1G000020	3452	220.999	Chr1:5474-14089	-	15920	16578.2
Csa1G000040	2082	24.1818	Chr1:22928-27657	-	745	774.759
Csa1G000550	3266	11.0234	Chr1:37586-43858	-	509	529.002
Csa1G000570	1537	192.609	Chr1:44586-46222	-	5681	5915.87
Csa1G000610	3405	24.8394	Chr1:71694-88941	-	1736	1807.77
Csa1G000620	315	0.425781	Chr1:88982-89296	-	1	1.04134
Csa1G000650	1035	4.85192	Chr1:99074-100705	-	89	92.6795
Csa1G000660	436	2.38257	Chr1:100765-101277	-	12	12.4961
Csa1G000670	884	31.3567	Chr1:103087-104228	-	470	489.431
Csa1G000690	1718	36.8942	Chr1:107382-112589	-	1152	1199.62
Csa1G000720	2143	42.1203	Chr1:121028-127886	-	1649	1716.13
Csa1G000760	879	0.0672145	Chr1:145779-146820	-	1	1.04134
Csa1G000770	1608	3.32159	Chr1:148477-153085	-	76	78.8037
Csa1G001270	159	0	Chr1:154784-155053	-	0	0
Csa1G001310	1632	33.9852	Chr1:172024-177042	-	733	763.304
Csa1G001330	3073	14.1445	Chr1:182518-197919	-	732	762.262
Csa1G001360	1444	0.473949	Chr1:199481-201164	-	13	13.5374
Csa1G001370	3716	65.1013	Chr1:202326-209324	-	3751	3906.08
Csa1G001410	1758	24.8694	Chr1:219239-221361	-	820	853.103
Csa1G001420	1400	78.067	Chr1:223141-225480	-	2065	2150.37
Csa1G001430	1759	24.7772	Chr1:227069-229281	-	853	888.265
Csa1G001440	603	0.228664	Chr1:232886-233488	-	2	2.08268
Csa1G001460	1291	153.994	Chr1:242530-246131	-	3156	3286.48
Csa1G001470	759	20.4717	Chr1:247573-248331	-	250	260.336
Csa1G001500	1278	14.3446	Chr1:259800-261917	-	341	354.64
Csa1G001530	759	16.7868	Chr1:292783-293541	-	205	213.475
Csa1G002050	2232	14.2031	Chr1:317042-323903	-	534	556.077
Csa1G002060	1736	97.7715	Chr1:324569-327445	-	3316	3453.09
Csa1G002110	499	0.776866	Chr1:349664-350162	-	5	5.20671
Csa1G002120	3238	27.9077	Chr1:353929-364736	-	1666	1734.88
Csa1G002160	3683	90.2945	Chr1:392575-402009	-	3303	3439.55
Csa1G002690	2325	29.5104	Chr1:415721-421617	-	1387	1444.34
Csa1G002700	2261	10.7332	Chr1:422157-424868	-	429	445.694
Csa1G002710	6161	41.1925	Chr1:425381-458585	-	5331	5550.35
Csa1G002730	1854	2.38114	Chr1:462759-464612	-	87	90.5968
Csa1G002760	2147	5.08757	Chr1:484626-487073	-	219	228.054
Csa1G002770	1884	68.4343	Chr1:487812-491382	-	2546	2651.26
Csa1G002800	2692	19.6564	Chr1:496871-499676	-	965	1004.89
Csa1G002820	2032	25.9894	Chr1:502966-505746	-	990	1030.93
Csa1G002830	1621	16.566	Chr1:506451-509937	-	514	535.25
Csa1G002860	2278	13.4693	Chr1:520583-522860	-	619	644.591
Csa1G002870	2097	4.41155	Chr1:526662-529358	-	185	192.648
Csa1G002890	1504	169.912	Chr1:534041-536360	-	4887	5089.04
Csa1G002900	2898	12.021	Chr1:536921-541492	-	718	747.683
Csa1G002910	4090	21.931	Chr1:544351-550008	-	1178	1226.7
Csa1G003520	2364	4.76323	Chr1:592299-594662	-	228	237.426
Csa1G003530	2475	7.77015	Chr1:595079-597553	-	392	407.26
Csa1G003540	1227	147.599	Chr1:606147-607595	-	3337	3474.96
Csa1G004060	1102	16.3483	Chr1:618042-620222	-	312	323.857
Csa1G004110	1482	1.41476	Chr1:645151-646860	-	40	41.6537
Csa1G004160	801	1.91452	Chr1:659158-659958	-	26	26.2068
Csa1G004210	363	0.292834	Chr1:725100-725525	-	1	1.04134
Csa1G004230	1433	20.4527	Chr1:733280-735902	-	556	578.986
Csa1G004250	3038	36.1897	Chr1:751719-757007	-	2193	2282.62
Csa1G004280	2242	15.1848	Chr1:764123-768199	-	685	713.32
Csa1G004300	198	77.8415	Chr1:782076-782273	-	9	8.33319
Csa1G004350	3198	20.8829	Chr1:807400-829237	-	1193	1242.32
Csa1G004360	2268	0.131193	Chr1:826445-828712	-	6	6.24805
Csa1G004370	2825	30.3351	Chr1:831972-838799	-	1413	1471.41
Csa1G004870	1776	3.47601	Chr1:839573-845531	-	83	86.4314
Csa1G004900	1416	1.11911	Chr1:858938-861275	-	30	31.2403
Csa1G004910	1377	208.894	Chr1:929929-931862	-	5161	5374.36
Csa1G004930	2022	53.6638	Chr1:942353-946923	-	2161	2250.34
Csa1G004940	1962	79.8294	Chr1:950909-955427	-	3011	3135.48
Csa1G004950	1293	24.6317	Chr1:956216-960180	-	593	617.516
Csa1G004960	3106	52.8634	Chr1:960881-964847	-	3062	3187.54
Csa1G004970	1152	18.344	Chr1:973071-975825	-	384	398.834
Csa1G004980	4135	63.719	Chr1:978215-991022	-	2579	2684.58
Csa1G005520	2119	23.3594	Chr1:1011085-1014569	-	991	1031.97
Csa1G005530	2254	0.572396	Chr1:1018006-1021541	-	26	27.0749
Csa1G005580	4181	37.4323	Chr1:1048146-1052911	-	3002	3126.11
Csa1G005590	1748	21.2609	Chr1:1053556-1057719	-	574	597.731
Csa1G005620	5210	56.8008	Chr1:1067842-1074466	-	6310	6570.87
Csa1G005630	1183	74.5534	Chr1:1075568-1079182	-	1324	1377.7
Csa1G005660	911	10.5847	Chr1:1107571-1110314	-	165	171.821
Csa1G005670	603	50.0774	Chr1:1111978-1116213	-	438	456.108
Csa1G005690	2684	26.5976	Chr1:1120626-1127140	-	1436	1494.33
Csa1G005710	3350	13.755	Chr1:1128823-1135512	-	756	787.255
Csa1G006290	1145	4.6183	Chr1:1171295-1175173	-	96	99.9689
Csa1G006330	2105	43.6552	Chr1:1190224-1192611	-	1288	1341.25
Csa1G007840	2182	2.88643	Chr1:1213377-1219416	-	124	129.126
Csa1G007860	2072	44.2001	Chr1:1230421-1233189	-	1829	1904.61
Csa1G007870	3635	18.5445	Chr1:1235162-1249015	-	1222	1272.52
Csa1G007910	1725	15.1936	Chr1:1260712-1264663	-	510	531.085
Csa1G008410	4031	36.3667	Chr1:1269354-1274171	-	1191	1240.24
Csa1G008430	1104	0	Chr1:1275027-1276369	-	0	0
Csa1G008440	2926	46.163	Chr1:1277516-1286270	-	2786	2901.18
Csa1G008450	2960	11.6554	Chr1:1288087-1292090	-	514	534.209
Csa1G008460	524	0.143031	Chr1:1292256-1292779	-	1	1.04134
Csa1G008470	1900	6.23019	Chr1:1293444-1296125	-	234	243.674
Csa1G008490	5758	17.5478	Chr1:1307568-1317810	-	2163	2252.42
Csa1G008500	3051	22.1478	Chr1:1318685-1322379	-	1298	1351.66
Csa1G008530	2491	28.2308	Chr1:1339414-1342632	-	1216	1265.23
Csa1G008540	1958	0.669284	Chr1:1345180-1347575	-	26	27.0749
Csa1G008580	2537	51.4788	Chr1:1368641-1374696	-	2429	2529.42
Csa1G009080	171	0	Chr1:1378131-1378392	-	0	0
Csa1G009590	1519	16.7725	Chr1:1385313-1388115	-	488	508.175
Csa1G009600	3160	1.64983	Chr1:1389332-1394765	-	108	112.465
Csa1G009640	1285	50.4667	Chr1:1408121-1411214	-	1206	1255.86
Csa1G009650	1926	170	Chr1:1419543-1422302	-	2633	2740.81
Csa1G009660	1715	19.7687	Chr1:1422641-1425294	-	554	576.903
Csa1G009670	2801	22.1543	Chr1:1425698-1431380	-	758	789.338
Csa1G009680	1317	24.5451	Chr1:1434041-1435357	-	604	628.971
Csa1G009720	332	4.03484	Chr1:1463118-1463449	-	11	11.4548
Csa1G009760	1467	23.8368	Chr1:1476440-1479011	-	666	693.534
Csa1G009770	1728	135.544	Chr1:1479396-1481218	-	4573	4762.06
Csa1G009800	944	18.3804	Chr1:1493240-1496334	-	300	312.403
Csa1G009810	1401	210.698	Chr1:1497888-1499472	-	5578	5808.61
Csa1G009820	2122	266.254	Chr1:1501188-1503617	-	5808	6048.12
Csa1G009830	1029	25.7002	Chr1:1507284-1508758	-	468	487.348
Csa1G009850	1521	3.15721	Chr1:1511047-1512567	-	92	95.8035
Csa1G009860	502	389.801	Chr1:1513881-1515700	-	2535	2639.57
Csa1G011460	6381	44.8349	Chr1:1585013-1600298	-	3060	3186.51
Csa1G011480	792	44.8048	Chr1:1609234-1611558	-	580	603.979
Csa1G011540	2239	1.73669	Chr1:1643076-1645938	-	79	81.5445
Csa1G011560	5460	13.5954	Chr1:1667120-1678305	-	1549	1612
Csa1G011580	249	0	Chr1:1687641-1687987	-	0	0
Csa1G012100	1548	2.98312	Chr1:1693339-1697176	-	80	83.3074
Csa1G012110	1971	20.6223	Chr1:1698095-1701407	-	694	722.692
Csa1G012120	1863	0.517189	Chr1:1704743-1706682	-	19	19.7855
Csa1G012130	2653	44.2682	Chr1:1709820-1713879	-	2196	2286.79
Csa1G012160	1197	15.6777	Chr1:1727485-1731610	-	344	358.222
Csa1G012660	3972	24.535	Chr1:1732343-1746349	-	1600	1665.11
Csa1G013160	845	112.304	Chr1:1748087-1750900	-	1586	1651.57
Csa1G013230	2233	18.1731	Chr1:1782802-1785241	-	817	850.777
Csa1G013240	1893	21.4216	Chr1:1786247-1790072	-	694	722.692
Csa1G013250	2996	3.3083	Chr1:1790942-1797680	-	177	184.318
Csa1G013770	1468	227.53	Chr1:1814174-1817242	-	6358	6620.7
Csa1G013810	1858	92.5845	Chr1:1828943-1835030	-	3391	3531.19
Csa1G014320	4178	11.8619	Chr1:1856851-1862493	-	887	923.671
Csa1G014340	9103	24.0384	Chr1:1864624-1881458	-	3379	3517.66
Csa1G014370	2884	15.9019	Chr1:1882749-1891768	-	622	647.715
Csa1G014390	883	0	Chr1:1902230-1903330	-	0	0
Csa1G014440	1257	35.4459	Chr1:1915599-1918626	-	825	859.107
Csa1G014470	2372	75.9828	Chr1:1925174-1933241	-	3291	3426.02
Csa1G014480	2764	12.8529	Chr1:1934490-1940825	-	704	732.063
Csa1G014520	372	0	Chr1:1954536-1955454	-	0	0
Csa1G015060	3216	9.37214	Chr1:1983814-1988995	-	626	651.88
Csa1G015580	2865	33.4428	Chr1:2007039-2011209	-	1973	2054.57
Csa1G015590	1498	21.1327	Chr1:2021277-2026224	-	605	630.012
Csa1G015630	3078	8.19525	Chr1:2046468-2050903	-	242	251.835
Csa1G015660	2362	11.1142	Chr1:2064915-2069576	-	441	459.232
Csa1G015670	825	0.511766	Chr1:2073123-2074514	-	7	7.2894
Csa1G015690	1204	3.49316	Chr1:2094477-2097837	-	73	76.018
Csa1G015710	1826	79.539	Chr1:2103999-2107240	-	2666	2775.18
Csa1G015720	303	49.4367	Chr1:2110988-2111290	-	103	107.186
Csa1G015740	2576	19.8885	Chr1:2115136-2122291	-	834	867.438
Csa1G015750	273	0	Chr1:2125181-2125829	-	0	0
Csa1G015760	1203	0	Chr1:2137356-2138558	-	0	0
Csa1G015770	1206	0	Chr1:2140110-2141315	-	0	0
Csa1G015790	4159	13.1949	Chr1:2145624-2156942	-	1146	1192.34
Csa1G015820	2898	8.60548	Chr1:2167786-2172483	-	514	535.25
Csa1G015840	2324	24.3931	Chr1:2177213-2183496	-	1077	1121.53
Csa1G015860	943	0.0613516	Chr1:2191967-2192909	-	1	1.04134
Csa1G015870	867	0.410645	Chr1:2196957-2197823	-	6	6.24805
Csa1G020880	2414	25.208	Chr1:2204463-2214366	-	1006	1047.59
Csa1G021920	666	799.482	Chr1:2263121-2267635	-	7717	8036.04
Csa1G021950	210	34.4001	Chr1:2274464-2274907	-	7	7.2894
Csa1G021960	1682	2.54058	Chr1:2276021-2280257	-	75	78.1007
Csa1G021970	2033	57.2647	Chr1:2281097-2289387	-	2320	2415.91
Csa1G022500	2100	14.2298	Chr1:2306062-2309211	-	595	619.599
Csa1G022520	1035	259.675	Chr1:2313413-2315364	-	4652	4844.33
Csa1G022530	1146	7.20839	Chr1:2316380-2317525	-	150	156.201
Csa1G023040	2200	12.0423	Chr1:2328458-2335996	-	453	470.687
Csa1G023060	900	22.9402	Chr1:2342598-2343587	-	352	366.552
Csa1G023070	1051	1866.28	Chr1:2346843-2348644	-	34897	36339.7
Csa1G023080	2670	15.3333	Chr1:2351587-2356076	-	719	748.725
Csa1G023590	3201	42.8404	Chr1:2366009-2371233	-	2704	2815.78
Csa1G023610	3204	8.785	Chr1:2372306-2379338	-	580	602.937
Csa1G024120	901	26.7447	Chr1:2383627-2386251	-	411	426.951
Csa1G024130	2880	27.7686	Chr1:2386963-2391558	-	1456	1516.19
Csa1G024150	1710	2.02757	Chr1:2397244-2400148	-	61	62.4805
Csa1G024180	1304	15.2722	Chr1:2414767-2418021	-	337	349.891
Csa1G024200	1150	5.88575	Chr1:2425902-2427167	-	123	128.085
Csa1G024210	4331	15.2791	Chr1:2429414-2438826	-	1399	1456.84
Csa1G024230	1622	3.63938	Chr1:2458237-2463139	-	113	117.672
Csa1G024250	1541	9.39198	Chr1:2475798-2479307	-	235	244.678
Csa1G024270	2335	11.5199	Chr1:2487375-2490119	-	544	566.49
Csa1G024280	264	0	Chr1:2525987-2526250	-	0	0
Csa1G024290	1456	2.52989	Chr1:2526893-2530179	-	58	60.3978
Csa1G024820	231	7.6809	Chr1:2551421-2551746	-	4	4.16537
Csa1G024830	1455	898.081	Chr1:2554015-2556107	-	24853	25880.5
Csa1G024860	878	11.3762	Chr1:2569643-2571076	-	169	175.987
Csa1G024880	1531	5.61955	Chr1:2579074-2582349	-	165	171.821
Csa1G024890	1864	31.6655	Chr1:2584152-2587364	-	1164	1212.12
Csa1G024900	2007	26.4778	Chr1:2588614-2593759	-	984	1024.68
Csa1G024910	1980	0.641089	Chr1:2596666-2600644	-	26	26.0335
Csa1G024930	894	40.8949	Chr1:2613162-2614263	-	494	514.423
Csa1G024940	2456	46.25	Chr1:2615121-2620964	-	1895	1972.3
Csa1G024950	1541	99.4266	Chr1:2622563-2624899	-	2572	2678.34
Csa1G024960	459	0	Chr1:2630605-2631677	-	0	0
Csa1G024990	2706	31.7121	Chr1:2637472-2643402	-	1749	1821.31
Csa1G025000	2342	10.1524	Chr1:2646254-2652609	-	481	500.886
Csa1G025010	713	2.85968	Chr1:2653366-2656281	-	32	33.323
Csa1G025020	991	67.8921	Chr1:2661928-2662918	-	1179	1227.74
Csa1G025030	2049	1.29714	Chr1:2668733-2670781	-	54	55.2046
Csa1G025050	1874	3.2723	Chr1:2678511-2682447	-	121	126.003
Csa1G025070	2140	3.5439	Chr1:2705571-2708596	-	152	158.284
Csa1G025080	921	62.8969	Chr1:2711790-2714524	-	912	948.663
Csa1G025100	2284	32.4071	Chr1:2721337-2731823	-	1448	1506.95
Csa1G025110	1507	9.12807	Chr1:2733239-2737765	-	257	267.625
Csa1G025130	1286	49.291	Chr1:2744657-2746934	-	1179	1227.74
Csa1G025140	6017	60.8607	Chr1:2748530-2755898	-	7591	7904.83
Csa1G025160	4597	54.6077	Chr1:2756838-2773136	-	4069	4237.22
Csa1G025190	684	1.89648	Chr1:2785262-2785945	-	20	20.8268
Csa1G025230	174	0	Chr1:2809185-2809454	-	0	0
Csa1G025240	902	2.6643	Chr1:2812045-2812946	-	41	42.695
Csa1G025260	1025	8.18751	Chr1:2826366-2828071	-	103	107.258
Csa1G025790	1661	42.0159	Chr1:2857573-2860639	-	1355	1411.02
Csa1G025840	2505	0.901979	Chr1:2884199-2887901	-	46	47.9017
Csa1G025860	692	83.5543	Chr1:2894728-2897162	-	896	933.043
Csa1G025880	842	20.7032	Chr1:2903542-2905726	-	291	303.031
Csa1G025910	2836	112.934	Chr1:2931801-2939618	-	2146	2234.72
Csa1G025940	2260	25.9924	Chr1:2953526-2957717	-	1139	1186.09
Csa1G025980	3190	102.526	Chr1:2977450-2992841	-	3637	3786.32
Csa1G026000	5438	12.9699	Chr1:2999854-3031434	-	1012	1052.8
Csa1G027520	3398	20.7163	Chr1:3041799-3090511	-	1006	1046.55
Csa1G028030	339	0	Chr1:3075015-3075506	-	0	0
Csa1G029580	4520	49.4232	Chr1:3121769-3130929	-	4733	4928.52
Csa1G030620	2072	31.102	Chr1:3156915-3190485	-	1287	1340.21
Csa1G030650	5694	1.05232	Chr1:3202867-3208647	-	129	133.517
Csa1G030670	9890	18.032	Chr1:3210648-3226333	-	1095	1139.69
Csa1G031200	2866	34.1908	Chr1:3260763-3303564	-	1541	1603.67
Csa1G031720	1892	0.0267513	Chr1:3304034-3306353	-	1	1.04134
Csa1G031730	1916	36.8205	Chr1:3309095-3311908	-	1301	1353.75
Csa1G031740	1624	14.4476	Chr1:3312567-3316517	-	437	455.066
Csa1G031750	3071	20.5414	Chr1:3319361-3323383	-	1128	1174.63
Csa1G031800	1013	0.112057	Chr1:3370382-3372021	-	2	2.08269
Csa1G031810	1196	87.1357	Chr1:3373123-3374824	-	1910	1988.96
Csa1G031840	1408	13.1016	Chr1:3388227-3392167	-	232	241.591
Csa1G031860	748	490.054	Chr1:3395268-3397757	-	5469	5694.06
Csa1G031870	574	0	Chr1:3401296-3401869	-	0	0
Csa1G031880	1627	19.686	Chr1:3403444-3406832	-	620	645.632
Csa1G031890	3021	2.54556	Chr1:3408688-3413207	-	159	165.573
Csa1G031900	3836	217.754	Chr1:3414405-3421979	-	16799	17493.5
Csa1G032420	1425	15.4034	Chr1:3434779-3438242	-	416	433.198
Csa1G032440	2709	3.34301	Chr1:3442287-3446270	-	186	192.648
Csa1G032450	1427	13.4001	Chr1:3451190-3453546	-	339	353.015
Csa1G032460	934	3.39625	Chr1:3460225-3462152	-	49	49.9845
Csa1G032470	907	31.6134	Chr1:3462664-3465232	-	490	510.258
Csa1G032480	2676	26.9957	Chr1:3465501-3468676	-	614	639.384
Csa1G033000	937	19.98	Chr1:3485170-3486106	-	323	336.354
Csa1G033020	673	10.8722	Chr1:3491154-3492222	-	112	116.63
Csa1G033030	1026	15.2122	Chr1:3495021-3496981	-	276	287.41
Csa1G033040	996	0	Chr1:3498084-3499453	-	0	0
Csa1G033050	1174	1.30651	Chr1:3500698-3502113	-	28	29.1576
Csa1G033080	1831	3.35867	Chr1:3511124-3512954	-	121	126.002
Csa1G033090	4262	15.4295	Chr1:3513454-3519680	-	572	595.1
Csa1G033220	455	2.19834	Chr1:3568863-3569317	-	12	12.4961
Csa1G033230	1742	52.7961	Chr1:3570442-3574600	-	1425	1482.87
Csa1G033240	511	4.7742	Chr1:3580449-3581567	-	32	33.323
Csa1G033290	373	2.28322	Chr1:3601214-3601627	-	9	8.64751
Csa1G033310	1214	3.94271	Chr1:3605570-3606960	-	88	91.6381
Csa1G033320	741	0	Chr1:3607544-3608703	-	0	0
Csa1G038350	2211	14.0914	Chr1:3627226-3630341	-	626	650.839
Csa1G038390	1194	11.6112	Chr1:3642566-3644177	-	254	264.501
Csa1G038900	5001	13.0892	Chr1:3649948-3658621	-	1326	1379.78
Csa1G038910	3037	13.9973	Chr1:3661194-3666895	-	819	852.859
Csa1G038930	559	0.38615	Chr1:3673070-3673928	-	3	3.12403
Csa1G038950	1518	1.23088	Chr1:3679605-3682825	-	31	31.2403
Csa1G038980	3490	24.7933	Chr1:3695008-3700246	-	1115	1161.1
Csa1G039020	1656	13.7994	Chr1:3713306-3715903	-	413	429.034
Csa1G039030	1518	2.04647	Chr1:3716291-3719303	-	59	60.3978
Csa1G039040	1940	12.0108	Chr1:3721414-3726104	-	461	479.018
Csa1G039050	2077	4.89262	Chr1:3728645-3730721	-	203	211.392
Csa1G039060	2733	19.5155	Chr1:3736394-3743649	-	553	575.862
Csa1G039070	6155	47.2113	Chr1:3745667-3756811	-	6005	6253.26
Csa1G039120	1871	139.023	Chr1:3775652-3777675	-	5132	5344.17
Csa1G039130	6976	42.7938	Chr1:3778793-3802667	-	3284	3419.77
Csa1G039180	1255	556.83	Chr1:3826630-3831054	-	8985	9355.41
Csa1G039210	2202	9.4651	Chr1:3837121-3839322	-	419	436.322
Csa1G039220	3068	74.8822	Chr1:3839864-3848724	-	2774	2887.64
Csa1G039240	677	142.536	Chr1:3854937-3857380	-	1481	1542.23
Csa1G039280	3867	22.3739	Chr1:3864723-3869709	-	1818	1893.16
Csa1G039290	2215	29.2443	Chr1:3875740-3880625	-	1114	1159.01
Csa1G039310	1036	1.6335	Chr1:3881464-3883535	-	30	31.2403
Csa1G039320	1745	12.0749	Chr1:3883830-3888935	-	361	375.924
Csa1G039330	2574	20.3659	Chr1:3889338-3894290	-	993	1034.05
Csa1G039850	1904	15.726	Chr1:3919838-3925014	-	592	616.474
Csa1G039860	1323	0.727534	Chr1:3925627-3927534	-	18	18.7442
Csa1G039870	225	4.82533	Chr1:3928985-3929352	-	2	2.08268
Csa1G039890	2608	54.3447	Chr1:3934043-3940006	-	2748	2861.61
Csa1G039930	2066	15.2411	Chr1:3966364-3968844	-	467	486.307
Csa1G039950	1414	33.33	Chr1:3971077-3973500	-	892	928.877
Csa1G039960	561	0.383954	Chr1:3973965-3974525	-	3	3.12403
Csa1G039980	2516	34.4781	Chr1:3982306-3987769	-	1525	1588.05
Csa1G039990	2272	23.4231	Chr1:3991133-3994439	-	1073	1117.36
Csa1G040010	523	0	Chr1:3997969-3998708	-	0	0
Csa1G041560	1681	15.7215	Chr1:4030405-4033122	-	514	535.247
Csa1G041570	3247	11.9916	Chr1:4033441-4052347	-	635	660.717
Csa1G042110	579	0.365261	Chr1:4075323-4075997	-	3	3.12403
Csa1G042130	1162	6.2841	Chr1:4082353-4083693	-	133	138.499
Csa1G042140	1401	32.4283	Chr1:4084289-4087319	-	613	637.301
Csa1G042160	866	5.41506	Chr1:4093129-4093994	-	79	82.266
Csa1G042180	3527	2.06801	Chr1:4126039-4129721	-	89	92.6795
Csa1G042190	180	0	Chr1:4138867-4139046	-	0	0
Csa1G042200	2873	46.2438	Chr1:4144920-4150432	-	2544	2648.13
Csa1G042230	1149	13.839	Chr1:4170130-4173640	-	286	296.782
Csa1G042240	4441	33.59	Chr1:4174294-4186915	-	2236	2328.45
Csa1G042260	716	2.58013	Chr1:4193843-4194853	-	29	29.1575
Csa1G042270	720	2.99676	Chr1:4207902-4208621	-	34	35.4056
Csa1G042280	828	107.313	Chr1:4219201-4220028	-	1475	1535.98
Csa1G042310	935	170.595	Chr1:4234610-4240032	-	1465	1524.52
Csa1G042330	3369	5.74587	Chr1:4244051-4251901	-	352	366.552
Csa1G042340	1021	12.0895	Chr1:4258154-4259785	-	218	227.013
Csa1G042370	1437	7.32927	Chr1:4275943-4280439	-	122	126.002
Csa1G042470	409	0.225388	Chr1:4332757-4333165	-	1	1.04134
Csa1G042480	4514	2.86648	Chr1:4333428-4338148	-	143	148.912
Csa1G042490	3533	1.31897	Chr1:4339931-4343692	-	89	92.6795
Csa1G042500	9026	4.67124	Chr1:4343827-4354462	-	245	254.088
Csa1G042540	1291	0.832285	Chr1:4356170-4357460	-	20	20.8268
Csa1G042560	851	202.585	Chr1:4365612-4366462	-	2888	3007.4
Csa1G042590	683	30.3127	Chr1:4374153-4375896	-	319	332.188
Csa1G042610	2500	11.5556	Chr1:4385462-4389338	-	589	612.351
Csa1G042620	2691	4.78205	Chr1:4390056-4393757	-	195	202.02
Csa1G042630	1290	5.08023	Chr1:4395239-4397382	-	110	114.548
Csa1G042640	3404	45.1829	Chr1:4397753-4403602	-	2680	2789.76
Csa1G042650	2084	104.619	Chr1:4406237-4408320	-	4357	4537.13
Csa1G042660	1963	74.9771	Chr1:4409718-4420806	-	2921	3041.76
Csa1G042670	876	7.73687	Chr1:4430048-4431545	-	114	118.713
Csa1G042680	1251	54.6205	Chr1:4432777-4436765	-	1264	1316.26
Csa1G042700	1902	141.051	Chr1:4442347-4445580	-	5304	5523.28
Csa1G042710	2804	0.542633	Chr1:4448482-4451408	-	28	28.6976
Csa1G042720	2231	7.5362	Chr1:4453730-4457950	-	310	322.816
Csa1G042760	1418	339.379	Chr1:4484498-4486024	-	9112	9488.71
Csa1G042780	1378	8.01143	Chr1:4494646-4497727	-	208	216.599
Csa1G042800	2442	41.1229	Chr1:4509663-4514802	-	1951	2030.61
Csa1G042820	2318	48.761	Chr1:4522771-4526141	-	2284	2378.42
Csa1G042850	2596	18.0496	Chr1:4541092-4544974	-	957	996.565
Csa1G042880	2014	15.4518	Chr1:4555555-4560468	-	552	574.815
Csa1G042890	2132	9.76287	Chr1:4563409-4565930	-	417	434.24
Csa1G042900	790	0	Chr1:4567075-4568054	-	0	0
Csa1G042920	1572	36.0392	Chr1:4573626-4577405	-	1091	1136.1
Csa1G042930	2664	63.6889	Chr1:4585793-4589263	-	3346	3484.33
Csa1G042940	1366	15.7999	Chr1:4594854-4596789	-	406	422.785
Csa1G042970	1857	37.7557	Chr1:4614167-4617313	-	1382	1439.13
Csa1G042980	1294	32.4938	Chr1:4620474-4621767	-	783	815.371
Csa1G043020	1391	19.0845	Chr1:4659348-4661788	-	501	521.712
Csa1G043030	1339	17.443	Chr1:4673709-4679397	-	427	443.612
Csa1G043060	1139	1.37855	Chr1:4709266-4714613	-	27	27.0749
Csa1G043070	917	30.0054	Chr1:4716148-4718260	-	383	397.793
Csa1G043120	2676	74.2002	Chr1:4736644-4741623	-	4066	4234.1
Csa1G043130	1562	80.0654	Chr1:4742993-4747744	-	2406	2505.47
Csa1G043160	2631	23.4526	Chr1:4766236-4770555	-	1249	1300.64
Csa1G043170	3793	19.5517	Chr1:4773248-4781877	-	1132	1178.8
Csa1G043180	688	98.5925	Chr1:4784696-4786827	-	966	1005.94
Csa1G043200	811	33.515	Chr1:4791693-4792503	-	448	466.521
Csa1G043210	477	0	Chr1:4794973-4795611	-	0	0
Csa1G043220	618	0	Chr1:4797141-4797758	-	0	0
Csa1G043230	1820	12.2667	Chr1:4798417-4801657	-	434	451.943
Csa1G043260	820	53.9236	Chr1:4826330-4831417	-	728	758.097
Csa1G043270	830	38.0828	Chr1:4832214-4835175	-	520	540.457
Csa1G043280	2824	32.8321	Chr1:4835730-4848201	-	1559	1623.06
Csa1G043320	3141	9.55049	Chr1:4851657-4857499	-	622	647.715
Csa1G044320	2019	54.3871	Chr1:4861325-4865822	-	1995	2077.48
Csa1G044830	741	0	Chr1:4883798-4884628	-	0	0
Csa1G044870	1839	123.412	Chr1:4903764-4906665	-	3995	4160.16
Csa1G044900	1452	28.5799	Chr1:4915696-4917228	-	789	821.619
Csa1G044930	1014	0	Chr1:4922944-4923957	-	0	0
Csa1G045470	5144	125.179	Chr1:4941392-4956474	-	5822	6061.65
Csa1G045480	1864	0.108816	Chr1:4961215-4964511	-	4	4.16537
Csa1G045510	1761	11.966	Chr1:4986001-4990217	-	406	422.702
Csa1G045540	1142	117.759	Chr1:4996673-4997907	-	2440	2540.88
Csa1G045560	1444	4.44783	Chr1:5009323-5012559	-	122	127.044
Csa1G045570	2173	16.5225	Chr1:5013199-5017891	-	596	619.598
Csa1G045600	3717	138.12	Chr1:5023168-5029128	-	10628	11066.3
Csa1G045610	1466	7.3788	Chr1:5036912-5039959	-	206	214.517
Csa1G045620	2400	20.8563	Chr1:5041991-5047288	-	1015	1056.96
Csa1G045650	1797	19.9397	Chr1:5064258-5066054	-	704	732.368
Csa1G045660	1752	3.90998	Chr1:5067118-5068869	-	134	139.54
Csa1G045670	1929	50.1004	Chr1:5070843-5072771	-	1914	1993.13
Csa1G045680	2542	10.8064	Chr1:5075970-5079281	-	560	583.152
Csa1G045700	2746	1.08636	Chr1:5087163-5090346	-	60	62.4806
Csa1G045710	1606	9.35813	Chr1:5091120-5094954	-	283	294.699
Csa1G045730	1418	70.4616	Chr1:5100932-5103055	-	1892	1970.22
Csa1G045740	3322	23.9023	Chr1:5107043-5113787	-	1599	1664.07
Csa1G045790	2323	8.49734	Chr1:5133163-5137832	-	399	415.496
Csa1G045840	3506	6.25211	Chr1:5160703-5166189	-	266	276.997
Csa1G045880	1209	0.135083	Chr1:5189352-5191012	-	3	3.12403
Csa1G045900	890	10.7789	Chr1:5197821-5198893	-	163	169.739
Csa1G045950	729	23.2125	Chr1:5227452-5228180	-	268	279.08
Csa1G045970	177	0	Chr1:5231753-5232015	-	0	0
Csa1G045980	774	0.0797119	Chr1:5232131-5233707	-	1	1.04134
Csa1G046050	1141	6.57068	Chr1:5281407-5282547	-	136	141.623
Csa1G046060	2054	3.98745	Chr1:5287711-5290598	-	139	144.747
Csa1G046090	3478	48.5582	Chr1:5303400-5307411	-	3526	3671.77
Csa1G046100	1275	108.174	Chr1:5323547-5326654	-	2561	2666.88
Csa1G046150	1325	21.1817	Chr1:5365336-5367907	-	525	546.705
Csa1G046180	992	88.4518	Chr1:5377973-5380269	-	1538	1601.58
Csa1G046190	3828	18.1292	Chr1:5381446-5387735	-	1380	1437.05
Csa1G046210	3514	6.14924	Chr1:5390525-5394038	-	452	470.102
Csa1G046220	1666	58.8043	Chr1:5398165-5403545	-	1647	1715.09
Csa1G046240	1519	11.5139	Chr1:5405997-5407685	-	335	348.85
Csa1G046250	1565	10.758	Chr1:5409320-5411248	-	324	337.395
Csa1G046270	3768	11.7431	Chr1:5424258-5428649	-	925	962.201
Csa1G046300	731	9.57727	Chr1:5442477-5443207	-	111	115.589
Csa1G046310	1073	8.97192	Chr1:5451544-5452616	-	173	179.265
Csa1G046320	234	0	Chr1:5457967-5458244	-	0	0
Csa1G046830	3120	11.5373	Chr1:5471901-5475020	-	747	776.856
Csa1G046840	910	745.581	Chr1:5478085-5478994	-	11606	12085.8
Csa1G046850	794	39.7245	Chr1:5480200-5482266	-	516	537.333
Csa1G046880	672	12.0631	Chr1:5493658-5494329	-	124	129.126
Csa1G046910	4083	18.7653	Chr1:5505530-5512717	-	1100	1145.48
Csa1G046920	1443	0.0364872	Chr1:5513844-5516285	-	1	1.04134
Csa1G047440	1238	2.58174	Chr1:5525795-5528819	-	59	61.4392
Csa1G047450	2874	21.1669	Chr1:5529653-5534820	-	1253	1304.8
Csa1G048950	2767	215.506	Chr1:5601833-5605731	-	8508	8858.7
Csa1G049460	1620	69.4983	Chr1:5650939-5653299	-	2178	2268.04
Csa1G049960	1950	54.8491	Chr1:5665803-5668426	-	2121	2208.69
Csa1G049990	186	35.6342	Chr1:5687352-5687626	-	2	2.08268
Csa1G050010	315	0	Chr1:5692344-5692812	-	0	0
Csa1G050070	700	6.97165	Chr1:5729950-5731935	-	76	79.142
Csa1G050110	1583	1.97878	Chr1:5738765-5741800	-	36	36.447
Csa1G050140	3372	28.8259	Chr1:5749700-5759346	-	1891	1968.14
Csa1G050160	1222	11.0145	Chr1:5761782-5764806	-	247	257.212
Csa1G050200	1018	39.9653	Chr1:5780762-5783424	-	718	747.684
Csa1G050230	569	57.0631	Chr1:5793361-5793929	-	456	474.852
Csa1G050270	1164	10.6087	Chr1:5827494-5828657	-	225	234.302
Csa1G050280	1736	12.649	Chr1:5838700-5843546	-	429	446.736
Csa1G050290	2013	9.00939	Chr1:5845018-5848203	-	361	375.925
Csa1G050300	1918	1.36606	Chr1:5850954-5853840	-	48	49.9844
Csa1G050320	2017	0.226179	Chr1:5860297-5862776	-	8	7.2894
Csa1G050340	1139	182.195	Chr1:5863610-5866352	-	3532	3676.98
Csa1G050380	1603	6.52429	Chr1:5882933-5885607	-	202	210.351
Csa1G050390	1422	0.111357	Chr1:5887225-5890016	-	3	3.12403
Csa1G050400	1936	62.6715	Chr1:5891586-5895486	-	2404	2503.39
Csa1G050420	1445	1340.23	Chr1:5903743-5906110	-	27051	28169.4
Csa1G050430	4306	55.2162	Chr1:5907458-5920849	-	4978	5183.8
Csa1G050460	1197	22.9023	Chr1:5929318-5931662	-	402	418.62
Csa1G050470	2593	17.0903	Chr1:5932671-5936115	-	905	942.415
Csa1G050480	1188	33.0695	Chr1:5943881-5945240	-	719	748.725
Csa1G050500	1484	23.9664	Chr1:5963343-5966591	-	482	500.886
Csa1G050520	951	6.55658	Chr1:5971872-5972822	-	109	112.5
Csa1G050560	709	332.913	Chr1:5977185-5981189	-	3447	3588.47
Csa1G050550	288	0	Chr1:5977401-5977781	-	0	0
Csa1G050570	873	15.1243	Chr1:5981941-5984142	-	223	232.219
Csa1G050580	384	2.31874	Chr1:5987626-5988035	-	9	9.37208
Csa1G051590	2031	11.3167	Chr1:6001183-6004194	-	363	378.007
Csa1G051630	1236	0.0876869	Chr1:6043733-6046014	-	2	2.08268
Csa1G051690	610	2.5837	Chr1:6063743-6064352	-	23	23.9509
Csa1G051710	1496	3.1523	Chr1:6084187-6086465	-	82	85.3901
Csa1G051720	1034	0.218328	Chr1:6094109-6095707	-	4	4.16537
Csa1G051730	2272	32.7565	Chr1:6104392-6108504	-	1501	1563.05
Csa1G051740	1408	51.447	Chr1:6119992-6122029	-	1370	1426.64
Csa1G051770	875	36.5645	Chr1:6145061-6147547	-	498	518.589
[truncated: 20,170 more rows]
