# Supplementary material for: Comparative analysis of miRNA and mRNA abundance in determinate cucumber by high-throughput sequencing
Source: PLoS One. 2018 Jan 5;13(1):e0190691. doi: 10.1371/journal.pone.0190691 (PMC5755913; doi:10.1371/journal.pone.0190691)
Supplement: S9 Table — (XLSX) [file pone.0190691.s014.xlsx]

## Sheet: t2-h19
Table S9 transcriptome data of H1201 align to the cucumber EST library
#GeneID	Length	fpkm	Gene_position	Strand	raw_fragment_number	normalized_count
Csa1G000030	1944	33.9633	Chr1:18668-21806	+	1251	1189.54
Csa1G000050	2486	68.2566	Chr1:29782-32551	+	2121	2018.42
Csa1G000580	3527	157.323	Chr1:48657-58781	+	12434	11831.7
Csa1G000590	279	15.5115	Chr1:59163-62184	+	26	24.7425
Csa1G000600	2855	105.839	Chr1:62277-71689	+	6805	6475.89
Csa1G000630	2662	54.1547	Chr1:90065-98905	+	1002	952.588
Csa1G000680	1438	1.70854	Chr1:105203-107139	+	51	48.5335
Csa1G000700	828	2.19684	Chr1:113139-114687	+	33	31.404
Csa1G000710	1928	21.3034	Chr1:118842-120769	+	890	846.632
Csa1G000730	558	0	Chr1:129595-130200	+	0	0
Csa1G000740	2489	88.4727	Chr1:133723-137600	+	2485	2363.87
Csa1G000750	5332	2.70664	Chr1:139112-145600	+	337	320.701
Csa1G001280	234	98.5259	Chr1:155232-156471	+	60	57.0982
Csa1G001290	876	0	Chr1:158986-160393	+	0	0
Csa1G001300	997	0.365922	Chr1:165034-166640	+	7	6.66145
Csa1G001320	820	40.1387	Chr1:177552-181004	+	554	526.255
Csa1G001350	201	0	Chr1:198956-199156	+	0	0
Csa1G001390	4741	35.4629	Chr1:212065-220484	+	1681	1599.08
Csa1G001450	1769	29.2396	Chr1:235972-239802	+	1000	951.637
Csa1G001480	2423	20.4318	Chr1:250939-256330	+	934	888.828
Csa1G001490	2432	12.1458	Chr1:257653-260452	+	579	550.997
Csa1G001510	2641	0.590261	Chr1:266604-269244	+	35	33.1937
Csa1G001520	2426	74.1083	Chr1:285447-287872	+	3992	3798.93
Csa1G002030	1234	23.5427	Chr1:303161-304602	+	586	557.659
Csa1G002040	2113	4.56133	Chr1:308555-315934	+	211	200.795
Csa1G002070	360	0	Chr1:327461-328015	+	0	0
Csa1G002080	957	83.9877	Chr1:329089-332453	+	1525	1451.25
Csa1G002090	1725	0.353005	Chr1:337108-339522	+	13	12.3713
Csa1G002100	2593	15.6493	Chr1:342209-348303	+	851	808.891
Csa1G002130	1664	34.2827	Chr1:369875-372709	+	1201	1142.91
Csa1G002140	2080	214.404	Chr1:382227-385925	+	9746	9274.65
Csa1G002150	1194	19.1064	Chr1:386515-389045	+	457	434.898
Csa1G002670	972	14.5232	Chr1:403789-405183	+	269	255.99
Csa1G002680	3612	80.1794	Chr1:408349-415394	+	5588	5317.75
Csa1G002720	967	8.96145	Chr1:459948-462012	+	153	145.6
Csa1G002740	2380	18.1805	Chr1:470541-477905	+	959	912.619
Csa1G002750	1122	13.3975	Chr1:478851-484362	+	297	282.636
Csa1G002780	1272	6.81782	Chr1:492117-495418	+	176	167.488
Csa1G002790	1267	12.9606	Chr1:495815-497198	+	333	316.895
Csa1G002810	902	12.6037	Chr1:501847-502845	+	212	201.747
Csa1G002840	1032	0.850826	Chr1:517062-518160	+	17	16.1778
Csa1G002850	635	3.96903	Chr1:518756-520101	+	41	39.0171
Csa1G002880	1490	25.6792	Chr1:531138-534254	+	737	701.356
Csa1G002930	1373	58.755	Chr1:552186-555947	+	1661	1580.67
Csa1G002940	1645	11.0776	Chr1:564751-566571	+	213	201.747
Csa1G003450	1958	14.7562	Chr1:571184-574637	+	627	596.676
Csa1G003460	1737	7.60102	Chr1:575531-579138	+	142	135.132
Csa1G003480	372	0.508033	Chr1:580627-580998	+	2	1.90327
Csa1G003490	2234	4.83741	Chr1:581925-585370	+	238	226.489
Csa1G003500	473	0.469341	Chr1:586303-586775	+	3	2.85491
Csa1G003510	2003	20.1448	Chr1:588876-592262	+	878	835.537
Csa1G004040	1029	0	Chr1:612649-613677	+	0	0
Csa1G004050	2513	7.10943	Chr1:615237-617749	+	398	378.751
Csa1G004070	3637	60.5862	Chr1:620814-625630	+	3964	3771.33
Csa1G004100	3018	67.6491	Chr1:634874-641524	+	4439	4223.36
Csa1G004130	1913	27.2486	Chr1:652611-655662	+	1128	1073.45
Csa1G004140	2172	1.08682	Chr1:656263-659250	+	48	45.0883
Csa1G004170	1945	16.001	Chr1:668136-670695	+	235	222.808
Csa1G004180	1341	9.34816	Chr1:678390-679993	+	257	244.571
Csa1G004190	1776	14.0611	Chr1:707228-712518	+	512	486.702
Csa1G004220	1279	1.77026	Chr1:728222-733229	+	46	43.7753
Csa1G004240	6878	10.1188	Chr1:738990-746663	+	1073	1021.11
Csa1G004260	1621	5.69888	Chr1:756955-761377	+	184	174.149
Csa1G004290	6782	36.7272	Chr1:774862-791808	+	4176	3973.43
Csa1G004320	1656	64.23	Chr1:792237-798296	+	1476	1404.62
Csa1G004340	2017	12.7107	Chr1:800267-803901	+	553	525.303
Csa1G004880	1363	9.09866	Chr1:847914-850314	+	255	242.667
Csa1G004890	3744	10.2246	Chr1:852069-857996	+	837	796.519
Csa1G004920	5110	10.8107	Chr1:935958-941681	+	590	561.465
Csa1G005490	2307	67.8968	Chr1:997646-999952	+	3461	3293.61
Csa1G005500	1842	47.1579	Chr1:1005567-1009460	+	1061	1009.69
Csa1G005540	1350	3.98378	Chr1:1025030-1029584	+	97	92.3087
Csa1G005550	3711	17.8024	Chr1:1039525-1044726	+	1344	1279
Csa1G005570	914	14.4342	Chr1:1047102-1048015	+	247	235.054
Csa1G005600	2044	18.4831	Chr1:1058243-1060286	+	824	784.148
Csa1G005610	1161	56.2803	Chr1:1064023-1067160	+	1301	1238.08
Csa1G005640	2486	189.839	Chr1:1088384-1094299	+	8003	7615.95
Csa1G005650	1229	33.4728	Chr1:1100658-1103387	+	736	700.405
Csa1G005680	1085	19.606	Chr1:1117038-1120074	+	417	396.832
Csa1G005720	1038	0.447173	Chr1:1137074-1138303	+	9	8.56473
Csa1G005730	1828	31.7311	Chr1:1142413-1144240	+	1248	1187.64
Csa1G005740	1873	2.44382	Chr1:1145720-1151228	+	64	60.9047
Csa1G005750	1561	3.86547	Chr1:1151337-1155831	+	113	107.535
Csa1G005770	473	5.47564	Chr1:1157879-1158351	+	35	33.3073
Csa1G006270	1991	64.5142	Chr1:1162652-1167718	+	2793	2657.92
Csa1G006280	2124	36.0014	Chr1:1169141-1173256	+	1511	1437.92
Csa1G006300	1075	9.74989	Chr1:1180448-1182094	+	205	195.085
Csa1G006310	1201	15.1915	Chr1:1183427-1185082	+	361	342.589
Csa1G006320	2226	11.2905	Chr1:1186067-1189527	+	549	521.497
Csa1G007830	2577	36.6889	Chr1:1207194-1210778	+	2111	2008.9
Csa1G007850	1349	51.1079	Chr1:1226577-1228559	+	1415	1346.57
Csa1G007880	3505	20.773	Chr1:1251559-1256378	+	958	910.716
Csa1G007900	642	0	Chr1:1258859-1259500	+	0	0
Csa1G008480	4402	0.578991	Chr1:1297918-1307476	+	59	56.1465
Csa1G008510	3663	109.271	Chr1:1325705-1337977	+	8948	8515.24
Csa1G008550	2095	64.141	Chr1:1352263-1356029	+	2939	2796.86
Csa1G008560	2168	4.41556	Chr1:1358468-1363226	+	205	195.085
Csa1G008570	1454	30.1267	Chr1:1365757-1368770	+	911	866.941
Csa1G009580	1686	0.26617	Chr1:1379813-1383471	+	10	8.56473
Csa1G009610	2927	4.07293	Chr1:1397940-1403193	+	269	255.99
Csa1G009620	450	0	Chr1:1403987-1404614	+	0	0
Csa1G009630	1099	2.49893	Chr1:1406135-1407700	+	54	51.3884
Csa1G009690	708	696.764	Chr1:1444698-1446536	+	8434	8026.1
Csa1G009700	996	0.575751	Chr1:1449518-1450591	+	11	10.468
Csa1G009710	399	8.2733	Chr1:1459117-1459515	+	38	36.1622
Csa1G009730	1037	48.7013	Chr1:1467359-1469635	+	979	931.652
Csa1G009740	984	0	Chr1:1471578-1472907	+	0	0
Csa1G009750	1926	5.56185	Chr1:1473721-1475646	+	232	220.78
Csa1G009780	1196	0.125171	Chr1:1482728-1485111	+	3	2.85491
Csa1G009790	1951	12.2636	Chr1:1488453-1490944	+	519	493.899
Csa1G009840	1862	4.10888	Chr1:1509476-1511825	+	165	157.02
Csa1G009870	1435	1.77989	Chr1:1521553-1523175	+	53	50.4367
Csa1G009880	2627	22.9999	Chr1:1534335-1546418	+	1028	978.283
Csa1G009900	898	0.956754	Chr1:1547580-1548477	+	16	15.2262
Csa1G009910	1776	6.59374	Chr1:1549446-1552674	+	251	238.861
Csa1G009920	2050	3.9797	Chr1:1552947-1554996	+	178	169.391
Csa1G009930	2317	16.5764	Chr1:1555560-1557876	+	849	807.939
Csa1G010930	1901	14.7671	Chr1:1560321-1562221	+	607	577.643
Csa1G010940	2042	12.1538	Chr1:1565223-1573521	+	541	514.836
Csa1G011440	2915	3.08726	Chr1:1574875-1579187	+	203	193.182
Csa1G011450	1233	4.86595	Chr1:1583042-1584274	+	121	115.148
Csa1G011490	2990	14.342	Chr1:1612757-1619562	+	431	409.204
Csa1G011510	3374	1.79426	Chr1:1625969-1629551	+	138	131.326
Csa1G011520	759	1.87346	Chr1:1637896-1638810	+	25	23.7909
Csa1G011530	2020	0.329625	Chr1:1641151-1643170	+	15	13.8014
Csa1G011550	4210	11.0978	Chr1:1650789-1666754	+	1038	987.799
Csa1G011570	2862	31.6912	Chr1:1680356-1684654	+	1835	1746.26
Csa1G011590	1203	0.165718	Chr1:1690016-1691218	+	4	3.80655
Csa1G012090	546	28.4088	Chr1:1692489-1693034	+	232	220.78
Csa1G012140	1486	14.7279	Chr1:1716861-1722251	+	447	425.382
Csa1G012150	2107	7.1688	Chr1:1724002-1727465	+	290	275.974
Csa1G013170	2259	0.0200773	Chr1:1751779-1754989	+	1	0.951636
Csa1G013180	613	2.34809	Chr1:1755287-1755984	+	23	21.8876
Csa1G013190	1901	91.5907	Chr1:1761446-1764749	+	3668	3490.6
Csa1G013200	249	1.05225	Chr1:1765955-1766303	+	1	0.951636
Csa1G013210	1243	316.471	Chr1:1766875-1770049	+	7676	7303.81
Csa1G013220	3709	32.4965	Chr1:1773362-1781542	+	2764	2630.32
Csa1G013750	1400	14.6061	Chr1:1802906-1806916	+	423	401.591
Csa1G013760	2734	9.82817	Chr1:1809314-1813759	+	603	573.837
Csa1G013780	234	16.5221	Chr1:1814375-1814667	+	11	9.57496
Csa1G013790	2066	8.25328	Chr1:1819501-1822492	+	335	318.798
Csa1G013800	2096	33.0896	Chr1:1823926-1827666	+	1517	1443.63
Csa1G014310	1494	9.45171	Chr1:1851574-1853321	+	295	280.733
Csa1G014380	1161	183.362	Chr1:1897773-1900531	+	4061	3863.64
Csa1G014400	2028	17.2655	Chr1:1904789-1908353	+	763	726.099
Csa1G014410	954	1.16122	Chr1:1908626-1909614	+	21	19.9844
Csa1G014420	1281	0.422533	Chr1:1910646-1911926	+	11	10.468
Csa1G014430	1266	0	Chr1:1913156-1914421	+	0	0
Csa1G014450	1662	19.2813	Chr1:1919353-1922370	+	434	413.01
Csa1G014460	481	0.303655	Chr1:1923585-1924065	+	2	1.90327
Csa1G014490	1620	80.848	Chr1:1942983-1947112	+	2771	2636.98
Csa1G014500	1678	30.9101	Chr1:1949039-1952873	+	1103	1049.65
Csa1G014510	307	0	Chr1:1953698-1954004	+	0	0
Csa1G014530	441	2.29736	Chr1:1958954-1959394	+	13	12.2737
Csa1G015030	2186	10.1715	Chr1:1964783-1974941	+	482	457.737
Csa1G015040	4245	25.1357	Chr1:1975789-1982619	+	665	632.838
Csa1G015070	2815	18.6101	Chr1:1998626-2005448	+	1078	1025.86
Csa1G015600	1882	19.6835	Chr1:2027207-2029351	+	800	761.309
Csa1G015610	1570	32.6086	Chr1:2043055-2044624	+	1078	1025.86
Csa1G015620	374	0.752754	Chr1:2046254-2046757	+	3	2.85491
Csa1G015650	6210	13.4074	Chr1:2052166-2063384	+	1448	1377.97
Csa1G015680	2374	62.5979	Chr1:2087867-2093861	+	2391	2275.36
Csa1G015700	2021	0.136295	Chr1:2101140-2104132	+	6	5.70982
Csa1G015730	405	27.7944	Chr1:2111312-2111716	+	132	125.346
Csa1G015780	651	2.51891	Chr1:2142944-2143594	+	27	25.6942
Csa1G015800	976	87.8867	Chr1:2159690-2163460	+	1370	1303.52
Csa1G015810	1193	41.558	Chr1:2163969-2165161	+	993	944.975
Csa1G015830	573	0	Chr1:2175413-2175985	+	0	0
Csa1G015850	2769	23.2179	Chr1:2185856-2190950	+	1149	1093.43
Csa1G015880	168	0	Chr1:2202369-2202638	+	0	0
Csa1G020890	1029	9.56059	Chr1:2221849-2222877	+	191	181.124
Csa1G020900	3349	15.9886	Chr1:2230602-2237956	+	1220	1161
Csa1G021900	2663	35.7795	Chr1:2244106-2254355	+	1891	1799.54
Csa1G021910	2858	17.5709	Chr1:2255423-2261752	+	1131	1076.3
Csa1G021940	1746	8.10725	Chr1:2269926-2271984	+	266	253.135
Csa1G021980	1011	0	Chr1:2291889-2292899	+	0	0
Csa1G022480	1470	0	Chr1:2298826-2300295	+	0	0
Csa1G022490	1593	2.58791	Chr1:2302493-2304085	+	87	82.7924
Csa1G022510	603	106.783	Chr1:2313094-2313999	+	1020	970.669
Csa1G023030	699	23.137	Chr1:2324148-2324846	+	275	261.7
Csa1G023050	1486	13.3476	Chr1:2339377-2341639	+	414	393.977
Csa1G023580	1208	0.123666	Chr1:2362747-2364551	+	3	2.85491
Csa1G023620	645	0.28374	Chr1:2381813-2382555	+	3	2.85491
Csa1G024160	976	0.429662	Chr1:2406892-2408130	+	8	7.61309
Csa1G024170	928	433.337	Chr1:2412443-2414621	+	7543	7178.19
Csa1G024190	1493	8.01617	Chr1:2421649-2423141	+	250	237.909
Csa1G024220	1194	0.376276	Chr1:2454786-2458098	+	9	8.56473
Csa1G024240	1851	29.1257	Chr1:2468254-2471602	+	1155	1099.14
Csa1G024260	1983	26.9561	Chr1:2481100-2485731	+	1072	1020.15
Csa1G024300	1617	12.7463	Chr1:2530909-2536913	+	429	407.3
Csa1G024800	1089	0	Chr1:2538483-2540744	+	0	0
Csa1G024810	4607	11.9662	Chr1:2543710-2551971	+	1279	1217.14
Csa1G024840	1748	40.583	Chr1:2558561-2565534	+	1300	1237.13
Csa1G024850	1926	16.9228	Chr1:2566921-2569118	+	458	435.85
Csa1G024870	2065	27.4196	Chr1:2573002-2578499	+	1169	1111.51
Csa1G024920	2486	41.2809	Chr1:2608208-2612388	+	1670	1589.23
Csa1G024980	3674	5.0116	Chr1:2633079-2637388	+	422	401.591
Csa1G025040	1022	10.437	Chr1:2675438-2678242	+	206	196.037
Csa1G025090	2538	10.0818	Chr1:2717104-2721934	+	429	407.454
Csa1G025120	1608	22.6587	Chr1:2740097-2744057	+	770	732.76
Csa1G025150	1083	18.7557	Chr1:2748914-2750996	+	399	378.753
Csa1G025170	2426	55.8052	Chr1:2774932-2781255	+	1073	1020.15
Csa1G025200	1098	26.4168	Chr1:2792577-2797489	+	460	437.752
Csa1G025220	3985	13.9145	Chr1:2799126-2808947	+	1159	1101.99
Csa1G025250	4545	21.0549	Chr1:2817033-2826285	+	2150	2046.02
Csa1G025270	2067	39.4326	Chr1:2830570-2834993	+	1780	1693.91
Csa1G025770	3309	23.3332	Chr1:2837461-2847861	+	1526	1452.2
Csa1G025780	2247	174.155	Chr1:2851967-2857055	+	7561	7195.33
Csa1G025800	396	0	Chr1:2866388-2868258	+	0	0
Csa1G025810	1428	5.26904	Chr1:2873424-2877679	+	156	148.455
Csa1G025830	1589	55.8553	Chr1:2878349-2887023	+	1812	1723.41
Csa1G025850	4124	8.2631	Chr1:2889915-2894277	+	524	498.658
Csa1G025870	1274	19.0428	Chr1:2900571-2903201	+	488	464.398
Csa1G025890	2081	54.691	Chr1:2906285-2914249	+	1927	1833.81
Csa1G025900	2295	43.1144	Chr1:2921602-2924390	+	1722	1637.77
Csa1G025950	1374	54.2867	Chr1:2962538-2965916	+	1536	1461.71
Csa1G025960	1893	15.5217	Chr1:2968077-2970765	+	635	604.289
Csa1G025970	2453	0.110044	Chr1:2971926-2974600	+	6	5.70982
Csa1G028050	3658	35.5718	Chr1:3097057-3107612	+	2068	1967.98
Csa1G029570	699	0	Chr1:3118841-3119646	+	0	0
Csa1G029590	243	9.87968	Chr1:3130650-3130892	+	8	7.61309
Csa1G029600	2607	96.6069	Chr1:3135394-3139812	+	5629	5356.76
Csa1G029610	794	0.493128	Chr1:3140058-3141041	+	7	6.66145
Csa1G029620	1870	8.30206	Chr1:3149776-3152372	+	335	318.798
Csa1G030630	1446	18.7392	Chr1:3191639-3200144	+	544	516.739
Csa1G030640	1036	23.2489	Chr1:3202045-3208584	+	428	406.409
Csa1G030690	4533	35.9676	Chr1:3229556-3260254	+	2844	2706.46
Csa1G031760	240	25.6352	Chr1:3323201-3323440	+	20	18.0813
Csa1G031770	3396	44.2765	Chr1:3354323-3361441	+	1915	1821.43
Csa1G031790	1354	4.53106	Chr1:3368033-3369386	+	126	119.906
Csa1G031820	1881	70.9199	Chr1:3376292-3381838	+	2744	2611.3
Csa1G031830	1770	88.452	Chr1:3382977-3387340	+	3042	2893.92
Csa1G031850	840	0.0653027	Chr1:3393176-3394294	+	1	0.951636
Csa1G031910	1155	0.0870679	Chr1:3427507-3428852	+	2	1.90327
Csa1G032410	1228	14.7433	Chr1:3429428-3434454	+	236	223.635
Csa1G032430	1314	15.2409	Chr1:3438732-3442090	+	409	389.219
Csa1G032490	1762	19.6946	Chr1:3476139-3478656	+	743	707.066
Csa1G032990	392	26.0009	Chr1:3483081-3483552	+	115	109.438
Csa1G033010	1506	13.6188	Chr1:3487826-3490900	+	426	404.446
Csa1G033070	388	0	Chr1:3510131-3510617	+	0	0
Csa1G033100	7619	3.29635	Chr1:3515400-3524168	+	395	375.236
Csa1G033120	1046	11.2161	Chr1:3525350-3529538	+	192	182.714
Csa1G033130	822	0.605012	Chr1:3526921-3527848	+	9	8.56473
Csa1G033150	273	0	Chr1:3529865-3530137	+	0	0
Csa1G033160	862	3.15495	Chr1:3530482-3531449	+	50	47.5818
Csa1G033170	234	0	Chr1:3531829-3532062	+	0	0
Csa1G033180	2414	1.26518	Chr1:3532300-3534713	+	68	64.5041
Csa1G033190	1448	27.2156	Chr1:3535208-3539160	+	819	779.39
Csa1G033200	1373	16.779	Chr1:3548071-3549750	+	406	386.364
Csa1G033210	1852	45.4444	Chr1:3565090-3568326	+	1775	1688.2
Csa1G033250	1653	5.64482	Chr1:3585429-3587618	+	198	188.424
Csa1G033260	1010	0.481327	Chr1:3594344-3595353	+	10	8.90711
Csa1G033270	1377	8.89223	Chr1:3595995-3600154	+	220	208.408
Csa1G033300	1989	22.9729	Chr1:3601203-3605532	+	688	654.725
Csa1G038320	1577	67.0124	Chr1:3614300-3616350	+	1951	1856.64
Csa1G038330	1050	14.8397	Chr1:3618569-3621749	+	303	288.346
Csa1G038340	1278	11.4019	Chr1:3622961-3624424	+	296	281.684
Csa1G038360	1469	85.2444	Chr1:3631109-3634759	+	2401	2283.93
Csa1G038370	1825	5.47666	Chr1:3635039-3636863	+	215	204.602
Csa1G038380	3190	58.877	Chr1:3637425-3642856	+	4265	4058.73
Csa1G038890	1108	14.7058	Chr1:3647870-3648977	+	321	305.475
Csa1G038940	3031	17.2634	Chr1:3675835-3679424	+	1082	1028.72
Csa1G038960	1996	1.12603	Chr1:3689044-3691039	+	49	46.5214
Csa1G038970	1320	0.333561	Chr1:3692104-3694248	+	9	8.56473
Csa1G038990	6348	9.51235	Chr1:3701431-3710662	+	386	366.38
Csa1G039010	267	35.8939	Chr1:3712451-3712717	+	50	47.2936
Csa1G039090	2462	39.7316	Chr1:3759666-3765608	+	2175	2069.81
Csa1G039100	3465	3.55085	Chr1:3767094-3771066	+	269	255.99
Csa1G039110	1172	27.5404	Chr1:3771852-3774993	+	644	612.854
Csa1G039150	3034	53.5194	Chr1:3804604-3817606	+	1321	1256.16
Csa1G039160	1471	84.5617	Chr1:3819526-3823086	+	2592	2466.64
Csa1G039170	1446	0.099852	Chr1:3823976-3825772	+	3	2.85491
Csa1G039200	907	1.0255	Chr1:3835681-3836587	+	18	16.5338
Csa1G039250	971	46.6003	Chr1:3857911-3858956	+	862	820.311
Csa1G039260	1128	59.5712	Chr1:3859295-3861803	+	1054	1002.07
Csa1G039270	688	0.688566	Chr1:3862724-3863411	+	8	7.61309
Csa1G039830	1656	4.52356	Chr1:3901329-3903420	+	159	151.31
Csa1G039840	2738	15.7568	Chr1:3911568-3919702	+	965	918.329
Csa1G039880	1747	193.518	Chr1:3925038-3933112	+	5607	5335.82
Csa1G039900	1258	30.4268	Chr1:3949462-3953626	+	648	616.661
Csa1G039910	1388	41.8098	Chr1:3957701-3962962	+	1138	1082.96
Csa1G039920	1188	7.00752	Chr1:3964816-3966308	+	114	108.487
Csa1G039940	732	0.078815	Chr1:3969849-3970825	+	1	0.951636
Csa1G039970	2393	12.0498	Chr1:3977949-3981410	+	601	571.934
Csa1G040000	387	0	Chr1:3996031-3996653	+	0	0
Csa1G040510	480	0	Chr1:4007357-4007836	+	0	0
Csa1G040520	405	0	Chr1:4009519-4009984	+	0	0
Csa1G041520	489	0	Chr1:4016464-4016952	+	0	0
Csa1G041530	750	193.136	Chr1:4021940-4023492	+	2535	2412.4
Csa1G041540	1650	45.9041	Chr1:4024388-4027970	+	1575	1497.88
Csa1G041550	905	0.651143	Chr1:4029528-4030567	+	11	10.468
Csa1G042090	1382	34.4698	Chr1:4065066-4066447	+	982	934.507
Csa1G042100	2170	36.185	Chr1:4069869-4074831	+	1724	1640.62
Csa1G042120	3021	11.137	Chr1:4076561-4082174	+	761	724.195
Csa1G042150	1394	2.83218	Chr1:4089239-4092312	+	81	77.0826
Csa1G042170	5493	36.5162	Chr1:4099274-4115931	+	3238	3080.45
Csa1G042210	806	37.0232	Chr1:4154297-4157144	+	530	504.367
Csa1G042220	1941	127.765	Chr1:4158743-4160683	+	5376	5116
Csa1G042250	2467	13.7643	Chr1:4188103-4194663	+	680	646.161
Csa1G042290	1980	44.5318	Chr1:4226374-4228706	+	1916	1823.34
Csa1G042300	177	102.936	Chr1:4228911-4229190	+	1	0.951636
Csa1G042320	1517	17.2802	Chr1:4240471-4244148	+	549	522.448
Csa1G042350	1260	1.89467	Chr1:4267766-4269227	+	47	44.727
Csa1G042360	1042	493.926	Chr1:4273412-4275877	+	9965	9483.06
Csa1G042390	2106	25.5162	Chr1:4280730-4287519	+	1176	1119.12
Csa1G042400	738	0.701274	Chr1:4291264-4292001	+	9	8.56473
Csa1G042410	1070	9.99793	Chr1:4293243-4294312	+	209	198.892
Csa1G042420	3307	8.88644	Chr1:4295245-4298551	+	669	636.645
Csa1G042430	1340	0.0364064	Chr1:4299337-4301060	+	1	0.951636
Csa1G042440	1137	0	Chr1:4302848-4305404	+	0	0
Csa1G042450	198	0	Chr1:4308555-4308893	+	0	0
Csa1G042460	1653	59.1566	Chr1:4320248-4322416	+	2052	1951.81
Csa1G042550	3178	19.0536	Chr1:4360766-4365552	+	1167	1110.56
Csa1G042570	851	8.79293	Chr1:4369676-4371417	+	137	130.374
Csa1G042580	288	0	Chr1:4373061-4373348	+	0	0
Csa1G042600	1948	27.905	Chr1:4383196-4387029	+	1049	997.316
Csa1G042690	1978	16.489	Chr1:4437341-4442279	+	661	629.031
Csa1G042730	4304	24.1901	Chr1:4464726-4476994	+	2376	2261.08
Csa1G042740	1037	17.6685	Chr1:4477211-4478642	+	352	334.024
Csa1G042750	1376	23.0312	Chr1:4479466-4483634	+	622	590.966
Csa1G042770	960	9.94645	Chr1:4489922-4492363	+	81	76.7532
Csa1G042790	1768	1.98036	Chr1:4506504-4509373	+	75	71.3727
Csa1G042810	240	21.6286	Chr1:4514500-4514739	+	17	15.2553
Csa1G042830	1278	1.81044	Chr1:4533178-4535472	+	47	44.7269
Csa1G042840	2830	23.2804	Chr1:4536085-4540891	+	1031	981.137
Csa1G042860	1357	12.2154	Chr1:4545904-4549239	+	334	317.847
Csa1G042870	3210	36.5515	Chr1:4550687-4555676	+	1029	979.234
Csa1G042910	2445	4.58319	Chr1:4569526-4572775	+	249	236.957
Csa1G042950	2217	18.7552	Chr1:4598345-4603069	+	915	870.747
Csa1G042960	3694	20.0258	Chr1:4608654-4613016	+	1696	1613.98
Csa1G042990	2219	136.305	Chr1:4626138-4633021	+	2657	2528.5
Csa1G043000	1523	22.8761	Chr1:4641001-4646535	+	665	632.838
Csa1G043010	2130	3.66179	Chr1:4650279-4654179	+	168	158.923
Csa1G043040	947	39.4098	Chr1:4686982-4687928	+	706	671.855
Csa1G043050	3890	16.3837	Chr1:4694706-4702817	+	1450	1379.87
Csa1G043080	672	0	Chr1:4719494-4721065	+	0	0
Csa1G043090	1829	4.20979	Chr1:4722151-4723979	+	166	157.663
Csa1G043100	1471	7.98717	Chr1:4726836-4728306	+	245	232.984
Csa1G043110	1955	5.79867	Chr1:4733695-4736554	+	194	184.618
Csa1G043140	1695	35.5982	Chr1:4748496-4756929	+	1285	1222.85
Csa1G043150	1309	140.215	Chr1:4760654-4765346	+	3737	3555.32
Csa1G043190	1248	13.3168	Chr1:4788175-4790467	+	336	319.75
Csa1G043240	159	0	Chr1:4811811-4811969	+	0	0
Csa1G043250	2000	20.5233	Chr1:4819374-4826777	+	893	849.811
Csa1G043290	2272	2.07711	Chr1:4841918-4844754	+	103	97.6089
Csa1G043310	1984	4.035	Chr1:4849482-4851465	+	174	165.585
Csa1G044820	2674	92.2739	Chr1:4877576-4881794	+	4713	4485.06
Csa1G044840	741	0	Chr1:4890367-4891197	+	0	0
Csa1G044850	339	0	Chr1:4891760-4892151	+	0	0
Csa1G044860	1494	13.4298	Chr1:4899607-4903068	+	406	385.412
Csa1G044880	1044	74.0912	Chr1:4906866-4908110	+	1502	1429.36
Csa1G044890	1833	215.419	Chr1:4911784-4914436	+	7968	7582.64
Csa1G044910	1217	5.44457	Chr1:4917803-4920223	+	125	118.955
Csa1G044920	705	0	Chr1:4920673-4922167	+	0	0
Csa1G045430	273	1.30689	Chr1:4930285-4930677	+	2	1.90327
Csa1G045440	1819	28.2265	Chr1:4934498-4938903	+	749	712.776
Csa1G045460	882	5.69355	Chr1:4939385-4940266	+	93	88.5022
Csa1G045490	2184	23.0141	Chr1:4971922-4977310	+	1045	994.46
Csa1G045500	5197	53.8025	Chr1:4978110-4986601	+	4961	4721.06
Csa1G045520	3636	21.7457	Chr1:4991487-4995122	+	1811	1723.41
Csa1G045530	695	3.64762	Chr1:4995134-4996574	+	43	40.9204
Csa1G045550	2307	46.3416	Chr1:5002826-5005731	+	2320	2207.79
Csa1G045580	1749	0.427693	Chr1:5019007-5020918	+	16	15.2262
Csa1G045590	609	0	Chr1:5021410-5022018	+	0	0
Csa1G045630	2308	29.9419	Chr1:5053138-5058427	+	1527	1453.15
Csa1G045640	2745	52.9336	Chr1:5059303-5063728	+	2722	2589.41
Csa1G045690	1486	14.6285	Chr1:5085156-5087005	+	390	371.138
Csa1G045720	724	2.24117	Chr1:5096857-5097580	+	28	26.6458
Csa1G045750	2114	22.9459	Chr1:5115845-5120536	+	1062	1010.64
Csa1G045760	760	26.48	Chr1:5122144-5124196	+	354	336.879
Csa1G045770	2064	19.4305	Chr1:5124982-5130541	+	721	685.178
Csa1G045780	679	362.908	Chr1:5130833-5132415	+	4137	3936.92
Csa1G045800	2735	26.7519	Chr1:5139472-5143228	+	1357	1290.42
Csa1G045820	1730	48.8608	Chr1:5144345-5148117	+	1571	1494.07
Csa1G045830	1719	3.6643	Chr1:5154911-5156629	+	135	127.909
Csa1G045850	324	9.02543	Chr1:5173685-5174116	+	25	23.7909
Csa1G045860	1778	8.76295	Chr1:5181733-5183510	+	334	317.847
Csa1G045870	985	10.2452	Chr1:5186332-5188475	+	193	183.666
Csa1G045890	692	149.374	Chr1:5192306-5194012	+	1750	1665.36
Csa1G045910	2277	43.3475	Chr1:5206199-5211920	+	2178	2072.66
Csa1G045920	3846	35.1849	Chr1:5212254-5221536	+	1325	1260.92
Csa1G045940	1347	13.894	Chr1:5224806-5226152	+	384	365.428
Csa1G045960	1607	22.4745	Chr1:5229637-5232375	+	764	726.099
Csa1G045990	1824	0.688193	Chr1:5238473-5240296	+	27	25.6942
Csa1G046000	638	121.889	Chr1:5240986-5243421	+	1268	1206.67
Csa1G046010	1155	0	Chr1:5246254-5247886	+	0	0
Csa1G046020	1285	14.0658	Chr1:5259513-5262497	+	359	340.685
Csa1G046030	2414	59.1617	Chr1:5263411-5266858	+	1514	1439.83
Csa1G046040	2208	20.7138	Chr1:5271519-5274430	+	855	813.649
Csa1G046070	213	4.35833	Chr1:5290503-5290715	+	1	0.951636
Csa1G046080	1697	12.8136	Chr1:5298964-5300817	+	342	325.459
Csa1G046110	3482	54.5656	Chr1:5337760-5343536	+	4340	4130.1
Csa1G046130	2693	12.9798	Chr1:5352208-5356213	+	486	462.496
Csa1G046140	1430	40.2589	Chr1:5358184-5364448	+	1172	1114.37
Csa1G046160	1418	7.69655	Chr1:5368898-5372901	+	226	215.07
Csa1G046170	1853	16.0603	Chr1:5374017-5377780	+	621	590.014
Csa1G046200	817	6.64218	Chr1:5389311-5390518	+	98	93.2604
Csa1G046230	1735	6.01569	Chr1:5404129-5406119	+	223	212.215
Csa1G046260	1631	31.9904	Chr1:5420026-5422451	+	1105	1051.56
Csa1G046280	2381	0.113694	Chr1:5436146-5439069	+	6	5.70982
Csa1G046290	177	0	Chr1:5440037-5440319	+	0	0
Csa1G046820	1231	1.1685	Chr1:5465395-5466827	+	29	27.5975
Csa1G046860	3669	6.46373	Chr1:5482433-5487627	+	525	499.61
Csa1G046870	2889	43.8868	Chr1:5488506-5493022	+	2858	2719.78
Csa1G046890	1856	19.9445	Chr1:5495306-5500005	+	798	759.406
Csa1G046900	1276	22.4958	Chr1:5505278-5507835	+	580	551.595
Csa1G047420	366	0	Chr1:5517398-5517898	+	0	0
Csa1G047430	1121	10.9759	Chr1:5523941-5525216	+	220	209.36
Csa1G049450	1144	0	Chr1:5619787-5621169	+	0	0
Csa1G049970	156	0	Chr1:5670513-5670668	+	0	0
Csa1G049980	2267	18.0536	Chr1:5680055-5685997	+	900	856.472
Csa1G050000	2754	11.7075	Chr1:5687460-5691215	+	724	688.985
Csa1G050020	2843	94.5794	Chr1:5692510-5696889	+	5828	5546.13
Csa1G050030	2585	27.6996	Chr1:5697718-5705576	+	1379	1311.36
Csa1G050040	1602	24.6691	Chr1:5706829-5713163	+	799	759.406
Csa1G050050	5139	21.4925	Chr1:5716730-5724305	+	2556	2432.39
Csa1G050060	2708	80.8648	Chr1:5725206-5730241	+	3894	3704.72
Csa1G050080	1069	38.1664	Chr1:5733077-5735154	+	729	692.792
Csa1G050100	1436	29.0591	Chr1:5736180-5737963	+	866	824.117
Csa1G050120	2651	20.6684	Chr1:5741990-5749108	+	1073	1021.11
Csa1G050150	786	11.7852	Chr1:5759405-5760952	+	165	157.02
Csa1G050170	1555	125.435	Chr1:5766216-5769780	+	4101	3902.66
Csa1G050180	2397	11.5963	Chr1:5770782-5777768	+	592	563.368
Csa1G050190	875	18.6215	Chr1:5779091-5780753	+	301	286.443
Csa1G050210	1296	0	Chr1:5786312-5788028	+	0	0
Csa1G050220	999	0.104284	Chr1:5790608-5792135	+	2	1.90327
Csa1G050240	1786	788.443	Chr1:5806263-5809401	+	27978	26624.9
Csa1G050250	1770	151.185	Chr1:5809522-5813435	+	5733	5455.73
Csa1G050260	2107	27.8106	Chr1:5815084-5819109	+	1281	1218.09
Csa1G050310	2115	24.8866	Chr1:5854675-5858914	+	1035	983.992
Csa1G050350	279	0	Chr1:5868963-5869241	+	0	0
Csa1G050360	2186	17.1132	Chr1:5871041-5874312	+	822	782.245
Csa1G050370	2698	17.411	Chr1:5878605-5882876	+	1053	1002.07
Csa1G050410	1237	104.23	Chr1:5898305-5902676	+	2602	2476.16
Csa1G050440	321	0.370778	Chr1:5924268-5924680	+	1	0.951636
Csa1G050450	976	70.5182	Chr1:5924785-5927984	+	1313	1249.5
Csa1G050490	1771	36.159	Chr1:5956244-5963021	+	1369	1302.79
Csa1G050510	1326	14.5978	Chr1:5966929-5971084	+	396	376.848
Csa1G050530	919	11.6052	Chr1:5972195-5973941	+	200	190.327
Csa1G050540	1811	4.91662	Chr1:5974678-5976710	+	176	166.536
Csa1G051580	734	6.83217	Chr1:5994335-5997263	+	56	53.2917
Csa1G051600	1420	66.0265	Chr1:6011658-6015168	+	1942	1848.08
Csa1G051610	1003	4.17878	Chr1:6016421-6023183	+	81	76.653
Csa1G051620	1495	76.4192	Chr1:6034020-6035950	+	2387	2271.56
Csa1G051640	630	0	Chr1:6048770-6049399	+	0	0
Csa1G051650	996	0	Chr1:6049672-6051400	+	0	0
Csa1G051660	1050	0.048976	Chr1:6052952-6054415	+	1	0.951636
Csa1G051670	1044	0	Chr1:6055439-6057021	+	0	0
Csa1G051680	1056	0	Chr1:6058303-6060368	+	0	0
Csa1G051700	2149	9.38215	Chr1:6073879-6077356	+	237	225.538
Csa1G051750	2232	22.9113	Chr1:6129808-6138179	+	1117	1062.98
Csa1G051760	2167	13.4115	Chr1:6141585-6144888	+	638	607.144
Csa1G051780	2183	34.3568	Chr1:6148470-6153887	+	1599	1520.72
Csa1G051830	1086	0	Chr1:6175250-6176335	+	0	0
Csa1G051840	1032	0.200194	Chr1:6178118-6179943	+	4	3.80655
Csa1G051850	2304	0	Chr1:6181816-6184177	+	0	0
Csa1G051860	3160	0.73909	Chr1:6186999-6190229	+	53	50.4367
Csa1G051870	2655	0.37016	Chr1:6194140-6204443	+	22	20.936
Csa1G051890	387	0	Chr1:6210972-6211358	+	0	0
Csa1G051900	1593	11.4292	Chr1:6211600-6213917	+	365	347.348
Csa1G051910	1762	24.943	Chr1:6214150-6218556	+	941	895.49
Csa1G056910	712	68.3806	Chr1:6219328-6221655	+	795	756.391
Csa1G056940	1552	3.06549	Chr1:6232530-6234700	+	100	95.1636
Csa1G056950	1473	20.3478	Chr1:6240217-6242522	+	617	587.16
Csa1G056960	2200	39.5673	Chr1:6245947-6249211	+	1914	1821.43
Csa1G056990	1047	52.8983	Chr1:6277337-6279306	+	1075	1023.01
Csa1G057040	4194	82.3273	Chr1:6294585-6304558	+	7973	7587.4
Csa1G058150	390	0	Chr1:6398168-6398557	+	0	0
Csa1G058660	1101	0.0461725	Chr1:6416276-6420849	+	1	0.951636
Csa1G059180	1058	0	Chr1:6443482-6446858	+	0	0
Csa1G059190	1053	8.5891	Chr1:6454129-6455696	+	176	167.488
Csa1G059760	820	0.238688	Chr1:6511698-6513460	+	4	3.36789
Csa1G060260	3014	40.4909	Chr1:6524420-6532842	+	2589	2463.79
Csa1G060780	597	0	Chr1:6554167-6554954	+	0	0
Csa1G062290	1809	127.489	Chr1:6569775-6574282	+	4786	4554.21
Csa1G062320	177	0	Chr1:6580913-6581138	+	0	0
Csa1G062880	1044	0	Chr1:6613254-6615805	+	0	0
Csa1G062960	1629	460.644	Chr1:6655939-6658085	+	15889	15120.6
Csa1G063490	555	7.1554	Chr1:6682035-6682589	+	60	57.0982
Csa1G063500	2532	41.8283	Chr1:6686876-6691496	+	1798	1710.09
Csa1G063560	760	33.3618	Chr1:6711296-6712146	+	446	424.43
Csa1G063590	1703	33.5337	Chr1:6730178-6731880	+	1217	1158.14
Csa1G063620	213	4.35833	Chr1:6742879-6743188	+	1	0.951636
Csa1G063630	1639	7.5139	Chr1:6743733-6747825	+	261	248.377
Csa1G064140	3056	12.5036	Chr1:6751483-6756580	+	642	609.999
Csa1G064700	1304	30.1212	Chr1:6808636-6810314	+	801	762.261
Csa1G064720	186	0	Chr1:6818031-6818303	+	0	0
Csa1G064730	1528	1.03003	Chr1:6826512-6828846	+	33	31.404
Csa1G064740	1844	8.799	Chr1:6829772-6831950	+	325	309.281
Csa1G064760	831	5.29994	Chr1:6842192-6843022	+	80	76.1309
Csa1G064770	597	12.8638	Chr1:6844829-6845425	+	121	115.148
Csa1G064780	1560	0.0609465	Chr1:6847780-6850456	+	2	1.90327
Csa1G064790	1476	0	Chr1:6854657-6856632	+	0	0
Csa1G064800	2115	1.59521	Chr1:6859252-6862185	+	65	61.8564
Csa1G064810	789	6.46603	Chr1:6867129-6868528	+	91	86.5989
Csa1G064820	2279	32.8304	Chr1:6870483-6873365	+	307	291.2
Csa1G064840	1115	0.181833	Chr1:6876064-6877366	+	4	3.80655
Csa1G064850	948	2.84302	Chr1:6879766-6880811	+	51	48.5335
Csa1G064870	2184	2.62693	Chr1:6884936-6887834	+	125	118.954
Csa1G065370	1353	0	Chr1:6891623-6894080	+	0	0
Csa1G065380	1662	0.169995	Chr1:6896000-6898633	+	6	5.70982
Csa1G065390	753	0	Chr1:6900988-6903105	+	0	0
Csa1G065410	1728	25.6143	Chr1:6910368-6913581	+	929	884.07
Csa1G065420	1956	0.188493	Chr1:6916482-6919054	+	8	7.61309
Csa1G065920	2238	1.14028	Chr1:6922299-6925045	+	53	50.4367
Csa1G065930	2247	0.768127	Chr1:6928293-6931195	+	38	35.2105
Csa1G065940	204	0	Chr1:6931655-6931858	+	0	0
Csa1G065950	1640	1.21568	Chr1:6934019-6936089	+	39	36.1621
Csa1G066480	1304	361.002	Chr1:6952608-7253165	+	5123	4875.23
Csa1G066500	948	0.0557467	Chr1:6956441-6958479	+	2	0.951656
Csa1G066510	1183	30.0619	Chr1:6960205-6962405	+	711	676.613
Csa1G066540	351	21.931	Chr1:6974000-6974350	+	76	71.5074
Csa1G070590	1373	1.31706	Chr1:7066968-7070093	+	36	34.2589
Csa1G071120	1563	1.45947	Chr1:7101004-7105794	+	48	45.6786
Csa1G071150	1773	0	Chr1:7119234-7121709	+	0	0
Csa1G071190	2713	0.953247	Chr1:7140306-7143708	+	58	55.1941
Csa1G071200	1506	0.0317437	Chr1:7145390-7147127	+	2	0.951656
Csa1G071270	2705	2.73492	Chr1:7179261-7182469	+	150	142.745
Csa1G071280	2891	0.609344	Chr1:7183476-7189323	+	38	36.1622
Csa1G071290	1101	0	Chr1:7190646-7191995	+	0	0
Csa1G071790	1641	0	Chr1:7194687-7196521	+	0	0
Csa1G071800	405	0	Chr1:7204660-7205064	+	0	0
Csa1G071810	517	0	Chr1:7206004-7206520	+	0	0
Csa1G071820	618	0	Chr1:7209172-7209789	+	0	0
Csa1G071850	296	12.444	Chr1:7230584-7230879	+	26	24.7426
Csa1G071860	402	0.428636	Chr1:7232342-7232743	+	3	1.90329
Csa1G071930	1270	1.39718	Chr1:7282397-7284020	+	36	34.2589
Csa1G072450	1287	1.47858	Chr1:7303512-7306025	+	34	32.3555
Csa1G072460	1700	11.9543	Chr1:7313680-7316891	+	403	383.51
Csa1G072990	2105	21.1662	Chr1:7351955-7354059	+	975	927.845
Csa1G073010	723	7.4584	Chr1:7367774-7368496	+	93	88.5022
Csa1G073050	1632	33.8195	Chr1:7384912-7389419	+	1169	1112.46
Csa1G073080	3241	12.4119	Chr1:7411264-7416429	+	786	747.986
Csa1G073630	390	0	Chr1:7440278-7440874	+	0	0
Csa1G073650	907	40.9356	Chr1:7458350-7460529	+	655	623.322
Csa1G073680	333	0	Chr1:7471321-7472812	+	0	0
Csa1G073710	5186	27.7982	Chr1:7501001-7512534	+	2496	2374.33
Csa1G073730	2017	26.4998	Chr1:7513834-7519578	+	1164	1107.7
Csa1G073740	1574	3.37797	Chr1:7523104-7524847	+	112	106.583
Csa1G073750	1715	17.4942	Chr1:7528188-7531034	+	640	609.047
Csa1G073760	2246	33.9078	Chr1:7532080-7541226	+	1220	1160.05
Csa1G073770	2976	9.13094	Chr1:7542213-7546463	+	543	515.787
Csa1G073790	1577	10.9459	Chr1:7550874-7557837	+	337	319.75
Csa1G073820	960	8.93965	Chr1:7567496-7569908	+	153	145.6
Csa1G073840	1694	8.57804	Chr1:7574564-7578294	+	256	243.619
Csa1G073850	5931	24.4778	Chr1:7581671-7588024	+	3316	3154.68
Csa1G073890	1835	3.92399	Chr1:7608750-7610584	+	155	147.504
Csa1G073900	1013	45.0849	Chr1:7618835-7620046	+	880	837.44
Csa1G074910	1011	101.181	Chr1:7643903-7645084	+	1970	1874.72
Csa1G074920	759	30.425	Chr1:7652045-7655640	+	406	386.364
Csa1G074930	3689	20.4588	Chr1:7659207-7664232	+	1628	1548.31
Csa1G074940	1272	40.0494	Chr1:7665149-7669043	+	580	550.997
Csa1G074950	774	0.875343	Chr1:7670097-7670954	+	12	11.4196
Csa1G074960	597	0.637874	Chr1:7674643-7675239	+	6	5.70982
Csa1G074980	907	77.2637	Chr1:7700146-7703682	+	1309	1245.69
Csa1G075010	399	0	Chr1:7712842-7713240	+	0	0
Csa1G075020	2712	44.7664	Chr1:7715929-7721574	+	2592	2466.64
Csa1G075030	615	18.0824	Chr1:7724178-7724792	+	178	169.391
Csa1G075560	3046	8.63661	Chr1:7755179-7760261	+	453	430.139
Csa1G075590	1910	5.8078	Chr1:7775985-7782473	+	240	228.393
Csa1G075600	3442	59.2504	Chr1:7800818-7804372	+	4655	4429.87
Csa1G076100	1048	5.20385	Chr1:7817126-7820595	+	106	100.873
Csa1G076600	1396	10.6905	Chr1:7826064-7831570	+	309	293.104
Csa1G076610	1921	9.74128	Chr1:7833393-7839393	+	404	383.51
Csa1G077130	2460	13.5096	Chr1:7845920-7865315	+	720	685.178
Csa1G077160	267	0	Chr1:7885479-7885745	+	0	0
Csa1G077180	3260	18.5907	Chr1:7889768-7902078	+	1214	1155.29
Csa1G077190	574	4.06911	Chr1:7911554-7912127	+	36	34.2589
Csa1G077200	1750	12.6155	Chr1:7921314-7927603	+	336	318.798
Csa1G077220	1809	21.5084	Chr1:7929002-7932499	+	836	795.568
Csa1G077230	2526	10.0832	Chr1:7933292-7940991	+	346	328.315
Csa1G077740	1318	13.7378	Chr1:7962977-7965699	+	370	352.105
Csa1G084280	2163	50.0907	Chr1:8013430-8017979	+	2378	2262.99
Csa1G084290	1029	2.2102	Chr1:8021218-8022246	+	44	41.872
Csa1G084310	3761	46.0442	Chr1:8039571-8045895	+	3881	3693.3
Csa1G084320	736	517.083	Chr1:8049345-8050080	+	6611	6291.27
Csa1G084840	285	0	Chr1:8073843-8074364	+	0	0
Csa1G085370	1838	0.101078	Chr1:8119260-8122320	+	4	3.80655
Csa1G085380	1004	8.08292	Chr1:8129735-8131692	+	156	148.455
Csa1G086390	2593	13.3617	Chr1:8177494-8180086	+	774	736.567
Csa1G086890	1594	15.606	Chr1:8182420-8197828	+	453	431.091
Csa1G086900	2021	3.81851	Chr1:8208700-8218171	+	152	144.649
Csa1G086910	3236	19.8992	Chr1:8219680-8223764	+	1225	1165.76
Csa1G086930	1776	3.10632	Chr1:8256645-8258420	+	119	112.528
Csa1G087940	3288	16.8668	Chr1:8294312-8311639	+	1262	1200.97
Csa1G088450	1132	1.91473	Chr1:8327310-8330044	+	21	19.9844
Csa1G088460	2212	11.7148	Chr1:8331457-8335365	+	453	430.139
Csa1G088470	1110	15.3911	Chr1:8336807-8341177	+	313	297.862
Csa1G089500	3195	77.2999	Chr1:8361110-8367368	+	4091	3893.14
Csa1G095010	846	33.913	Chr1:8394374-8396753	+	519	493.899
Csa1G095020	1780	2.27895	Chr1:8399454-8401850	+	86	80.8891
Csa1G096040	1476	0.0649905	Chr1:8436450-8438485	+	2	1.90327
Csa1G096070	3124	6.62105	Chr1:8450035-8453158	+	469	446.317
Csa1G096080	192	756.515	Chr1:8460773-8460964	+	32	29.5529
Csa1G096090	1852	5.52574	Chr1:8466082-8469186	+	175	165.584
Csa1G096620	1872	25.8288	Chr1:8485610-8490309	+	949	903.102
Csa1G096630	183	60.9638	Chr1:8490749-8491044	+	1	0.951636
Csa1G097640	219	0	Chr1:8507030-8507440	+	0	0
Csa1G097650	1282	10.7837	Chr1:8540661-8542032	+	281	267.41
Csa1G097660	918	0	Chr1:8556863-8558548	+	0	0
Csa1G097680	273	0	Chr1:8567640-8568094	+	0	0
Csa1G097690	867	0.0626188	Chr1:8576230-8585634	+	1	0.951636
Csa1G097710	2965	29.931	Chr1:8597235-8607896	+	1821	1732.93
Csa1G097720	2499	17.9901	Chr1:8609585-8618340	+	1001	952.588
Csa1G097730	2764	24.473	Chr1:8651084-8655442	+	524	497.894
Csa1G103250	678	13.1865	Chr1:8693037-8693714	+	150	142.745
Csa1G108270	1858	1.26477	Chr1:8730001-8731953	+	51	48.2161
Csa1G108290	4163	7.04791	Chr1:8755043-8765315	+	334	317.846
Csa1G108810	1305	60.2198	Chr1:8775945-8783283	+	1150	1093.43
Csa1G108820	1820	69.3303	Chr1:8787488-8797181	+	2630	2502.8
Csa1G109360	467	7.04308	Chr1:8841584-8842167	+	44	41.8641
Csa1G110870	225	0	Chr1:8881688-8882044	+	0	0
Csa1G118370	3637	0.492166	Chr1:8945260-8954955	+	41	39.0171
Csa1G118870	1961	0	Chr1:8966348-8976997	+	0	0
Csa1G118880	1877	102.929	Chr1:8986162-8993696	+	3803	3618.12
Csa1G118890	3542	22.0164	Chr1:9011965-9017527	+	1604	1525.47
Csa1G119890	204	0	Chr1:9034154-9034357	+	0	0
Csa1G119900	261	0	Chr1:9068842-9069125	+	0	0
Csa1G120410	768	0	Chr1:9088776-9091667	+	0	0
Csa1G120470	1147	20.8911	Chr1:9143130-9148346	+	352	334.025
Csa1G123470	605	642.244	Chr1:9169805-9170409	+	6166	5867.79
Csa1G123490	8881	23.9948	Chr1:9189268-9231492	+	2980	2835.87
Csa1G124000	2506	38.5709	Chr1:9243584-9248310	+	1967	1871.87
Csa1G124010	351	0	Chr1:9253675-9254025	+	0	0
Csa1G124020	429	0	Chr1:9256288-9256716	+	0	0
Csa1G124520	2899	0.611946	Chr1:9264483-9268143	+	40	38.0655
Csa1G126020	7537	74.2266	Chr1:9281253-9295542	+	2256	2146.44
Csa1G126030	692	0	Chr1:9307746-9308437	+	0	0
Csa1G132090	378	0	Chr1:9393136-9393604	+	0	0
Csa1G132100	2349	43.2961	Chr1:9396156-9402624	+	2147	2042.21
Csa1G132120	1128	0.313701	Chr1:9425554-9426681	+	7	6.66145
Csa1G132160	1626	11.6792	Chr1:9438650-9444170	+	402	382.558
Csa1G132680	816	186.627	Chr1:9451991-9452806	+	2749	2616.05
Csa1G132690	462	0.163277	Chr1:9453276-9454037	+	1	0.951636
Csa1G132700	306	0	Chr1:9455243-9456053	+	0	0
Csa1G132720	1064	15.5599	Chr1:9464033-9465096	+	323	307.379
Csa1G132730	633	0	Chr1:9469818-9470812	+	0	0
Csa1G132740	749	0.228987	Chr1:9476407-9477459	+	3	2.85491
Csa1G132750	270	0	Chr1:9484969-9485238	+	0	0
Csa1G132760	616	0.506683	Chr1:9486785-9488283	+	5	4.75818
Csa1G132770	608	0.413495	Chr1:9493899-9494938	+	4	3.80655
Csa1G134270	794	3.09966	Chr1:9507136-9508450	+	44	41.872
Csa1G135270	273	11.1086	Chr1:9521827-9522446	+	17	16.1778
Csa1G136770	726	0	Chr1:9540100-9541226	+	0	0
Csa1G136780	689	1.03069	Chr1:9555757-9557672	+	12	11.4196
Csa1G137780	980	26.8645	Chr1:9574475-9577452	+	471	447.269
Csa1G144290	2992	33.2565	Chr1:9621664-9639260	+	2249	2140.23
Csa1G144300	2644	6.72422	Chr1:9640679-9648664	+	377	358.757
Csa1G144340	234	0	Chr1:9661025-9661293	+	0	0
Csa1G145880	2851	8.52046	Chr1:9704142-9706992	+	547	520.545
Csa1G145930	1353	241.04	Chr1:9774706-9782686	+	6697	6373.11
Csa1G145950	982	13.8022	Chr1:9798018-9801359	+	259	246.474
Csa1G150980	1115	11.9555	Chr1:9864965-9866079	+	263	250.28
Csa1G152500	1277	3.1616	Chr1:9909001-9912704	+	82	78.0342
Csa1G153000	1403	28.3598	Chr1:9917806-9927623	+	817	777.487
Csa1G153010	972	76.4182	Chr1:9933181-9935148	+	1234	1173.37
Csa1G153510	888	1.33494	Chr1:9938219-9940419	+	22	20.936
Csa1G153520	2520	2.07921	Chr1:9948951-9953588	+	110	104.68
Csa1G153540	603	71.5162	Chr1:9973508-9974668	+	527	501.513
Csa1G153550	1401	0	Chr1:9980326-9982383	+	0	0
Csa1G153560	1400	1.52702	Chr1:9984687-9986086	+	45	42.0347
Csa1G154060	1382	0.0351016	Chr1:10001957-10004124	+	1	0.951636
Csa1G154070	1297	6.37564	Chr1:10012436-10013893	+	169	160.313
Csa1G154080	231	0	Chr1:10018444-10018777	+	0	0
Csa1G160590	1485	0.838912	Chr1:10088905-10091912	+	26	24.7425
Csa1G161590	1910	6.21962	Chr1:10130885-10134579	+	233	221.732
Csa1G161600	4153	17.9867	Chr1:10143652-10154973	+	1724	1640.62
Csa1G162600	2476	14.1706	Chr1:10180939-10193682	+	747	709.921
Csa1G163110	1968	27.6746	Chr1:10205482-10209364	+	1013	963.056
Csa1G163120	1003	1.19322	Chr1:10210722-10211776	+	23	21.8876
Csa1G163140	1009	411.734	Chr1:10220519-10223487	+	7139	6793.73
Csa1G163160	693	16.61	Chr1:10225526-10227330	+	195	185.569
Csa1G164660	1510	9.55689	Chr1:10251241-10253304	+	302	287.394
Csa1G164700	1703	2.40888	Chr1:10287840-10290591	+	88	83.1947
Csa1G165230	744	0.0770437	Chr1:10316615-10317890	+	1	0.951636
Csa1G166760	918	0.0581078	Chr1:10363098-10364015	+	1	0.951636
Csa1G166780	1990	13.3958	Chr1:10378591-10392203	+	526	499.609
Csa1G166810	1669	28.7533	Chr1:10395110-10400975	+	871	827.923
Csa1G166840	186	0	Chr1:10424475-10424660	+	0	0
Csa1G167840	2519	37.7552	Chr1:10430207-10440246	+	1992	1895.66
Csa1G168340	2101	25.986	Chr1:10443861-10448304	+	1154	1097.24
Csa1G168350	937	291.49	Chr1:10449173-10450542	+	5151	4901.88
Csa1G168860	1637	5.00926	Chr1:10463014-10466723	+	98	93.2603
Csa1G168890	972	1.33791	Chr1:10480732-10482711	+	20	19.0327
Csa1G168900	1043	415.398	Chr1:10487863-10489893	+	8411	8003.26
Csa1G169930	1402	29.0895	Chr1:10526172-10528921	+	791	751.793
Csa1G169940	612	1.43283	Chr1:10537453-10538101	+	14	13.3229
Csa1G169950	1807	6.05359	Chr1:10543834-10545640	+	235	223.635
Csa1G169970	336	0	Chr1:10556711-10557046	+	0	0
Csa1G169980	312	0	Chr1:10557695-10558006	+	0	0
Csa1G170510	4286	14.5414	Chr1:10599179-10607525	+	1409	1340.85
Csa1G171050	1973	6.11361	Chr1:10636600-10640071	+	262	249.329
Csa1G171060	3397	7.96117	Chr1:10641825-10646850	+	464	441.56
Csa1G172600	2431	0.53715	Chr1:10683939-10686611	+	29	27.5975
Csa1G173130	1856	27.0117	Chr1:10745176-10752545	+	1025	975.427
Csa1G173140	2485	28.3284	Chr1:10756493-10760704	+	1453	1382.34
Csa1G173160	568	2.64329	Chr1:10763873-10764440	+	23	21.8876
Csa1G173180	297	0	Chr1:10768091-10768561	+	0	0
Csa1G173200	2255	21.9472	Chr1:10780413-10787443	+	1091	1038.24
Csa1G173710	978	2.24985	Chr1:10804969-10805946	+	42	39.9687
Csa1G173720	330	0	Chr1:10808454-10808783	+	0	0
Csa1G175720	804	0.62349	Chr1:10815684-10816885	+	10	8.56669
Csa1G177730	231	0	Chr1:10837338-10837568	+	0	0
Csa1G179740	2321	14.8495	Chr1:10881475-10886011	+	762	725.147
Csa1G180750	2678	37.0543	Chr1:10915624-10920341	+	1654	1574
Csa1G180760	2572	26.7505	Chr1:10928348-10938313	+	1184	1125.79
Csa1G181260	846	153.617	Chr1:10942075-10943561	+	2365	2250.62
Csa1G181280	2710	26.3088	Chr1:10952046-10961519	+	787	748.938
Csa1G181310	851	10.2923	Chr1:10966078-10967884	+	161	152.262
Csa1G181330	1329	1.28675	Chr1:10983539-10985219	+	35	33.3073
Csa1G181340	1865	53.9272	Chr1:10987641-10991236	+	1349	1283.76
Csa1G181350	1745	0.321605	Chr1:10995508-10998272	+	12	11.4196
Csa1G181370	2031	12.9802	Chr1:11007136-11012518	+	474	450.698
Csa1G181390	1799	14.2134	Chr1:11020281-11024034	+	549	522.448
Csa1G181400	609	0.309344	Chr1:11024946-11025554	+	3	2.85491
Csa1G181410	1802	21.8356	Chr1:11027691-11031712	+	745	708.969
Csa1G181420	2839	11.0458	Chr1:11034180-11044114	+	591	562.417
Csa1G181470	755	106.111	Chr1:11081453-11082733	+	1266	1204.77
Csa1G181500	2489	23.6468	Chr1:11106016-11110768	+	1310	1246.64
Csa1G181540	2864	33.0656	Chr1:11145650-11159278	+	1497	1423.65
Csa1G181570	1145	58.9937	Chr1:11165980-11169584	+	1285	1221.9
Csa1G182070	363	0.268964	Chr1:11177611-11177973	+	1	0.951636
Csa1G183070	360	0.54869	Chr1:11183856-11184215	+	2	1.90327
Csa1G183590	1553	32.995	Chr1:11213505-11238767	+	846	804.133
Csa1G184590	279	0.596598	Chr1:11229817-11230318	+	1	0.951636
Csa1G185110	240	0	Chr1:11256687-11256926	+	0	0
Csa1G186620	449	4.82049	Chr1:11281213-11281661	+	28	26.6458
Csa1G188680	1304	0.300836	Chr1:11360165-11362084	+	8	7.61309
Csa1G189180	423	0	Chr1:11363794-11364216	+	0	0
Csa1G191680	660	0	Chr1:11378641-11379300	+	0	0
Csa1G192690	1542	51.9143	Chr1:11407702-11410222	+	389	369.235
Csa1G193700	192	0	Chr1:11416735-11416926	+	0	0
Csa1G194700	1767	16.7739	Chr1:11428958-11449771	+	631	600.482
Csa1G194720	1047	0.0983032	Chr1:11461271-11463002	+	2	1.90327
Csa1G195220	777	130.366	Chr1:11476228-11494242	+	979	931.651
Csa1G196250	979	6.26044	Chr1:11527031-11528009	+	118	111.362
Csa1G196260	1129	25.024	Chr1:11529689-11530921	+	559	531.965
Csa1G201260	2412	2.42869	Chr1:11551383-11559099	+	130	123.713
Csa1G201270	309	0	Chr1:11559179-11559605	+	0	0
Csa1G201770	918	0	Chr1:11565834-11567632	+	0	0
Csa1G201780	1639	21.4899	Chr1:11571274-11574242	+	603	572.885
Csa1G202290	863	27.5321	Chr1:11580665-11581527	+	438	415.866
Csa1G207310	3940	62.9982	Chr1:11615396-11621656	+	5611	5339.63
Csa1G207810	402	0	Chr1:11623409-11623810	+	0	0
Csa1G212820	351	0.291863	Chr1:11657223-11657573	+	1	0.951636
Csa1G212830	2948	6.77219	Chr1:11657792-11663363	+	398	378.751
Csa1G217850	1501	14.9356	Chr1:11700751-11703681	+	462	439.656
Csa1G224380	970	0	Chr1:11777467-11778804	+	0	0
Csa1G225390	2452	13.9452	Chr1:11826124-11832472	+	760	723.244
Csa1G226410	1769	0.686084	Chr1:11859177-11863064	+	26	24.7425
Csa1G226420	3433	14.0198	Chr1:11863857-11877366	+	893	848.859
Csa1G226430	2299	26.4475	Chr1:11882205-11888385	+	1343	1278.05
Csa1G226440	1823	8.21326	Chr1:11892751-11897021	+	306	291.2
Csa1G227450	960	0	Chr1:11921967-11924652	+	0	0
Csa1G227460	954	0	Chr1:11936523-11939129	+	0	0
Csa1G228960	1024	260.132	Chr1:11980230-11981575	+	5147	4898.07
Csa1G229500	2773	297.003	Chr1:12025637-12030462	+	18504	17609.1
Csa1G230010	281	0	Chr1:12048356-12048777	+	0	0
Csa1G230510	183	0	Chr1:12086429-12086705	+	0	0
Csa1G231010	1345	15.0058	Chr1:12091096-12094210	+	414	393.977
Csa1G231530	956	9.20967	Chr1:12120300-12121547	+	167	158.923
Csa1G232040	349	0.592128	Chr1:12133349-12133839	+	2	1.90327
Csa1G240060	2372	11.957	Chr1:12176674-12179407	+	285	271.216
Csa1G240070	4225	29.5472	Chr1:12195189-12202510	+	1612	1534.04
Csa1G240580	2779	17.4225	Chr1:12229501-12234530	+	1088	1035.38
Csa1G240590	1065	12.366	Chr1:12240977-12242157	+	257	244.571
Csa1G242600	1233	0.36193	Chr1:12307450-12309953	+	9	8.56473
Csa1G250130	2348	57.5945	Chr1:12446287-12450491	+	2709	2577.99
Csa1G250140	537	0	Chr1:12462334-12462870	+	0	0
Csa1G250150	2415	15.9771	Chr1:12463590-12466776	+	801	762.261
Csa1G255160	2150	102.592	Chr1:12486362-12491541	+	4838	4604.02
Csa1G255170	2002	25.6197	Chr1:12496633-12501089	+	1116	1062.03
Csa1G256180	2351	14.3782	Chr1:12518944-12521660	+	563	535.771
Csa1G256200	1028	192.134	Chr1:12524959-12528272	+	3791	3607.65
Csa1G256210	2124	44.9503	Chr1:12529674-12533493	+	2083	1981.31
Csa1G256710	1271	28.7458	Chr1:12535018-12537762	+	737	701.356
Csa1G256720	2450	59.7055	Chr1:12538582-12541935	+	3251	3093.77
Csa1G256730	341	0.314151	Chr1:12543265-12543605	+	1	0.951636
Csa1G256750	1479	12.5784	Chr1:12555358-12559476	+	388	369.235
Csa1G256780	1022	64.7964	Chr1:12566172-12572506	+	1209	1150.53
Csa1G257300	729	65.7154	Chr1:12585784-12586633	+	829	788.907
Csa1G257360	1985	10.7771	Chr1:12621014-12623602	+	465	442.511
Csa1G257860	1782	0.0261696	Chr1:12630075-12633023	+	1	0.951636
Csa1G257900	1160	79.2563	Chr1:12651410-12656615	+	1290	1227.2
Csa1G257930	1026	6.53268	Chr1:12667406-12668517	+	99	94.212
Csa1G257940	6959	5.78826	Chr1:12674604-12688461	+	934	888.828
Csa1G263450	333	0	Chr1:12702948-12703280	+	0	0
Csa1G263950	1331	3.77996	Chr1:12711355-12712989	+	103	98.0185
Csa1G263960	1154	6.44992	Chr1:12714773-12724223	+	83	78.0341
Csa1G263980	581	0	Chr1:12726836-12727416	+	0	0
Csa1G264000	1471	31.7042	Chr1:12742289-12747268	+	957	910.716
Csa1G264010	1052	29.9998	Chr1:12751491-12752542	+	614	584.305
Csa1G264560	1088	9.94348	Chr1:12803836-12805862	+	209	197.94
Csa1G264570	609	1.34049	Chr1:12813218-12815129	+	13	12.3713
Csa1G265080	2051	10.2524	Chr1:12827688-12832062	+	427	406.349
Csa1G265130	5268	11.5279	Chr1:12854710-12863838	+	1363	1297.08
Csa1G265630	661	7.11548	Chr1:12868004-12868664	+	78	74.2276
Csa1G266150	2718	31.8556	Chr1:12880288-12889596	+	1936	1842.37
Csa1G266160	2508	75.6528	Chr1:12891474-12894162	+	4226	4021.62
Csa1G266170	2392	3.86816	Chr1:12896833-12900179	+	167	157.971
Csa1G267180	5265	16.8428	Chr1:12906461-12923281	+	2070	1968.93
Csa1G267190	1447	17.1505	Chr1:12923795-12927628	+	487	463.447
Csa1G267220	1158	0.0867923	Chr1:12946374-12947531	+	2	1.90327
Csa1G267270	1937	52.9412	Chr1:12962775-12965962	+	1862	1771.81
Csa1G267770	2794	20.9666	Chr1:12975100-12979374	+	1211	1152.43
Csa1G268280	890	4.77955	Chr1:12996004-12997771	+	79	75.1793
Csa1G268300	345	0	Chr1:13002223-13002567	+	0	0
Csa1G268320	252	0.412012	Chr1:13010770-13011021	+	1	0.40066
Csa1G269330	1744	33.0933	Chr1:13032846-13034589	+	1234	1174.32
Csa1G269350	1860	26.6665	Chr1:13048526-13051926	+	889	846.005
Csa1G269860	3098	47.8573	Chr1:13071670-13086464	+	1551	1475.99
Csa1G275920	1092	0.699655	Chr1:13144497-13148180	+	15	14.2745
Csa1G275930	2061	22.8911	Chr1:13150151-13158328	+	1017	967.814
Csa1G276440	303	1.32772	Chr1:13169687-13169989	+	3	2.85491
Csa1G276450	2315	79.8142	Chr1:13185052-13189342	+	4084	3886.48
Csa1G277450	2165	11.8719	Chr1:13201029-13206253	+	546	519.593
Csa1G287020	1223	70.7452	Chr1:13263864-13265200	+	1742	1657.75
Csa1G294020	2516	77.5595	Chr1:13317892-13323499	+	4140	3939.77
Csa1G294030	945	0.223892	Chr1:13324800-13325744	+	4	3.80655
Csa1G294040	849	1.3619	Chr1:13327730-13329631	+	7	6.23634
Csa1G294060	578	0	Chr1:13331797-13332534	+	0	0
Csa1G294080	895	2.28224	Chr1:13342880-13343899	+	39	36.1622
Csa1G294090	1323	0	Chr1:13351811-13355502	+	0	0
Csa1G294600	1528	10.5145	Chr1:13368141-13369668	+	337	320.571
Csa1G294610	3660	25.2202	Chr1:13376806-13384002	+	2009	1911.84
Csa1G295140	1565	29.9178	Chr1:13413601-13417291	+	974	926.894
Csa1G295150	2082	14.8775	Chr1:13418299-13422357	+	677	644.258
Csa1G302180	1731	72.9191	Chr1:13468805-13474085	+	2696	2565.61
Csa1G302200	1284	25.3787	Chr1:13477054-13480348	+	653	620.467
Csa1G303710	450	1.71443	Chr1:13528611-13529329	+	10	9.51636
Csa1G304710	782	387.888	Chr1:13534620-13546221	+	4619	4395.61
Csa1G305710	2031	2.85047	Chr1:13567868-13570634	+	106	99.9219
Csa1G305750	1625	16.0776	Chr1:13599370-13600994	+	553	526.255
Csa1G305760	1440	295.378	Chr1:13614259-13619450	+	7673	7301.91
Csa1G306790	255	0	Chr1:13648198-13648580	+	0	0
Csa1G306810	726	0.398658	Chr1:13659356-13660796	+	5	4.75818
Csa1G308810	631	0	Chr1:13684617-13685247	+	0	0
Csa1G320310	1634	10.588	Chr1:13716299-13720977	+	365	347.347
Csa1G320320	2655	24.3126	Chr1:13722595-13727231	+	1394	1325.63
Csa1G320340	830	279.16	Chr1:13730367-13732443	+	4207	4003.53
Csa1G320350	1733	44.5159	Chr1:13738487-13741140	+	1573	1496.92
Csa1G320360	297	0	Chr1:13751994-13753521	+	0	0
Csa1G320870	486	0	Chr1:13766937-13767619	+	0	0
Csa1G324370	2050	15.8294	Chr1:13807162-13811064	+	708	673.759
Csa1G328370	354	0	Chr1:13842891-13843244	+	0	0
Csa1G328380	327	0	Chr1:13843674-13844000	+	0	0
Csa1G328390	390	0	Chr1:13844244-13844633	+	0	0
Csa1G342430	979	24.4487	Chr1:13995510-13996587	+	457	434.898
Csa1G348430	724	0	Chr1:14007837-14009204	+	0	0
Csa1G348440	521	0.264593	Chr1:14013708-14015380	+	2	1.90327
Csa1G348940	498	0	Chr1:14023503-14024210	+	0	0
Csa1G348950	488	1.03603	Chr1:14026604-14027722	+	7	6.66145
Csa1G351950	4983	18.6747	Chr1:14053134-14070576	+	2076	1975.6
Csa1G359460	312	0	Chr1:14105264-14105575	+	0	0
Csa1G366960	1110	120.856	Chr1:14244384-14247311	+	2644	2516.05
Csa1G366970	510	1.50863	Chr1:14247791-14248511	+	11	10.468
Csa1G366980	2739	24.2046	Chr1:14253373-14257532	+	1488	1416.03
Csa1G366990	1398	20.2925	Chr1:14257831-14259228	+	586	557.659
Csa1G369490	601	37.46	Chr1:14280909-14281509	+	356	338.783
Csa1G369500	1162	36.991	Chr1:14290469-14293270	+	856	814.601
Csa1G370510	446	0	Chr1:14320226-14320671	+	0	0
Csa1G372010	1751	7.39669	Chr1:14357968-14361417	+	271	257.894
Csa1G373510	159	0	Chr1:14405034-14405273	+	0	0
Csa1G373520	333	0	Chr1:14425039-14425542	+	0	0
Csa1G374520	2144	2.64749	Chr1:14432365-14449358	+	106	100.873
Csa1G378520	589	0.759897	Chr1:14485246-14485942	+	7	6.66145
Csa1G383520	2906	37.186	Chr1:14493464-14496369	+	2437	2319.14
Csa1G384030	878	9.06495	Chr1:14518544-14521081	+	137	130.374
Csa1G385030	2456	0.329692	Chr1:14540313-14543162	+	18	17.1295
Csa1G385050	435	0	Chr1:14544755-14545287	+	0	0
Csa1G385550	999	3.49161	Chr1:14555468-14556466	+	67	63.725
Csa1G385560	2823	36.9287	Chr1:14563744-14567984	+	2328	2214.45
Csa1G386580	1309	8.68452	Chr1:14618784-14629761	+	232	220.779
Csa1G391600	308	15.9594	Chr1:14661988-14662295	+	38	36.1622
Csa1G395600	2330	12.4773	Chr1:14697592-14700378	+	643	611.902
Csa1G395610	1604	3.54136	Chr1:14700439-14702042	+	120	114.196
Csa1G397110	8637	23.6351	Chr1:14711182-14729058	+	4703	4474.59
Csa1G397120	2343	31.1611	Chr1:14735893-14740178	+	1149	1093.43
Csa1G397130	939	6.74391	Chr1:14747562-14749146	+	118	112.293
Csa1G407160	2496	36.5931	Chr1:14897910-14900797	+	2034	1935.09
Csa1G408200	1758	4.86686	Chr1:14940935-14943934	+	180	171.294
Csa1G408700	3201	52.178	Chr1:14968041-14976200	+	2771	2636.03
Csa1G408740	306	3.00117	Chr1:15006185-15006490	+	7	6.66145
Csa1G411740	1406	7.10926	Chr1:15058385-15061781	+	194	184.617
Csa1G414240	1298	0	Chr1:15080576-15084397	+	0	0
Csa1G418240	2501	94.7562	Chr1:15114107-15117125	+	5277	5021.79
Csa1G418790	2063	30.4355	Chr1:15166109-15170637	+	1025	975.427
Csa1G418800	686	9.3347	Chr1:15182777-15183462	+	108	102.777
Csa1G418810	252	0	Chr1:15190835-15191266	+	0	0
Csa1G419310	981	0.0533594	Chr1:15192754-15193896	+	1	0.951636
Csa1G420360	843	24.8924	Chr1:15242682-15243524	+	383	364.477
Csa1G420860	1871	18.4021	Chr1:15252161-15255376	+	743	707.066
Csa1G420870	231	0	Chr1:15256813-15257043	+	0	0
Csa1G421880	3264	30.7091	Chr1:15275626-15286007	+	1854	1763.38
Csa1G422430	2861	129.539	Chr1:15308271-15315010	+	5093	4846.68
Csa1G422460	168	0	Chr1:15317686-15317853	+	0	0
Csa1G422980	899	0	Chr1:15338674-15339751	+	0	0
Csa1G422990	1052	26.5308	Chr1:15342178-15343400	+	543	516.739
Csa1G423000	1049	1.12779	Chr1:15345514-15346819	+	23	21.8876
Csa1G423030	1278	0.11556	Chr1:15369165-15370943	+	3	2.85491
Csa1G423040	258	0	Chr1:15373914-15374327	+	0	0
Csa1G423050	1281	0.19206	Chr1:15377192-15378988	+	5	4.75818
Csa1G423060	363	0.806892	Chr1:15382031-15382393	+	3	2.85491
Csa1G423090	1329	85.8329	Chr1:15388781-15394466	+	2164	2059.35
Csa1G423100	1806	68.951	Chr1:15399797-15401602	+	2675	2545.63
Csa1G423110	1681	82.9193	Chr1:15407947-15413530	+	2597	2470.45
Csa1G423120	2527	29.4377	Chr1:15414534-15417060	+	1658	1577.81
Csa1G423140	1264	22.8725	Chr1:15425238-15429588	+	586	557.659
Csa1G423160	557	0.118569	Chr1:15449781-15450337	+	1	0.951636
Csa1G423170	573	0.340027	Chr1:15452915-15453487	+	3	2.85491
Csa1G423180	1367	44.7564	Chr1:15456452-15460045	+	1223	1162.9
Csa1G423190	1436	56.3397	Chr1:15469470-15471987	+	1679	1597.8
Csa1G423200	1398	22.9936	Chr1:15477903-15484292	+	664	631.887
Csa1G423210	3984	39.1104	Chr1:15491386-15496807	+	2748	2615.09
Csa1G423240	1554	9.27462	Chr1:15504840-15507933	+	303	288.346
Csa1G423270	3391	7.48791	Chr1:15529708-15536027	+	580	550.997
Csa1G423280	1565	18.0386	Chr1:15546949-15549873	+	463	439.656
Csa1G423310	3006	31.4935	Chr1:15571579-15588493	+	1989	1891.85
Csa1G423330	1299	27.2373	Chr1:15589431-15592528	+	721	686.13
Csa1G423340	4041	14.4896	Chr1:15603510-15610477	+	1305	1240.94
Csa1G424340	4202	19.985	Chr1:15621791-15628995	+	888	845.053
Csa1G424880	2769	18.1657	Chr1:15670494-15678775	+	1130	1075.35
Csa1G425910	807	13.1577	Chr1:15708074-15710286	+	173	164.633
Csa1G425920	1895	30.1764	Chr1:15710986-15715708	+	1236	1176.22
Csa1G425930	471	0	Chr1:15716342-15717128	+	0	0
Csa1G426440	1608	14.9532	Chr1:15734404-15737741	+	489	465.351
Csa1G426450	3607	11.1897	Chr1:15742973-15747542	+	924	879.312
Csa1G427480	2054	2.00784	Chr1:15782466-15785534	+	90	85.6473
Csa1G427500	1044	57.8622	Chr1:15795342-15796385	+	1173	1116.27
Csa1G427520	827	102.352	Chr1:15811949-15814205	+	1535	1460.76
Csa1G427530	870	23.0013	Chr1:15815021-15817772	+	369	351.154
Csa1G427540	2559	10.1292	Chr1:15818908-15824572	+	566	538.625
Csa1G433050	940	1.91612	Chr1:15837038-15838656	+	34	32.3556
Csa1G433060	452	10.3716	Chr1:15849343-15849794	+	61	58.0498
Csa1G433070	2160	0.86081	Chr1:15852709-15855585	+	8	7.36617
Csa1G434130	1683	0.111714	Chr1:15891118-15895221	+	4	3.80655
Csa1G434160	1359	23.7025	Chr1:15926758-15928429	+	662	629.983
Csa1G434690	6696	36.6496	Chr1:15960589-15971829	+	1449	1378.72
Csa1G435710	1490	24.2115	Chr1:15992939-15995771	+	636	605.157
Csa1G435730	909	0.176568	Chr1:16005880-16007074	+	3	2.85491
Csa1G435740	672	0	Chr1:16007565-16008236	+	0	0
Csa1G435750	1984	93.3616	Chr1:16009166-16013810	+	3538	3366.89
Csa1G435780	2347	17.5966	Chr1:16049986-16052332	+	915	869.878
Csa1G435790	606	6.33765	Chr1:16063043-16063840	+	61	58.0498
Csa1G435810	615	0	Chr1:16081358-16082068	+	0	0
Csa1G436330	1236	3.20775	Chr1:16116563-16119191	+	80	76.1309
Csa1G439330	1230	65.6214	Chr1:16156871-16159238	+	1627	1548.31
Csa1G442350	2407	36.4454	Chr1:16219616-16226456	+	1721	1637.77
Csa1G444350	1497	1.24664	Chr1:16236200-16238414	+	39	37.1138
Csa1G444360	1953	3.91644	Chr1:16243202-16245255	+	127	120.858
Csa1G445360	1461	3.35426	Chr1:16257283-16260988	+	102	97.0669
Csa1G445860	1048	135.349	Chr1:16272026-16273602	+	2757	2623.66
Csa1G445870	696	13.9679	Chr1:16273655-16274421	+	165	157.02
Csa1G446900	497	1.43362	Chr1:16330489-16331245	+	10	9.51636
Csa1G447400	1957	78.5564	Chr1:16349024-16353702	+	3336	3174.66
Csa1G448960	1173	515.115	Chr1:16459233-16461676	+	11134	10595.5
Csa1G448970	913	34.469	Chr1:16462657-16466121	+	589	560.514
Csa1G448980	1728	38.5155	Chr1:16469930-16473636	+	1356	1290.41
Csa1G448990	1165	64.1432	Chr1:16475244-16478981	+	1489	1416.99
Csa1G458990	2646	12.2576	Chr1:16490118-16496305	+	560	531.965
Csa1G459490	1242	0.877002	Chr1:16500436-16503146	+	22	20.936
Csa1G460000	4465	7.83335	Chr1:16506902-16541972	+	783	744.18
Csa1G461000	3947	10.342	Chr1:16554206-16565065	+	878	835.537
Csa1G461020	2158	12.5767	Chr1:16569757-16577991	+	577	549.094
Csa1G462020	967	582.673	Chr1:16583003-16585155	+	9203	8757.91
Csa1G462030	842	6.6398	Chr1:16586613-16588546	+	102	97.0669
Csa1G462540	1663	29.3469	Chr1:16598124-16608728	+	865	822.214
Csa1G464540	1289	76.6739	Chr1:16618724-16622108	+	2011	1913.74
Csa1G464550	2723	6.60541	Chr1:16641046-16647030	+	368	349.25
Csa1G467080	1188	12.7457	Chr1:16692334-16693650	+	303	288.346
Csa1G467090	1670	85.2665	Chr1:16699906-16703401	+	3027	2879.66
Csa1G467140	2128	0.338037	Chr1:16735103-16737315	+	16	14.9981
Csa1G467160	405	3.85731	Chr1:16759977-16760740	+	17	16.0104
Csa1G467190	2117	15.29	Chr1:16764873-16768562	+	686	652.822
Csa1G467710	2139	12.4608	Chr1:16787012-16789268	+	574	545.287
Csa1G467730	408	0.623458	Chr1:16812210-16812617	+	3	2.85491
Csa1G469730	1173	86.5538	Chr1:16855406-16858553	+	1510	1436.97
Csa1G470240	849	4.18489	Chr1:16885749-16886597	+	65	61.8564
Csa1G470250	731	26.2168	Chr1:16890100-16890830	+	332	315.943
Csa1G470260	1421	22.2149	Chr1:16892324-16901886	+	636	604.289
Csa1G470270	3401	3.75153	Chr1:16904557-16911371	+	291	276.926
Csa1G470280	1746	15.8288	Chr1:16914301-16916046	+	591	562.417
Csa1G470300	875	2.47462	Chr1:16918994-16920350	+	40	38.0655
Csa1G470320	3393	0.0904699	Chr1:16925751-16930607	+	7	6.66145
Csa1G470330	333	0.334591	Chr1:16934752-16935084	+	1	0.951636
Csa1G470340	1206	1.15653	Chr1:16936391-16946793	+	28	26.6458
Csa1G470350	885	0	Chr1:16955304-16956574	+	0	0
Csa1G470360	1614	0	Chr1:16957625-16959657	+	0	0
Csa1G470370	480	0	Chr1:16960332-16960811	+	0	0
Csa1G470380	2141	2.42868	Chr1:16962957-16967632	+	114	108.487
Csa1G470430	882	2.14273	Chr1:17009055-17009936	+	35	33.3073
Csa1G471460	623	2.39085	Chr1:17032478-17033100	+	24	22.8393
Csa1G471470	357	0	Chr1:17035849-17036304	+	0	0
Csa1G472480	1755	61.7873	Chr1:17045439-17055659	+	1608	1530.23
Csa1G475980	4697	31.9733	Chr1:17099149-17107580	+	3485	3316.46
Csa1G475990	616	5.37084	Chr1:17114434-17115049	+	53	50.4367
Csa1G477520	367	0	Chr1:17163988-17164354	+	0	0
Csa1G477540	1610	8.0306	Chr1:17178118-17180748	+	269	255.038
Csa1G478040	1782	6.76624	Chr1:17187743-17190673	+	233	221.731
Csa1G478050	2413	15.7309	Chr1:17191917-17210404	+	744	708.017
Csa1G478060	1122	36.0874	Chr1:17215060-17219060	+	800	761.309
Csa1G478600	1646	7.9069	Chr1:17255040-17258580	+	276	262.652
Csa1G479100	552	8.0603	Chr1:17270936-17271487	+	67	63.7596
Csa1G479610	1292	785.386	Chr1:17303350-17306048	+	20580	19584.7
Csa1G479620	1654	10.3151	Chr1:17308933-17313066	+	343	326.412
Csa1G479640	1930	11.0653	Chr1:17316236-17320853	+	319	302.62
Csa1G480160	1476	0	Chr1:17331116-17335753	+	0	0
Csa1G480690	1670	76.6427	Chr1:17372347-17376024	+	2513	2390.51
Csa1G481200	2235	28.4007	Chr1:17390273-17392507	+	1398	1330.39
Csa1G481220	1149	519.622	Chr1:17411681-17413491	+	10485	9977.91
Csa1G495250	674	5.40875	Chr1:17503102-17503775	+	61	58.0498
Csa1G495260	769	9.19972	Chr1:17506480-17507248	+	125	118.955
Csa1G496290	1460	16.1505	Chr1:17544019-17548675	+	371	352.106
Csa1G496300	933	0.113804	Chr1:17555204-17556387	+	2	1.90327
Csa1G497300	741	0.154958	Chr1:17578399-17580558	+	2	1.90327
Csa1G497810	641	1.33641	Chr1:17607062-17607702	+	14	13.3229
Csa1G501830	548	2.51464	Chr1:17714693-17715880	+	20	18.0811
Csa1G502860	3204	25.5673	Chr1:17778799-17795694	+	1286	1223.81
Csa1G502880	2381	0.037898	Chr1:17807980-17812174	+	2	1.90327
Csa1G503390	2397	0.0752415	Chr1:17842210-17846968	+	4	3.80655
Csa1G505400	1016	777.066	Chr1:17875007-17876022	+	15224	14487.7
Csa1G505900	325	0	Chr1:17894525-17896687	+	0	0
Csa1G505920	1419	49.7609	Chr1:17903848-17909541	+	1249	1187.65
Csa1G505940	1227	4.86511	Chr1:17921794-17923020	+	121	114.453
Csa1G505930	720	0.0806697	Chr1:17913741-17915174	+	1	0.951636
Csa1G512470	387	0	Chr1:18026098-18026484	+	0	0
Csa1G513470	372	0	Chr1:18031710-18032157	+	0	0
Csa1G514470	444	0	Chr1:18038255-18038698	+	0	0
Csa1G515480	444	0.17584	Chr1:18067916-18068359	+	1	0.951636
Csa1G515490	450	0	Chr1:18069070-18069549	+	0	0
Csa1G522010	1176	25.7669	Chr1:18093662-18096513	+	485	461.544
Csa1G522510	4762	41.979	Chr1:18105327-18114161	+	2087	1986.07
Csa1G523040	1686	10.3725	Chr1:18143372-18147391	+	370	351.154
Csa1G523050	456	0	Chr1:18152542-18152997	+	0	0
Csa1G523060	1694	25.0062	Chr1:18154898-18157614	+	709	674.71
Csa1G523080	1952	55.254	Chr1:18165514-18171164	+	1806	1717.7
Csa1G523100	2568	23.4775	Chr1:18182013-18187522	+	1193	1135.3
Csa1G523610	2518	32.9391	Chr1:18204982-18207499	+	1848	1758.62
Csa1G523640	1009	0.106981	Chr1:18222678-18225013	+	3	1.90328
Csa1G524640	1887	3.74052	Chr1:18242327-18249762	+	134	127.52
Csa1G524660	1704	4.27615	Chr1:18266006-18267709	+	156	147.783
Csa1G524680	2121	8.14745	Chr1:18279956-18282671	+	376	357.815
Csa1G524700	3448	79.7476	Chr1:18289337-18296131	+	5994	5704.11
Csa1G524720	2591	15.9848	Chr1:18302081-18306871	+	322	306.427
Csa1G524740	2400	10.6133	Chr1:18307153-18309552	+	565	537.675
Csa1G524750	1518	48.6874	Chr1:18312845-18316876	+	1548	1473.13
Csa1G525260	207	0	Chr1:18328808-18329111	+	0	0
Csa1G525270	1360	6.53955	Chr1:18333360-18334921	+	164	156.068
Csa1G525280	524	105.743	Chr1:18337352-18339308	+	807	767.971
Csa1G525290	1765	21.9847	Chr1:18340409-18344044	+	831	790.81
Csa1G525300	2836	22.8194	Chr1:18348833-18353426	+	429	407.3
Csa1G525320	1806	35.7244	Chr1:18363473-18366134	+	1112	1057.27
Csa1G526840	1468	70.538	Chr1:18393506-18395506	+	2157	2052.68
Csa1G526850	498	0.142864	Chr1:18397665-18398162	+	1	0.951636
Csa1G527350	879	0	Chr1:18399357-18400235	+	0	0
Csa1G527850	1528	1.56066	Chr1:18402492-18404092	+	50	47.5818
Csa1G527900	1000	30.957	Chr1:18416716-18420649	+	390	370.568
Csa1G527940	1818	8.0728	Chr1:18439991-18441808	+	316	300.283
Csa1G527960	186	0	Chr1:18454220-18454447	+	0	0
Csa1G528460	2099	45.6791	Chr1:18459271-18466407	+	1743	1658.7
Csa1G528470	2677	43.1501	Chr1:18468066-18475507	+	1390	1322.77
Csa1G528500	4680	11.8541	Chr1:18493749-18518951	+	1221	1161.95
Csa1G528520	963	0	Chr1:18526310-18527696	+	0	0
Csa1G528530	1689	0.482995	Chr1:18530057-18536377	+	16	15.2262
Csa1G528580	3057	23.4701	Chr1:18569335-18575523	+	1623	1544.51
Csa1G528590	3063	58.4863	Chr1:18577688-18583218	+	3969	3776.09
Csa1G528600	1833	0.126736	Chr1:18587238-18589728	+	5	4.75818
Csa1G528620	1329	0.543509	Chr1:18599469-18604447	+	13	12.3713
Csa1G530130	2435	9.26304	Chr1:18638568-18641002	+	501	476.77
Csa1G530660	1895	60.2954	Chr1:18663697-18671253	+	1529	1455.05
Csa1G531170	1419	0.408328	Chr1:18672243-18674950	+	12	11.4196
Csa1G531180	2123	8.48997	Chr1:18682502-18685686	+	390	371.138
Csa1G531190	2136	2.31349	Chr1:18686122-18691581	+	95	89.8639
Csa1G531700	4098	29.7436	Chr1:18714043-18719502	+	2481	2361.01
Csa1G532290	1682	39.118	Chr1:18781452-18786174	+	1367	1299.94
Csa1G532300	1564	18.2907	Chr1:18788478-18790383	+	602	572.885
Csa1G532310	1505	1.366	Chr1:18801541-18803045	+	43	40.9204
Csa1G532320	3588	300.974	Chr1:18806353-18815601	+	8578	8163.13
Csa1G532340	5108	8.69288	Chr1:18817372-18824837	+	590	560.538
Csa1G532350	1885	0.073681	Chr1:18825521-18828558	+	3	2.85491
Csa1G532360	1446	3.68862	Chr1:18831617-18834537	+	108	101.825
Csa1G532370	934	7.04612	Chr1:18842310-18843243	+	124	118.003
Csa1G533380	1349	8.52401	Chr1:18861887-18863436	+	236	224.586
Csa1G533410	369	0	Chr1:18883321-18883689	+	0	0
Csa1G533420	3329	20.6615	Chr1:18888595-18902644	+	1113	1058.22
Csa1G533430	585	10.3132	Chr1:18911879-18912551	+	94	89.4538
Csa1G533470	1715	2.44639	Chr1:18944139-18947357	+	87	82.7923
Csa1G533490	3040	9.58929	Chr1:18960326-18965527	+	513	488.19
Csa1G533500	1626	55.3166	Chr1:18968890-18972230	+	1904	1811.92
Csa1G533520	1196	15.5091	Chr1:18973831-18976600	+	370	352.105
Csa1G533590	2851	69.4221	Chr1:19002517-19007429	+	4388	4175.78
Csa1G533610	544	2.58688	Chr1:19016352-19017675	+	21	19.9844
Csa1G533620	2535	37.1745	Chr1:19018740-19022358	+	648	616.66
Csa1G533640	973	0.0539189	Chr1:19023524-19025107	+	1	0.951636
Csa1G533670	2102	28.1008	Chr1:19040602-19051687	+	1174	1117.22
Csa1G533700	6527	19.8673	Chr1:19068707-19087894	+	2927	2785.44
Csa1G534730	807	30.9392	Chr1:19133036-19137335	+	409	388.268
Csa1G534750	861	0.379176	Chr1:19147451-19148640	+	6	5.70982
Csa1G534760	438	0	Chr1:19151870-19152507	+	0	0
Csa1G534780	544	14.5358	Chr1:19166066-19166609	+	118	112.293
Csa1G534790	2191	45.1463	Chr1:19173584-19181833	+	2174	2068.86
Csa1G535290	3743	86.6564	Chr1:19187847-19195064	+	6458	6145.67
Csa1G535790	1225	24.9257	Chr1:19202473-19203697	+	615	585.229
Csa1G535810	291	0	Chr1:19212123-19212438	+	0	0
Csa1G536310	1684	11.649	Chr1:19261420-19267491	+	391	371.138
Csa1G536320	773	0.292299	Chr1:19268668-19270900	+	4	3.80655
Csa1G537360	267	0.722253	Chr1:19367201-19367467	+	1	0.951636
Csa1G537370	1183	12.7689	Chr1:19372910-19375990	+	302	287.394
Csa1G537410	874	39.6307	Chr1:19410324-19412095	+	624	592.869
Csa1G537430	1344	0.435335	Chr1:19424611-19425954	+	12	11.4196
Csa1G537440	3818	52.4631	Chr1:19439475-19457468	+	4444	4229.07
Csa1G537450	795	0	Chr1:19470073-19470867	+	0	0
Csa1G537460	192	0	Chr1:19487520-19487711	+	0	0
Csa1G537470	842	0.195288	Chr1:19492733-19493574	+	3	2.85491
Csa1G537480	750	0.152375	Chr1:19503333-19507674	+	2	1.90327
Csa1G537490	699	0	Chr1:19518432-19519130	+	0	0
Csa1G537500	636	0	Chr1:19522326-19522961	+	0	0
Csa1G537540	2929	6.94673	Chr1:19585123-19589034	+	459	435.849
Csa1G537560	1753	233.821	Chr1:19602538-19606288	+	8770	8345.85
Csa1G537570	788	1.99299	Chr1:19610111-19612225	+	28	26.6458
Csa1G537620	3616	87.489	Chr1:19642556-19655465	+	6723	6396.9
Csa1G538150	444	0	Chr1:19688513-19689842	+	0	0
Csa1G538160	1577	91.2157	Chr1:19691947-19702635	+	3031	2884.41
Csa1G538170	1704	0.027536	Chr1:19705187-19707180	+	1	0.951636
Csa1G538180	3629	41.9681	Chr1:19714388-19718520	+	3488	3319.31
Csa1G538190	1859	11.1726	Chr1:19719998-19729718	+	379	359.719
Csa1G538200	3739	7.33231	Chr1:19732903-19738534	+	629	598.579
Csa1G538210	1118	19.3465	Chr1:19742915-19744032	+	427	406.349
Csa1G538240	234	0	Chr1:19766921-19767181	+	0	0
Csa1G538800	566	64.8355	Chr1:19838609-19840179	+	561	533.868
Csa1G538820	3154	32.2369	Chr1:19858173-19865068	+	2307	2195.43
Csa1G538830	945	0.279866	Chr1:19869441-19870956	+	5	4.75818
Csa1G539330	754	0.226882	Chr1:19899345-19900098	+	3	2.85491
Csa1G539340	702	0	Chr1:19910483-19911275	+	0	0
Csa1G539350	771	0.00610084	Chr1:19915742-19934606	+	1	0.0677359
Csa1G540360	165	0	Chr1:19938727-19938891	+	0	0
Csa1G541370	850	0	Chr1:19970753-19971602	+	0	0
Csa1G541380	708	0.578296	Chr1:19974900-19975607	+	7	6.66145
Csa1G542420	372	2.03217	Chr1:20058537-20058998	+	9	7.61323
Csa1G542440	2146	6.20476	Chr1:20070394-20072539	+	292	277.878
Csa1G542450	927	0.573784	Chr1:20074535-20075461	+	10	9.51636
Csa1G542460	1260	0.0391803	Chr1:20076157-20077416	+	1	0.951636
Csa1G542470	333	0.669183	Chr1:20077604-20077936	+	2	1.90327
Csa1G547510	1348	1.22911	Chr1:20129639-20132998	+	34	32.3556
Csa1G553510	2767	9.28303	Chr1:20154520-20157286	+	577	549.094
Csa1G553520	1129	17.5929	Chr1:20167634-20168762	+	393	373.993
Csa1G553530	3497	26.1821	Chr1:20171244-20181452	+	2092	1990.82
Csa1G554530	1805	12.7483	Chr1:20197642-20202447	+	457	434.898
Csa1G554550	483	0	Chr1:20204470-20204952	+	0	0
Csa1G554570	1502	47.9616	Chr1:20219225-20225201	+	1401	1332.29
Csa1G555080	2261	22.794	Chr1:20251473-20256757	+	491	467.254
Csa1G555590	3742	14.8412	Chr1:20270657-20286635	+	1265	1202.87
Csa1G555600	1100	11.5095	Chr1:20293785-20294948	+	243	231.247
Csa1G555620	445	0.875458	Chr1:20310496-20310940	+	5	4.75818
Csa1G560640	1816	35.4034	Chr1:20321438-20325672	+	1178	1120.41
Csa1G560680	1804	44.055	Chr1:20352066-20358429	+	1707	1624.44
Csa1G560690	3226	8.11025	Chr1:20359762-20370482	+	454	431.092
Csa1G560700	1699	79.0107	Chr1:20372048-20374929	+	2808	2672.19
Csa1G560730	652	1.0239	Chr1:20390208-20390859	+	11	10.468
Csa1G560790	3380	27.5758	Chr1:20403022-20451299	+	1749	1664.13
Csa1G560780	2340	4.22971	Chr1:20419884-20422355	+	219	208.408
Csa1G560800	1959	46.4905	Chr1:20454068-20470644	+	1938	1844.27
Csa1G560820	366	0	Chr1:20480178-20480600	+	0	0
Csa1G560840	368	0	Chr1:20491087-20491454	+	0	0
Csa1G561360	2342	39.5346	Chr1:20498932-20504876	+	1575	1498.83
Csa1G561390	1750	89.723	Chr1:20530604-20544153	+	2927	2784.49
Csa1G561420	1224	0.243429	Chr1:20567850-20570180	+	6	5.70982
Csa1G561920	1121	1.19857	Chr1:20573962-20575524	+	24	22.8393
Csa1G561930	1503	54.3747	Chr1:20581439-20582941	+	1709	1626.35
Csa1G561950	1954	12.6916	Chr1:20588729-20592872	+	456	432.994
Csa1G561970	387	0	Chr1:20605956-20606342	+	0	0
Csa1G568510	267	0	Chr1:20683640-20684249	+	0	0
Csa1G568520	1113	0	Chr1:20685330-20687279	+	0	0
Csa1G568530	652	610.128	Chr1:20689095-20690827	+	5769	5489.99
Csa1G568540	1068	23.1467	Chr1:20691795-20697367	+	356	337.83
Csa1G568570	3114	29.0395	Chr1:20729908-20733496	+	1910	1817.63
Csa1G569110	1737	1.45481	Chr1:20769346-20771364	+	54	51.3884
Csa1G569190	2742	12.218	Chr1:20846377-20850546	+	720	685.178
Csa1G569200	2659	24.5367	Chr1:20851737-20856252	+	1223	1162.9
Csa1G569210	1688	4.87084	Chr1:20856487-20858549	+	172	163.681
Csa1G569220	2157	0	Chr1:20860581-20862959	+	0	0
Csa1G569230	1617	57.9466	Chr1:20864170-20867283	+	1616	1537.85
Csa1G569240	1444	27.9039	Chr1:20871049-20873675	+	837	796.52
Csa1G569280	1195	4.06601	Chr1:20889324-20895716	+	88	82.7939
Csa1G569290	2047	169.524	Chr1:20896746-20899322	+	7570	7203.84
Csa1G569300	1935	80.7334	Chr1:20901551-20906458	+	3337	3174.66
Csa1G569320	1950	76.7446	Chr1:20912835-20918755	+	3246	3089.01
Csa1G569340	1095	0.371885	Chr1:20925299-20926471	+	8	7.61309
Csa1G569360	865	14.2579	Chr1:20932292-20934285	+	227	216.021
Csa1G569370	643	6.55616	Chr1:20934855-20936187	+	69	65.6629
Csa1G569380	687	675.285	Chr1:20937300-20938951	+	7829	7450.36
Csa1G569390	1349	462.165	Chr1:20949691-20958460	+	7093	6749.47
Csa1G569460	4083	10.088	Chr1:20996899-21001143	+	691	657.581
Csa1G569500	585	0.109715	Chr1:21015784-21017266	+	1	0.951636
Csa1G569510	372	0	Chr1:21018573-21018944	+	0	0
Csa1G569520	1289	24.4819	Chr1:21019111-21022688	+	629	597.628
Csa1G569530	357	0.839838	Chr1:21023622-21023978	+	3	2.85491
Csa1G569540	300	0	Chr1:21024887-21025391	+	0	0
Csa1G569550	1476	0	Chr1:21025664-21027397	+	0	0
Csa1G570070	3409	19.6068	Chr1:21042118-21049842	+	1367	1300.89
Csa1G570080	1276	46.3107	Chr1:21051040-21054870	+	1200	1141.96
Csa1G570190	1094	31.134	Chr1:21125820-21128401	+	669	636.645
Csa1G570200	732	0	Chr1:21130424-21132392	+	0	0
Csa1G570210	1428	79.6126	Chr1:21134858-21139311	+	908	863.134
Csa1G570230	1818	11.8973	Chr1:21139760-21145751	+	443	421.575
Csa1G570240	1893	12.7596	Chr1:21151040-21154538	+	522	496.754
Csa1G570740	1189	42.8284	Chr1:21172226-21175361	+	954	907.861
Csa1G570750	2120	11.0529	Chr1:21179687-21182634	+	511	486.286
Csa1G570760	3910	11.9464	Chr1:21183175-21189906	+	895	850.763
Csa1G570770	1322	16.9286	Chr1:21191957-21198291	+	431	409.204
Csa1G570780	722	0.642836	Chr1:21199547-21200268	+	8	7.61309
Csa1G571280	1925	20.025	Chr1:21201975-21210793	+	826	786.052
Csa1G571800	243	0	Chr1:21217950-21218249	+	0	0
Csa1G571810	1479	11.4761	Chr1:21218949-21221655	+	354	336.879
Csa1G572360	492	0	Chr1:21255243-21255928	+	0	0
Csa1G572390	1817	9.62547	Chr1:21263176-21266309	+	376	357.815
Csa1G572400	3594	25.3165	Chr1:21271023-21283475	+	1665	1583.53
Csa1G572420	672	5.43217	Chr1:21290380-21293390	+	61	58.0498
Csa1G572960	1276	9.68665	Chr1:21340711-21341986	+	251	238.861
Csa1G572980	1760	3.49719	Chr1:21346238-21349317	+	107	101.825
Csa1G573000	1107	18.1774	Chr1:21361494-21364450	+	346	329.266
Csa1G573020	1619	13.6163	Chr1:21369485-21374555	+	394	374.944
Csa1G573030	240	0	Chr1:21375557-21375928	+	0	0
Csa1G573040	329	0	Chr1:21377105-21377615	+	0	0
Csa1G573050	204	0	Chr1:21378678-21378881	+	0	0
Csa1G573060	240	0	Chr1:21379728-21380541	+	0	0
Csa1G573070	312	0	Chr1:21384116-21384780	+	0	0
Csa1G573570	330	0.342959	Chr1:21393029-21393676	+	1	0.951636
Csa1G573600	845	418.531	Chr1:21403444-21406501	+	5845	5561.36
Csa1G573650	1361	12.6884	Chr1:21444526-21448723	+	355	337.831
Csa1G573670	682	62.7588	Chr1:21452129-21455046	+	720	685.178
Csa1G573680	1587	39.917	Chr1:21460275-21467965	+	1336	1271.38
Csa1G573720	1857	20.8845	Chr1:21485742-21490002	+	462	439.656
Csa1G573730	1936	97.6027	Chr1:21494241-21497227	+	4095	3896.95
Csa1G574230	795	3.30534	Chr1:21500173-21500967	+	47	44.7269
Csa1G574240	1767	0.472154	Chr1:21510606-21514871	+	13	12.3712
Csa1G574270	5354	17.4217	Chr1:21528096-21569983	+	1589	1511.2
Csa1G574800	1861	52.2931	Chr1:21582133-21594270	+	1589	1512.15
Csa1G574820	1085	3.24416	Chr1:21596785-21602183	+	69	65.6629
Csa1G574830	1536	92.2678	Chr1:21606754-21608289	+	2974	2830.17
Csa1G574850	956	21.5076	Chr1:21625104-21626059	+	390	371.138
Csa1G574860	3693	27.6659	Chr1:21631707-21646991	+	2175	2068.86
Csa1G574870	2196	191.668	Chr1:21651305-21656123	+	9253	8805.49
Csa1G574880	2267	24.4516	Chr1:21665349-21669900	+	1165	1107.88
Csa1G574940	681	17.1206	Chr1:21700581-21701261	+	196	186.521
Csa1G574950	1165	0.689249	Chr1:21703400-21704564	+	16	15.2262
Csa1G574960	3167	0.932109	Chr1:21710739-21713995	+	67	63.7596
Csa1G574980	1667	1.89176	Chr1:21734986-21736652	+	67	63.7596
Csa1G575000	1251	19.0482	Chr1:21748270-21749865	+	482	458.689
Csa1G575020	598	0	Chr1:21761293-21762652	+	0	0
Csa1G575050	2421	37.5726	Chr1:21777162-21784265	+	1999	1902.32
Csa1G575070	1976	169.073	Chr1:21790385-21793813	+	7258	6906.98
Csa1G575110	2296	20.9362	Chr1:21835739-21840319	+	894	850.763
Csa1G575120	881	32.9247	Chr1:21841526-21844643	+	537	511.029
Csa1G575140	509	640.974	Chr1:21855870-21856741	+	4658	4432.72
Csa1G575160	1284	107.833	Chr1:21862130-21865060	+	2813	2676.95
Csa1G580190	1075	26.1746	Chr1:21891591-21894134	+	479	455.834
Csa1G580220	1747	14.2942	Chr1:21903541-21907904	+	469	446.317
Csa1G580750	1570	0.0302492	Chr1:21938379-21940714	+	1	0.951636
Csa1G586750	1829	61.8651	Chr1:21959046-21966220	+	2278	2167.83
Csa1G586760	1596	50.2214	Chr1:21968427-21972646	+	1692	1610.17
Csa1G586780	2311	25.8069	Chr1:21977625-21981556	+	1318	1254.26
Csa1G586790	1238	58.8297	Chr1:21985853-21989533	+	1424	1354.17
Csa1G586800	930	11.9465	Chr1:21991617-21994163	+	209	198.892
Csa1G586810	1490	6.78163	Chr1:21995902-22000098	+	196	186.521
Csa1G586830	2653	86.6105	Chr1:22007931-22012424	+	5081	4835.26
Csa1G586840	1514	13.304	Chr1:22013579-22019819	+	389	370.186
Csa1G586850	1578	26.3455	Chr1:22024787-22027650	+	501	475.818
Csa1G586890	552	0	Chr1:22050738-22051289	+	0	0
Csa1G587400	1112	15.416	Chr1:22060294-22061405	+	338	321.653
Csa1G587990	2940	30.7339	Chr1:22152791-22177523	+	1463	1392.24
Csa1G588510	819	62.8935	Chr1:22178676-22180591	+	931	885.973
Csa1G588520	2218	118.969	Chr1:22182283-22190611	+	5670	5395.78
Csa1G588550	165	0	Chr1:22205541-22205754	+	0	0
Csa1G589100	4094	12.3564	Chr1:22274929-22280666	+	889	846.004
Csa1G589130	594	0	Chr1:22297335-22297928	+	0	0
Csa1G589140	1605	0.0589804	Chr1:22300434-22303828	+	2	1.90327
Csa1G589650	1617	2.89463	Chr1:22321921-22324430	+	99	94.212
Csa1G589690	2100	48.3773	Chr1:22337167-22339552	+	1899	1807.16
Csa1G589710	1579	60.0405	Chr1:22358927-22360505	+	1998	1901.37
Csa1G589720	2878	4.15561	Chr1:22363021-22372628	+	162	153.214
Csa1G589730	4500	25.0731	Chr1:22375211-22384417	+	2379	2263.94
Csa1G589740	676	2.20719	Chr1:22386647-22387399	+	25	23.7909
Csa1G590250	1843	4.38342	Chr1:22400131-22401973	+	174	165.585
Csa1G590260	3094	25.1025	Chr1:22403914-22408482	+	1698	1615.48
Csa1G590280	5043	26.923	Chr1:22413415-22429007	+	3163	3010.03
Csa1G595810	1171	13.3564	Chr1:22459352-22461820	+	312	296.911
Csa1G595830	2592	0.158299	Chr1:22467367-22470431	+	9	7.61309
Csa1G595840	1176	255.993	Chr1:22471375-22472550	+	6011	5720.29
Csa1G595860	1739	0.834074	Chr1:22489665-22492907	+	31	29.5007
Csa1G595890	1976	53.9125	Chr1:22517733-22522994	+	2157	2052.68
Csa1G596420	1138	51.9565	Chr1:22537064-22539018	+	1172	1115.32
Csa1G596440	2628	8.47263	Chr1:22541569-22545633	+	498	473.915
Csa1G596480	153	0	Chr1:22559320-22559514	+	0	0
Csa1G596500	2849	30.2261	Chr1:22563056-22568406	+	1939	1845.22
Csa1G597020	1468	2.28913	Chr1:22597642-22599597	+	70	66.6145
Csa1G597040	2854	76.9391	Chr1:22617940-22620910	+	4945	4705.82
Csa1G597060	749	0.305316	Chr1:22628713-22629662	+	4	3.80655
Csa1G597110	2901	12.6884	Chr1:22647534-22652661	+	830	789.858
Csa1G597130	1188	0.588909	Chr1:22655563-22657193	+	14	13.3229
Csa1G597170	2004	21.0508	Chr1:22674711-22679888	+	918	873.602
Csa1G597190	276	0.62373	Chr1:22688199-22688569	+	1	0.951636
Csa1G597690	1126	55.781	Chr1:22692966-22694494	+	1242	1181.93
Csa1G597710	2793	1.05575	Chr1:22699774-22703519	+	64	59.953
Csa1G597740	2197	86.5626	Chr1:22722123-22731239	+	4181	3978.79
Csa1G597750	2441	33.0249	Chr1:22747172-22758506	+	1791	1704.38
Csa1G597780	1924	2.08813	Chr1:22781669-22786016	+	87	82.7924
Csa1G597810	1267	84.3415	Chr1:22816784-22819919	+	2167	2062.2
Csa1G597820	1728	11.3066	Chr1:22821297-22824423	+	410	390.171
Csa1G598330	3960	14.2045	Chr1:22835658-22851470	+	1291	1228.56
Csa1G598350	222	0	Chr1:22855778-22856099	+	0	0
Csa1G598880	1970	5.12267	Chr1:22882331-22884508	+	219	208.409
Csa1G599390	1304	47.532	Chr1:22898964-22905143	+	1264	1202.87
Csa1G599430	174	0	Chr1:22921981-22922238	+	0	0
Csa1G599440	3119	15.4186	Chr1:22932782-22936871	+	616	586.207
Csa1G599450	2592	238.937	Chr1:22938324-22943990	+	13835	13165.9
Csa1G599460	2756	10.5885	Chr1:22946237-22951738	+	642	610.95
Csa1G599470	2954	9.88799	Chr1:22954759-22960588	+	587	557.659
Csa1G599480	3166	8.51707	Chr1:22963065-22966230	+	612	582.401
Csa1G599490	690	0.514273	Chr1:22968116-22968805	+	6	5.70982
Csa1G599510	2059	215.17	Chr1:22983436-22987057	+	9671	9203.28
Csa1G599520	7628	23.9664	Chr1:22991640-23020387	+	4145	3944.53
Csa1G599540	406	460.82	Chr1:23030971-23031376	+	2195	2088.84
Csa1G599570	1379	12.3121	Chr1:23074904-23078811	+	257	244.451
Csa1G599580	2913	35.2177	Chr1:23082772-23088615	+	2314	2202.09
Csa1G600090	363	0	Chr1:23092808-23093170	+	0	0
Csa1G600130	1852	0.476025	Chr1:23106735-23111344	+	19	18.0811
Csa1G600140	3423	26.9523	Chr1:23112919-23118591	+	1124	1069.64
Csa1G600160	2195	95.0055	Chr1:23123025-23136579	+	3618	3443.02
Csa1G600190	2275	28.7669	Chr1:23137525-23139799	+	1444	1374.16
Csa1G600230	1697	19.0063	Chr1:23171818-23179179	+	687	653.774
Csa1G600240	354	0	Chr1:23179803-23181100	+	0	0
Csa1G600250	1484	55.3888	Chr1:23183438-23187730	+	1699	1616.83
Csa1G600760	1581	26.6869	Chr1:23195295-23200575	+	798	759.406
Csa1G600770	2505	34.7084	Chr1:23205540-23210264	+	1829	1740.54
Csa1G600790	2095	12.1737	Chr1:23216757-23225680	+	473	449.172
Csa1G600810	1785	18.1913	Chr1:23233294-23240457	+	695	661.387
Csa1G600820	1329	11.544	Chr1:23241290-23244311	+	314	298.814
Csa1G600850	2461	44.1437	Chr1:23254232-23264183	+	2275	2164.97
Csa1G600860	1676	15.3779	Chr1:23268473-23270148	+	548	521.497
Csa1G600880	766	5.8456	Chr1:23283550-23284392	+	79	75.1793
Csa1G600890	3041	7.10364	Chr1:23286629-23289837	+	416	395.039
Csa1G600920	1622	2.49947	Chr1:23296526-23300939	+	78	74.2277
Csa1G600950	3692	19.7892	Chr1:23317629-23324408	+	1675	1593.99
Csa1G600980	751	970.132	Chr1:23338815-23340517	+	10731	10212
Csa1G600990	1271	32.958	Chr1:23342097-23346101	+	850	808.891
Csa1G601530	1348	101.257	Chr1:23414908-23418591	+	2801	2665.53
Csa1G602530	2177	10.1357	Chr1:23452823-23456132	+	485	460.592
Csa1G604050	1888	15.0781	Chr1:23517582-23523501	+	535	509.125
Csa1G604600	2309	38.1985	Chr1:23571234-23576034	+	1949	1854.74
Csa1G605610	1281	88.6934	Chr1:23683162-23686681	+	2309	2197.33
Csa1G605620	4144	0.324167	Chr1:23689012-23698618	+	31	29.5007
Csa1G605670	2306	8.06794	Chr1:23726219-23731982	+	312	296.911
Csa1G605690	2121	20.2323	Chr1:23738110-23744215	+	924	879.312
Csa1G605700	1095	18.9714	Chr1:23748587-23750448	+	409	388.375
Csa1G605720	2187	43.1568	Chr1:23761208-23771138	+	2074	1973.69
Csa1G605770	1568	114.862	Chr1:23797179-23800311	+	2442	2323.89
Csa1G610770	303	0	Chr1:23811200-23811502	+	0	0
Csa1G611270	1556	1.55875	Chr1:23816300-23825042	+	51	48.5335
Csa1G611280	1681	3.27085	Chr1:23830894-23837807	+	112	106.583
Csa1G611290	1877	307.715	Chr1:23847386-23857369	+	10716	10197.7
Csa1G611300	1712	0.0547786	Chr1:23864338-23868698	+	2	1.90327
Csa1G611800	715	42.608	Chr1:23880600-23884189	+	523	497.706
Csa1G611820	1386	0	Chr1:23896189-23900304	+	0	0
Csa1G612320	1612	0	Chr1:23906192-23911140	+	0	0
Csa1G612330	330	0	Chr1:23914773-23915432	+	0	0
Csa1G612830	591	0	Chr1:23917438-23918534	+	0	0
Csa1G612840	474	0	Chr1:23923967-23926492	+	0	0
Csa1G612850	474	0	Chr1:23927183-23927785	+	0	0
Csa1G612860	1065	0	Chr1:23927998-23930080	+	0	0
Csa1G612880	1287	0	Chr1:23939200-23942853	+	0	0
Csa1G612890	2259	5.00448	Chr1:23946013-23948968	+	231	219.828
Csa1G612900	2872	12.3118	Chr1:23960905-23964337	+	761	724.195
Csa1G612910	2284	28.0751	Chr1:23970792-23975514	+	916	871.699
Csa1G613460	1635	0.0288693	Chr1:24031788-24034502	+	1	0.951636
Csa1G613490	1360	9.65876	Chr1:24063892-24065251	+	270	256.942
Csa1G613510	1048	94.0633	Chr1:24072778-24076167	+	1597	1519.61
Csa1G613570	1540	34.9019	Chr1:24105954-24110969	+	1121	1065.83
Csa1G613600	1390	12.8298	Chr1:24149795-24154109	+	368	350.202
Csa1G613620	2429	8.17417	Chr1:24172702-24178838	+	333	316.894
Csa1G614120	2276	54.6387	Chr1:24183741-24188297	+	2744	2611.29
Csa1G614130	2416	51.1524	Chr1:24191958-24197144	+	2743	2610.34
Csa1G614640	1191	1.67745	Chr1:24208346-24209536	+	40	38.0655
Csa1G614650	1972	2.91845	Chr1:24213385-24216340	+	125	118.955
Csa1G615190	1753	28.2903	Chr1:24284942-24288211	+	786	747.035
Csa1G615210	2169	31.5026	Chr1:24291247-24298707	+	1204	1144.82
Csa1G615710	3215	5.32663	Chr1:24303615-24310034	+	380	361.622
Csa1G616230	2091	5.14948	Chr1:24339217-24343631	+	236	224.066
Csa1G616240	1452	8.60207	Chr1:24346904-24349396	+	210	198.892
Csa1G616300	3069	38.0951	Chr1:24412820-24434546	+	1975	1879.48
Csa1G616310	6298	25.7378	Chr1:24438805-24458281	+	3129	2976.72
Csa1G616340	201	0	Chr1:24466486-24466858	+	0	0
Csa1G616860	1380	14.218	Chr1:24486342-24491427	+	404	384.461
Csa1G617380	1369	11.5005	Chr1:24517789-24519157	+	324	308.33
Csa1G627400	2658	18.4106	Chr1:24608074-24616110	+	805	766.067
Csa1G627410	864	100.536	Chr1:24617906-24621623	+	1469	1397.95
Csa1G627440	3509	8.96883	Chr1:24669042-24673287	+	472	449.173
Csa1G627460	1161	0.0865185	Chr1:24686637-24688428	+	2	1.90327
Csa1G627480	670	7.15513	Chr1:24707694-24708363	+	80	76.1309
Csa1G627500	2399	46.8	Chr1:24719074-24729607	+	2200	2092.64
Csa1G628000	1445	42.9045	Chr1:24761047-24763733	+	1288	1225.71
Csa1G629000	1912	11.5121	Chr1:24798125-24800129	+	404	383.509
Csa1G629020	1020	29.4582	Chr1:24809836-24811791	+	580	551.949
Csa1G629030	216	0	Chr1:24826818-24827033	+	0	0
Csa1G629100	899	34.5447	Chr1:24910539-24919079	+	323	306.427
Csa1G629150	2448	19.2456	Chr1:24927783-24939914	+	1047	996.363
Csa1G629160	2860	34.7188	Chr1:24946888-24968101	+	1911	1817.62
Csa1G629700	741	0	Chr1:25002537-25003366	+	0	0
Csa1G629710	729	0	Chr1:25004559-25005713	+	0	0
Csa1G629720	540	0.124678	Chr1:25006644-25007183	+	1	0.951636
Csa1G629730	1501	19.9086	Chr1:25011042-25017446	+	550	523.4
Csa1G629740	1980	48.7912	Chr1:25028608-25033077	+	1781	1693.91
Csa1G630290	1364	97.0293	Chr1:25105395-25111507	+	2561	2436.19
Csa1G630300	2009	40.7782	Chr1:25118367-25123345	+	1767	1680.59
Csa1G630850	1422	0.475204	Chr1:25181619-25184725	+	14	13.3229
Csa1G633370	291	0	Chr1:25282373-25282779	+	0	0
Csa1G633390	1595	17.8332	Chr1:25330323-25341554	+	528	502.464
Csa1G633420	1227	0.121355	Chr1:25361687-25362913	+	3	2.85491
Csa1G635920	1477	10.5202	Chr1:25426927-25428573	+	324	308.33
Csa1G637430	306	0	Chr1:25457051-25457356	+	0	0
Csa1G637940	204	0	Chr1:25469760-25469963	+	0	0
Csa1G637960	1585	180.479	Chr1:25489883-25498071	+	5490	5224.49
Csa1G638460	3611	37.7765	Chr1:25508589-25535627	+	2315	2203.04
Csa1G638490	237	2.96702	Chr1:25528449-25528685	+	3	1.90349
Csa1G638510	1959	1.03493	Chr1:25537217-25539175	+	44	41.872
Csa1G641030	219	0	Chr1:25583456-25583717	+	0	0
Csa1G642550	694	0	Chr1:25618014-25618965	+	0	0
Csa1G643050	2412	0	Chr1:25632993-25635404	+	0	0
Csa1G648050	3020	29.9547	Chr1:25646739-25653918	+	1784	1697.71
Csa1G649550	1561	2.61876	Chr1:25665621-25669623	+	86	81.8407
Csa1G650050	2362	3.11175	Chr1:25680438-25682799	+	163	154.907
Csa1G650090	363	0	Chr1:25706331-25707033	+	0	0
Csa1G650110	2466	0.948222	Chr1:25719060-25721525	+	52	49.4851
Csa1G650120	294	0	Chr1:25724876-25725848	+	0	0
Csa1G651130	2126	30.6092	Chr1:25763616-25767588	+	1426	1356.66
Csa1G651140	2127	8.65742	Chr1:25768596-25774659	+	326	309.282
Csa1G651650	1046	43.1083	Chr1:25784948-25787871	+	876	833.633
Csa1G651660	3219	35.7293	Chr1:25792850-25826382	+	2061	1961.04
Csa1G651680	1485	47.0356	Chr1:25829827-25835281	+	1387	1319.92
Csa1G651690	2296	26.3672	Chr1:25841868-25844939	+	1337	1272.34
Csa1G652210	261	0.807141	Chr1:25876865-25877125	+	1	0.951636
Csa1G652270	1472	24.1948	Chr1:25960645-25965135	+	503	477.728
Csa1G652300	984	0	Chr1:25980595-25983591	+	0	0
Csa1G654840	948	0	Chr1:26132427-26133374	+	0	0
Csa1G654860	945	0	Chr1:26147300-26148244	+	0	0
Csa1G654870	4555	72.0428	Chr1:26154317-26178622	+	7461	7099.22
Csa1G654890	1171	21.4525	Chr1:26188659-26190568	+	500	474.871
Csa1G654900	1416	31.1102	Chr1:26198926-26206651	+	913	867.895
Csa1G654920	918	0.348788	Chr1:26223550-26227046	+	7	5.71212
Csa1G656460	1129	40.8627	Chr1:26285485-26289430	+	891	846.961
Csa1G657460	817	48.1405	Chr1:26302970-26303786	+	711	675.923
Csa1G657470	1272	0.348732	Chr1:26305657-26307050	+	10	8.56703
Csa1G657480	4192	7.43272	Chr1:26309840-26322734	+	520	494.762
Csa1G657510	931	215.231	Chr1:26339577-26340507	+	3772	3589.57
Csa1G659020	5276	60.9906	Chr1:26391336-26404977	+	2885	2745.47
Csa1G659030	615	15.5428	Chr1:26415100-26415813	+	153	145.6
Csa1G659050	2240	38.2687	Chr1:26440345-26460215	+	1370	1302.79
Csa1G659090	2757	18.1848	Chr1:26467837-26470593	+	1126	1071.43
Csa1G660130	2478	11.7598	Chr1:26511727-26514693	+	455	432.994
Csa1G660140	1849	42.6775	Chr1:26524875-26528668	+	1694	1611.12
Csa1G660170	2810	15.039	Chr1:26541254-26561333	+	917	871.699
Csa1G660190	1896	31.5537	Chr1:26576325-26580128	+	1279	1217.14
Csa1G660200	1131	13.0879	Chr1:26589459-26592393	+	293	278.829
Csa1G660700	387	0	Chr1:26620331-26624766	+	0	0
Csa1G661750	2025	0	Chr1:26702150-26706028	+	0	0
Csa1G662750	480	0	Chr1:26739846-26740717	+	0	0
Csa1G662760	375	0	Chr1:26741001-26741375	+	0	0
Csa1G662770	1200	0	Chr1:26745079-26746551	+	0	0
Csa1G662790	843	22.9426	Chr1:26758087-26759600	+	353	335.928
Csa1G662800	6282	13.0289	Chr1:26764319-26777487	+	1290	1227.61
Csa1G662820	5876	4.74075	Chr1:26794527-26802180	+	449	427.241
Csa1G662830	3098	24.2867	Chr1:26809060-26850012	+	1411	1341.81
Csa1G665380	1617	39.8116	Chr1:26931356-26939377	+	668	635.456
Csa1G665390	3971	61.278	Chr1:26951601-26966650	+	5517	5249.22
Csa1G665940	2184	10.2533	Chr1:27068354-27070832	+	492	468.205
Csa1G666460	2050	10.4411	Chr1:27079553-27081602	+	467	444.414
Csa1G666960	3075	22.2149	Chr1:27090344-27095053	+	1462	1391.29
Csa1G668000	2447	18.6526	Chr1:27142181-27146201	+	1006	957.346
Csa1G675040	2544	1.50731	Chr1:27246865-27257715	+	73	69.4695
Csa1G678040	1428	0.16888	Chr1:27309612-27311934	+	5	4.75818
Csa1G679550	759	25.7039	Chr1:27352674-27354621	+	343	326.411
Csa1G680070	4420	18.4614	Chr1:27362723-27428519	+	1088	1035.38
Csa1G687630	1428	0.202655	Chr1:27515597-27518530	+	6	5.70982
Csa1G690190	2110	11.873	Chr1:27619689-27624930	+	458	434.898
Csa1G690200	2788	8.69677	Chr1:27633734-27637991	+	545	518.642
Csa1G690210	1730	94.1607	Chr1:27662377-27666950	+	3361	3197.5
Csa1G690230	810	0.0685682	Chr1:27673068-27674591	+	1	0.951636
Csa1G690240	1204	30.2791	Chr1:27692647-27695551	+	502	477.721
Csa1G690250	1558	28.3189	Chr1:27700651-27706362	+	797	758.455
Csa1G690270	868	65.3998	Chr1:27710669-27712587	+	1046	995.412
Csa1G690300	1785	46.7922	Chr1:27754098-27765358	+	1682	1599.7
Csa1G690310	3142	38.2285	Chr1:27769315-27805153	+	1607	1529.28
Csa1G690330	501	0.706954	Chr1:27795572-27796665	+	5	4.75818
Csa1G690340	252	0	Chr1:27798112-27798502	+	0	0
Csa1G690370	1990	11.1166	Chr1:27824786-27827114	+	481	457.737
Csa1G695370	2375	55.4872	Chr1:27844765-27859736	+	1739	1654.9
Csa1G695390	2822	16.2251	Chr1:27876249-27879576	+	873	829.826
Csa1G696460	2063	57.1454	Chr1:27945842-27952494	+	2574	2449.51
Csa1G696480	324	0	Chr1:27956998-27957321	+	0	0
Csa1G696510	222	32.1838	Chr1:27973815-27974415	+	12	11.4196
Csa1G696530	671	6.62987	Chr1:27991426-27992096	+	75	70.6955
Csa1G699560	1346	9.01138	Chr1:28086475-28090562	+	223	211.263
Csa1G699590	459	3.13965	Chr1:28117056-28117514	+	19	18.0811
Csa1G699600	294	0	Chr1:28122651-28123022	+	0	0
Csa1G699610	1608	11.6908	Chr1:28124370-28127848	+	370	352.105
Csa1G699620	2622	16.0006	Chr1:28132558-28144395	+	693	659.485
Csa1G699630	3030	43.3554	Chr1:28149710-28152739	+	2972	2828.26
Csa1G700130	498	0	Chr1:28160755-28161252	+	0	0
Csa1G700630	303	0	Chr1:28163171-28163473	+	0	0
Csa1G700640	315	0	Chr1:28167157-28167655	+	0	0
Csa1G700650	165	195.38	Chr1:28171840-28172004	+	1	0.951636
Csa1G700660	2720	0.305351	Chr1:28173273-28177735	+	14	13.3229
Csa1G700670	717	0	Chr1:28183128-28183980	+	0	0
Csa1G700680	663	0	Chr1:28197960-28198735	+	0	0
Csa1G700690	495	0	Chr1:28201733-28202859	+	0	0
Csa1G700700	312	0	Chr1:28204851-28205162	+	0	0
Csa1G701200	1089	0	Chr1:28212277-28213529	+	0	0
Csa1G701210	1843	6.3232	Chr1:28218174-28223079	+	251	238.861
Csa1G701220	1460	47.5238	Chr1:28224895-28228631	+	1444	1374.16
Csa1G701230	1236	71.6531	Chr1:28232561-28236522	+	1787	1700.57
Csa1G701240	711	0	Chr1:28238731-28239576	+	0	0
Csa1G701250	873	0.310261	Chr1:28244454-28247035	+	5	4.75818
Csa1G701260	1566	2.77972	Chr1:28247687-28250043	+	79	75.1792
Csa1G701290	186	0	Chr1:28279296-28279595	+	0	0
Csa1G701300	2061	23.6463	Chr1:28299329-28304676	+	879	836.488
Csa1G701310	3005	32.345	Chr1:28325113-28336117	+	1660	1579.72
Csa1G701330	4410	25.3656	Chr1:28340549-28348250	+	2151	2046.97
Csa1G701350	1829	21.5222	Chr1:28356415-28360385	+	847	806.036
Csa1G701360	837	0	Chr1:28362698-28364686	+	0	0
Csa1G701390	828	24.3042	Chr1:28373188-28376105	+	320	304.523
Csa1G701940	1055	126.895	Chr1:28461111-28465423	+	2580	2455.22
Csa1G701950	2848	5.00498	Chr1:28468117-28472204	+	319	303.572
Csa1G701970	1017	18.2863	Chr1:28481754-28484382	+	351	334.024
Csa1G701980	2375	6.81357	Chr1:28488484-28490858	+	359	341.238
Csa1G701990	1486	25.7312	Chr1:28494647-28498199	+	765	728.002
Csa1G702020	414	0	Chr1:28524040-28524616	+	0	0
Csa1G704090	1809	13.0067	Chr1:28635479-28640433	+	414	393.026
Csa1G704590	1557	0.0916234	Chr1:28653784-28655340	+	3	2.85491
Csa1G705100	1986	11.4921	Chr1:28679382-28689343	+	407	387.317
Csa1G705610	1611	1.46818	Chr1:28699345-28700955	+	50	47.5813
Csa1G707650	1953	29.5027	Chr1:28844835-28866553	+	1250	1189.55
Csa1G707660	3115	64.8919	Chr1:28869631-28878056	+	3105	2953.88
Csa1G708160	841	17.6823	Chr1:28884353-28887663	+	268	255.039
Csa1G708660	918	8.42564	Chr1:28899968-28901694	+	145	137.987
Csa1G709160	891	21.6274	Chr1:28913749-28916700	+	358	340.686
Csa1G710160	841	65.5904	Chr1:28936666-28937506	+	1006	957.346
Csa1G711160	264	0	Chr1:28947230-28947493	+	0	0
Csa1G713660	3777	9.30049	Chr1:28982162-28986563	+	781	742.276
Csa1G713670	2894	3.61367	Chr1:28999314-29009945	+	230	218.877
Csa1G714720	555	0	Chr1:29080127-29080841	+	0	0
Csa1G715240	249	0	Chr1:29099935-29100183	+	0	0
Csa1G716260	180	0	Chr1:29148743-29149009	+	0	0
Csa1G000010	784	250.143	Chr1:2952-4284	-	3490	3321.21
Csa1G000020	3452	168.155	Chr1:5474-14089	-	13252	12611.1
Csa1G000040	2082	27.0553	Chr1:22928-27657	-	907	863.135
Csa1G000550	3266	15.1095	Chr1:37586-43858	-	742	706.114
Csa1G000570	1537	217.661	Chr1:44586-46222	-	7021	6681.44
Csa1G000610	3405	21.063	Chr1:71694-88941	-	1610	1532.13
Csa1G000620	315	0	Chr1:88982-89296	-	0	0
Csa1G000650	1035	3.59039	Chr1:99074-100705	-	72	68.5178
Csa1G000660	436	1.0924	Chr1:100765-101277	-	6	5.70982
Csa1G000670	884	30.8859	Chr1:103087-104228	-	506	481.528
Csa1G000690	1718	36.7243	Chr1:107382-112589	-	1260	1199.06
Csa1G000720	2143	37.2567	Chr1:121028-127886	-	1588	1510.25
Csa1G000760	879	0.0614955	Chr1:145779-146820	-	1	0.951636
Csa1G000770	1608	2.66714	Chr1:148477-153085	-	73	68.5178
Csa1G001270	159	0	Chr1:154784-155053	-	0	0
Csa1G001310	1632	33.5611	Chr1:172024-177042	-	822	782.245
Csa1G001330	3073	13.9423	Chr1:182518-197919	-	814	774.633
Csa1G001360	1444	6.43423	Chr1:199481-201164	-	193	183.666
Csa1G001370	3716	78.4473	Chr1:202326-209324	-	4725	4496.48
Csa1G001410	1758	23.5156	Chr1:219239-221361	-	846	804.754
Csa1G001420	1400	72.0453	Chr1:223141-225480	-	2084	1983.21
Csa1G001430	1759	21.884	Chr1:227069-229281	-	824	784.148
Csa1G001440	603	0	Chr1:232886-233488	-	0	0
Csa1G001460	1291	150.381	Chr1:242530-246131	-	3383	3218.44
Csa1G001470	759	22.7064	Chr1:247573-248331	-	303	288.346
Csa1G001500	1278	15.1383	Chr1:259800-261917	-	393	373.993
Csa1G001530	759	10.2666	Chr1:292783-293541	-	137	130.374
Csa1G002050	2232	10.855	Chr1:317042-323903	-	458	434.898
Csa1G002060	1736	76.023	Chr1:324569-327445	-	2820	2683.61
Csa1G002110	499	5.1253	Chr1:349664-350162	-	36	34.2589
Csa1G002120	3238	31.0317	Chr1:353929-364736	-	2018	1920.4
Csa1G002160	3683	72.4456	Chr1:392575-402009	-	2870	2730.24
Csa1G002690	2325	25.7917	Chr1:415721-421617	-	1326	1261.87
Csa1G002700	2261	12.348	Chr1:422157-424868	-	541	514.835
Csa1G002710	6161	43.0741	Chr1:425381-458585	-	6095	5800.22
Csa1G002730	1854	7.38193	Chr1:462759-464612	-	295	280.733
Csa1G002760	2147	3.41935	Chr1:484626-487073	-	161	153.213
Csa1G002770	1884	56.4242	Chr1:487812-491382	-	2296	2184.96
Csa1G002800	2692	18.6805	Chr1:496871-499676	-	955	908.813
Csa1G002820	2032	23.3351	Chr1:502966-505746	-	966	919.28
Csa1G002830	1621	19.9731	Chr1:506451-509937	-	679	645.21
Csa1G002860	2278	11.0007	Chr1:520583-522860	-	553	526.255
Csa1G002870	2097	7.49953	Chr1:526662-529358	-	344	327.363
Csa1G002890	1504	139.249	Chr1:534041-536360	-	4380	4168.17
Csa1G002900	2898	13.4206	Chr1:536921-541492	-	862	820.311
Csa1G002910	4090	19.1493	Chr1:544351-550008	-	1233	1173.37
Csa1G003520	2364	3.47594	Chr1:592299-594662	-	182	173.198
Csa1G003530	2475	7.57905	Chr1:595079-597553	-	418	397.108
Csa1G003540	1227	161.847	Chr1:606147-607595	-	4001	3807.5
Csa1G004060	1102	14.7797	Chr1:618042-620222	-	305	289.298
Csa1G004110	1482	0.970259	Chr1:645151-646860	-	30	28.5491
Csa1G004160	801	2.98114	Chr1:659158-659958	-	43	40.7537
Csa1G004210	363	0	Chr1:725100-725525	-	0	0
Csa1G004230	1433	26.5402	Chr1:733280-735902	-	789	750.841
Csa1G004250	3038	28.6975	Chr1:751719-757007	-	1899	1807.16
Csa1G004280	2242	16.7026	Chr1:764123-768199	-	826	785.1
Csa1G004300	198	68.0882	Chr1:782076-782273	-	6	4.75948
Csa1G004350	3198	22.3451	Chr1:807400-829237	-	1367	1299.94
Csa1G004360	2268	0.179905	Chr1:826445-828712	-	9	8.56473
Csa1G004370	2825	21.9477	Chr1:831972-838799	-	1120	1065.83
Csa1G004870	1776	2.75497	Chr1:839573-845531	-	77	72.3244
Csa1G004900	1416	0.579904	Chr1:858938-861275	-	17	16.1778
Csa1G004910	1377	165.418	Chr1:929929-931862	-	4467	4250.01
Csa1G004930	2022	55.487	Chr1:942353-946923	-	2444	2325.8
Csa1G004940	1962	57.5313	Chr1:950909-955427	-	2392	2276.31
Csa1G004950	1293	30.883	Chr1:956216-960180	-	813	773.68
Csa1G004960	3106	42.5049	Chr1:960881-964847	-	2723	2591.31
Csa1G004970	1152	17.4038	Chr1:973071-975825	-	398	378.752
Csa1G004980	4135	56.6919	Chr1:978215-991022	-	2571	2446.66
Csa1G005520	2119	74.9068	Chr1:1011085-1014569	-	3476	3307.89
Csa1G005530	2254	0.644044	Chr1:1018006-1021541	-	32	30.4524
Csa1G005580	4181	29.6233	Chr1:1048146-1052911	-	2566	2441.9
Csa1G005590	1748	21.0331	Chr1:1053556-1057719	-	626	594.772
Csa1G005620	5210	53.1664	Chr1:1067842-1074466	-	6462	6149.47
Csa1G005630	1183	65.3423	Chr1:1075568-1079182	-	1266	1203.82
Csa1G005660	911	3.16916	Chr1:1107571-1110314	-	54	51.3884
Csa1G005670	603	50.3554	Chr1:1111978-1116213	-	481	457.737
Csa1G005690	2684	24.8141	Chr1:1120626-1127140	-	1448	1377.97
Csa1G005710	3350	10.082	Chr1:1128823-1135512	-	588	558.611
Csa1G006290	1145	8.00792	Chr1:1171295-1175173	-	182	173.198
Csa1G006330	2105	40.2475	Chr1:1190224-1192611	-	1260	1199.06
Csa1G007840	2182	4.31265	Chr1:1213377-1219416	-	203	193.183
Csa1G007860	2072	43.635	Chr1:1230421-1233189	-	1975	1879.48
Csa1G007870	3635	20.7353	Chr1:1235162-1249015	-	1525	1450.29
Csa1G007910	1725	16.0984	Chr1:1260712-1264663	-	592	562.417
Csa1G008410	4031	42.242	Chr1:1269354-1274171	-	1506	1433.16
Csa1G008430	1104	5.56813	Chr1:1275027-1276369	-	121	115.148
Csa1G008440	2926	43.7281	Chr1:1277516-1286270	-	2887	2747.37
Csa1G008450	2960	9.6801	Chr1:1288087-1292090	-	468	444.415
Csa1G008460	524	0.393097	Chr1:1292256-1292779	-	3	2.85491
Csa1G008470	1900	3.77306	Chr1:1293444-1296125	-	155	147.504
Csa1G008490	5758	19.8941	Chr1:1307568-1317810	-	2683	2553.24
Csa1G008500	3051	20.3026	Chr1:1318685-1322379	-	1296	1232.37
Csa1G008530	2491	13.1941	Chr1:1339414-1342632	-	623	592.87
Csa1G008540	1958	1.67096	Chr1:1345180-1347575	-	71	67.5662
Csa1G008580	2537	53.2245	Chr1:1368641-1374696	-	2751	2617.95
Csa1G009080	171	0	Chr1:1378131-1378392	-	0	0
Csa1G009590	1519	33.6277	Chr1:1385313-1388115	-	1070	1018.25
Csa1G009600	3160	2.44453	Chr1:1389332-1394765	-	175	166.536
Csa1G009640	1285	48.5252	Chr1:1408121-1411214	-	1268	1206.67
Csa1G009650	1926	179.876	Chr1:1419543-1422302	-	3059	2911.06
Csa1G009660	1715	20.5237	Chr1:1422641-1425294	-	631	599.53
Csa1G009670	2801	20.3371	Chr1:1425698-1431380	-	750	712.775
Csa1G009680	1317	41.548	Chr1:1434041-1435357	-	1118	1063.93
Csa1G009720	332	3.37335	Chr1:1463118-1463449	-	10	9.51636
Csa1G009760	1467	20.0295	Chr1:1476440-1479011	-	612	582.401
Csa1G009770	1728	193.634	Chr1:1479396-1481218	-	7145	6799.44
Csa1G009800	944	17.039	Chr1:1493240-1496334	-	304	289.297
Csa1G009810	1401	323.793	Chr1:1497888-1499472	-	9374	8920.64
Csa1G009820	2122	435.641	Chr1:1501188-1503617	-	10421	9917
Csa1G009830	1029	34.4591	Chr1:1507284-1508758	-	686	652.823
Csa1G009850	1521	2.29073	Chr1:1511047-1512567	-	73	69.4695
Csa1G009860	502	399.983	Chr1:1513881-1515700	-	2839	2701.36
Csa1G011460	6381	45.62	Chr1:1585013-1600298	-	3381	3217.48
Csa1G011480	792	44.3927	Chr1:1609234-1611558	-	628	597.628
Csa1G011540	2239	0.683305	Chr1:1643076-1645938	-	34	32.0716
Csa1G011560	5460	12.9966	Chr1:1667120-1678305	-	1623	1543.55
Csa1G011580	249	0	Chr1:1687641-1687987	-	0	0
Csa1G012100	1548	7.90046	Chr1:1693339-1697176	-	232	219.828
Csa1G012110	1971	22.3455	Chr1:1698095-1701407	-	820	779.39
Csa1G012120	1863	1.26925	Chr1:1704743-1706682	-	51	48.5335
Csa1G012130	2653	51.6562	Chr1:1709820-1713879	-	2851	2713.11
Csa1G012160	1197	13.4214	Chr1:1727485-1731610	-	322	306.427
Csa1G012660	3972	21.0728	Chr1:1732343-1746349	-	1553	1476.94
Csa1G013160	845	99.3856	Chr1:1748087-1750900	-	1534	1459.81
Csa1G013230	2233	20.0303	Chr1:1782802-1785241	-	985	937.362
Csa1G013240	1893	16.7235	Chr1:1786247-1790072	-	603	572.885
Csa1G013250	2996	2.49895	Chr1:1790942-1797680	-	139	132.278
Csa1G013770	1468	211.271	Chr1:1814174-1817242	-	6459	6146.57
Csa1G013810	1858	85.3975	Chr1:1828943-1835030	-	3421	3255.55
Csa1G014320	4178	8.55735	Chr1:1856851-1862493	-	733	697.549
Csa1G014340	9103	23.209	Chr1:1864624-1881458	-	3537	3365.93
Csa1G014370	2884	27.0644	Chr1:1882749-1891768	-	1141	1085.82
Csa1G014390	883	0.67243	Chr1:1902230-1903330	-	11	10.468
Csa1G014440	1257	40.0392	Chr1:1915599-1918626	-	1019	969.717
Csa1G014470	2372	65.0451	Chr1:1925174-1933241	-	3176	3022.4
Csa1G014480	2764	15.6432	Chr1:1934490-1940825	-	943	897.393
Csa1G014520	372	0	Chr1:1954536-1955454	-	0	0
Csa1G015060	3216	12.6452	Chr1:1983814-1988995	-	924	879.312
Csa1G015580	2865	36.4742	Chr1:2007039-2011209	-	2354	2240.15
Csa1G015590	1498	16.1937	Chr1:2021277-2026224	-	507	482.48
Csa1G015630	3078	8.60007	Chr1:2046468-2050903	-	336	319.156
Csa1G015660	2362	10.0522	Chr1:2064915-2069576	-	443	421.574
Csa1G015670	825	0.200687	Chr1:2073123-2074514	-	3	2.85491
Csa1G015690	1204	3.97172	Chr1:2094477-2097837	-	91	86.5989
Csa1G015710	1826	81.0427	Chr1:2103999-2107240	-	3039	2891.07
Csa1G015720	303	50.3487	Chr1:2110988-2111290	-	114	108.261
Csa1G015740	2576	15.8931	Chr1:2115136-2122291	-	724	688.984
Csa1G015750	273	0	Chr1:2125181-2125829	-	0	0
Csa1G015760	1203	0	Chr1:2137356-2138558	-	0	0
Csa1G015770	1206	0	Chr1:2140110-2141315	-	0	0
Csa1G015790	4159	12.5089	Chr1:2145624-2156942	-	1192	1133.4
Csa1G015820	2898	14.4473	Chr1:2167786-2172483	-	944	898.345
Csa1G015840	2324	22.8697	Chr1:2177213-2183496	-	1131	1076.3
Csa1G015860	943	0.0561258	Chr1:2191967-2192909	-	1	0.951636
Csa1G015870	867	0.438332	Chr1:2196957-2197823	-	7	6.66145
Csa1G020880	2414	23.3105	Chr1:2204463-2214366	-	1039	988.75
Csa1G021920	666	624.94	Chr1:2263121-2267635	-	6587	6268.43
Csa1G021950	210	21.1116	Chr1:2274464-2274907	-	4	3.80655
Csa1G021960	1682	2.95023	Chr1:2276021-2280257	-	92	87.5505
Csa1G021970	2033	61.5159	Chr1:2281097-2289387	-	2726	2594.16
Csa1G022500	2100	11.9585	Chr1:2306062-2309211	-	548	520.545
Csa1G022520	1035	231.303	Chr1:2313413-2315364	-	4544	4324.23
Csa1G022530	1146	7.64775	Chr1:2316380-2317525	-	174	165.585
Csa1G023040	2200	13.7971	Chr1:2328458-2335996	-	571	543.384
Csa1G023060	900	12.6402	Chr1:2342598-2343587	-	212	201.747
Csa1G023070	1051	1176.62	Chr1:2346843-2348644	-	24053	22889.7
Csa1G023080	2670	11.517	Chr1:2351587-2356076	-	595	566.224
Csa1G023590	3201	41.4502	Chr1:2366009-2371233	-	2916	2774.02
Csa1G023610	3204	7.94491	Chr1:2372306-2379338	-	573	544.336
Csa1G024120	901	26.1318	Chr1:2383627-2386251	-	438	416.816
Csa1G024130	2880	29.5487	Chr1:2386963-2391558	-	1692	1610.17
Csa1G024150	1710	1.38387	Chr1:2397244-2400148	-	45	41.872
Csa1G024180	1304	14.9502	Chr1:2414767-2418021	-	360	342.589
Csa1G024200	1150	6.56483	Chr1:2425902-2427167	-	150	142.745
Csa1G024210	4331	14.1851	Chr1:2429414-2438826	-	1421	1352.28
Csa1G024230	1622	4.25638	Chr1:2458237-2463139	-	144	136.084
Csa1G024250	1541	7.07864	Chr1:2475798-2479307	-	190	180.135
Csa1G024270	2335	9.91191	Chr1:2487375-2490119	-	512	487.238
Csa1G024280	264	0	Chr1:2525987-2526250	-	0	0
Csa1G024290	1456	3.07331	Chr1:2526893-2530179	-	75	71.3727
Csa1G024820	231	12.8212	Chr1:2551421-2551746	-	7	6.66145
Csa1G024830	1455	795.553	Chr1:2554015-2556107	-	24076	22911.6
Csa1G024860	878	5.54289	Chr1:2569643-2571076	-	90	85.6473
Csa1G024880	1531	7.03815	Chr1:2579074-2582349	-	226	215.07
Csa1G024890	1864	11.2174	Chr1:2584152-2587364	-	451	429.188
Csa1G024900	2007	24.9029	Chr1:2588614-2593759	-	1015	965.911
Csa1G024910	1980	1.74322	Chr1:2596666-2600644	-	75	71.3727
Csa1G024930	894	39.1876	Chr1:2613162-2614263	-	539	512.932
Csa1G024940	2456	45.0755	Chr1:2615121-2620964	-	2084	1982.26
Csa1G024950	1541	117.005	Chr1:2622563-2624899	-	3361	3198.45
Csa1G024960	459	1.51386	Chr1:2630605-2631677	-	6	5.25132
Csa1G024990	2706	32.6916	Chr1:2637472-2643402	-	1973	1876.63
Csa1G025000	2342	8.50937	Chr1:2646254-2652609	-	441	419.672
Csa1G025010	713	1.96302	Chr1:2653366-2656281	-	24	22.8393
Csa1G025020	991	89.7601	Chr1:2661928-2662918	-	1704	1621.59
Csa1G025030	2049	1.56288	Chr1:2668733-2670781	-	70	66.486
Csa1G025050	1874	5.9995	Chr1:2678511-2682447	-	235	223.634
Csa1G025070	2140	4.15647	Chr1:2705571-2708596	-	195	185.569
Csa1G025080	921	89.02	Chr1:2711790-2714524	-	1409	1340.85
Csa1G025100	2284	26.9074	Chr1:2721337-2731823	-	1296	1233.17
Csa1G025110	1507	8.85254	Chr1:2733239-2737765	-	270	255.991
Csa1G025130	1286	57.1209	Chr1:2744657-2746934	-	1494	1421.74
Csa1G025140	6017	57.9646	Chr1:2748530-2755898	-	7908	7524.59
Csa1G025160	4597	42.6546	Chr1:2756838-2773136	-	3529	3358.32
Csa1G025190	684	7.98534	Chr1:2785262-2785945	-	92	87.5505
Csa1G025230	174	0	Chr1:2809185-2809454	-	0	0
Csa1G025240	902	3.21038	Chr1:2812045-2812946	-	54	51.3884
Csa1G025260	1025	9.65974	Chr1:2826366-2828071	-	124	118.003
Csa1G025790	1661	37.5948	Chr1:2857573-2860639	-	1326	1261.87
Csa1G025840	2505	1.34439	Chr1:2884199-2887901	-	75	71.3727
Csa1G025860	692	86.6367	Chr1:2894728-2897162	-	1015	965.911
Csa1G025880	842	21.4817	Chr1:2903542-2905726	-	330	314.04
Csa1G025910	2836	89.4301	Chr1:2931801-2939618	-	2026	1928.01
Csa1G025940	2260	9.53116	Chr1:2953526-2957717	-	456	433.946
Csa1G025980	3190	119.241	Chr1:2977450-2992841	-	4655	4428.92
Csa1G026000	5438	14.1646	Chr1:2999854-3031434	-	1035	984.943
Csa1G027520	3398	22.8567	Chr1:3041799-3090511	-	1248	1186.69
Csa1G028030	339	0	Chr1:3075015-3075506	-	0	0
Csa1G029580	4520	51.2361	Chr1:3121769-3130929	-	5368	5108.38
Csa1G030620	2072	33.3836	Chr1:3156915-3190485	-	1511	1437.92
Csa1G030650	5694	1.05723	Chr1:3202867-3208647	-	141	134.121
Csa1G030670	9890	15.9156	Chr1:3210648-3226333	-	1112	1057.78
Csa1G031200	2866	42.7385	Chr1:3260763-3303564	-	2071	1970.84
Csa1G031720	1892	0	Chr1:3304034-3306353	-	0	0
Csa1G031730	1916	47.5553	Chr1:3309095-3311908	-	1834	1745.3
Csa1G031740	1624	18.2909	Chr1:3312567-3316517	-	603	573.837
Csa1G031750	3071	26.6301	Chr1:3319361-3323383	-	1596	1518.81
Csa1G031800	1013	13.8205	Chr1:3370382-3372021	-	226	214.119
Csa1G031810	1196	77.0635	Chr1:3373123-3374824	-	1847	1757.67
Csa1G031840	1408	14.7104	Chr1:3388227-3392167	-	288	273.12
Csa1G031860	748	448.933	Chr1:3395268-3397757	-	5472	5207.36
Csa1G031870	574	0	Chr1:3401296-3401869	-	0	0
Csa1G031880	1627	12.4258	Chr1:3403444-3406832	-	428	407.3
Csa1G031890	3021	3.03679	Chr1:3408688-3413207	-	207	196.989
Csa1G031900	3836	280.726	Chr1:3414405-3421979	-	23717	22569.9
Csa1G032420	1425	13.1713	Chr1:3434779-3438242	-	389	370.187
Csa1G032440	2709	2.63389	Chr1:3442287-3446270	-	160	152.262
Csa1G032450	1427	21.4642	Chr1:3451190-3453546	-	596	567.175
Csa1G032460	934	2.33646	Chr1:3460225-3462152	-	37	35.2105
Csa1G032470	907	33.113	Chr1:3462664-3465232	-	561	533.868
Csa1G032480	2676	24.4486	Chr1:3465501-3468676	-	669	636.644
Csa1G033000	937	20.8814	Chr1:3485170-3486106	-	369	351.154
Csa1G033020	673	14.3952	Chr1:3491154-3492222	-	162	154.165
Csa1G033030	1026	14.3183	Chr1:3495021-3496981	-	284	270.265
Csa1G033040	996	0	Chr1:3498084-3499453	-	0	0
Csa1G033050	1174	0.829442	Chr1:3500698-3502113	-	19	17.1294
Csa1G033080	1831	2.69013	Chr1:3511124-3512954	-	106	100.873
Csa1G033090	4262	15.5221	Chr1:3513454-3519680	-	672	639.208
Csa1G033220	455	3.52681	Chr1:3568863-3569317	-	21	19.9844
Csa1G033230	1742	53.5015	Chr1:3570442-3574600	-	1599	1520.71
Csa1G033240	511	3.82739	Chr1:3580449-3581567	-	28	26.6458
Csa1G033290	373	1.7673	Chr1:3601214-3601627	-	8	6.66183
Csa1G033310	1214	15.3658	Chr1:3605570-3606960	-	375	356.864
Csa1G033320	741	0	Chr1:3607544-3608703	-	0	0
Csa1G038350	2211	14.1883	Chr1:3627226-3630341	-	689	654.726
Csa1G038390	1194	11.8736	Chr1:3642566-3644177	-	284	270.265
Csa1G038900	5001	17.3899	Chr1:3649948-3658621	-	1925	1830.94
Csa1G038910	3037	13.7846	Chr1:3661194-3666895	-	931	885.973
Csa1G038930	559	0.353669	Chr1:3673070-3673928	-	3	2.85491
Csa1G038950	1518	2.55758	Chr1:3679605-3682825	-	69	65.6629
Csa1G038980	3490	32.7031	Chr1:3695008-3700246	-	1632	1553.07
Csa1G039020	1656	11.0055	Chr1:3713306-3715903	-	360	341.637
Csa1G039030	1518	2.56954	Chr1:3716291-3719303	-	80	76.1309
Csa1G039040	1940	12.6839	Chr1:3721414-3726104	-	519	492.947
Csa1G039050	2077	8.0426	Chr1:3728645-3730721	-	365	347.347
Csa1G039060	2733	15.2379	Chr1:3736394-3743649	-	610	579.547
Csa1G039070	6155	47.3063	Chr1:3745667-3756811	-	6584	6265.58
Csa1G039120	1871	108.58	Chr1:3775652-3777675	-	4384	4171.97
Csa1G039130	6976	39.0762	Chr1:3778793-3802667	-	3175	3020.5
Csa1G039180	1255	312.011	Chr1:3826630-3831054	-	5789	5509.03
Csa1G039210	2202	8.6944	Chr1:3837121-3839322	-	421	400.639
Csa1G039220	3068	60.7438	Chr1:3839864-3848724	-	2655	2525.64
Csa1G039240	677	101.049	Chr1:3854937-3857380	-	1147	1091.53
Csa1G039280	3867	20.3608	Chr1:3864723-3869709	-	1810	1722.46
Csa1G039290	2215	24.0044	Chr1:3875740-3880625	-	1100	1045.85
Csa1G039310	1036	0.747093	Chr1:3881464-3883535	-	15	14.2745
Csa1G039320	1745	11.2424	Chr1:3883830-3888935	-	355	336.879
Csa1G039330	2574	15.0691	Chr1:3889338-3894290	-	808	768.922
Csa1G039850	1904	18.0704	Chr1:3919838-3925014	-	744	708.017
Csa1G039860	1323	0.44355	Chr1:3925627-3927534	-	12	11.4196
Csa1G039870	225	2.33847	Chr1:3928985-3929352	-	1	0.951636
Csa1G039890	2608	52.084	Chr1:3934043-3940006	-	2869	2730.24
Csa1G039930	2066	12.6199	Chr1:3966364-3968844	-	425	404.445
Csa1G039950	1414	35.3987	Chr1:3971077-3973500	-	1036	985.895
Csa1G039960	561	0.586089	Chr1:3973965-3974525	-	5	4.75818
Csa1G039980	2516	32.7944	Chr1:3982306-3987769	-	1595	1517.86
Csa1G039990	2272	18.8825	Chr1:3991133-3994439	-	947	900.248
Csa1G040010	523	0.0138029	Chr1:3997969-3998708	-	1	0.0999259
Csa1G041560	1681	17.8751	Chr1:4030405-4033122	-	639	608.096
Csa1G041570	3247	10.0851	Chr1:4033441-4052347	-	562	534.459
Csa1G042110	579	0.891993	Chr1:4075323-4075997	-	8	7.61309
Csa1G042130	1162	8.51312	Chr1:4082353-4083693	-	197	187.472
Csa1G042140	1401	29.5967	Chr1:4084289-4087319	-	623	592.87
Csa1G042160	866	4.57814	Chr1:4093129-4093994	-	73	69.4695
Csa1G042180	3527	0.660868	Chr1:4126039-4129721	-	27	25.6942
Csa1G042190	180	0	Chr1:4138867-4139046	-	0	0
Csa1G042200	2873	44.0395	Chr1:4144920-4150432	-	2655	2526.59
Csa1G042230	1149	13.829	Chr1:4170130-4173640	-	313	296.911
Csa1G042240	4441	34.8465	Chr1:4174294-4186915	-	2596	2470.45
Csa1G042260	716	1.26612	Chr1:4193843-4194853	-	15	14.2745
Csa1G042270	720	2.50076	Chr1:4207902-4208621	-	31	29.5007
Csa1G042280	828	25.4301	Chr1:4219201-4220028	-	382	363.525
Csa1G042310	935	143.361	Chr1:4234610-4240032	-	1480	1408.42
Csa1G042330	3369	3.90464	Chr1:4244051-4251901	-	269	255.99
Csa1G042340	1021	5.1742	Chr1:4258154-4259785	-	102	97.0669
Csa1G042370	1437	5.60519	Chr1:4275943-4280439	-	114	108.487
Csa1G042470	409	0	Chr1:4332757-4333165	-	0	0
Csa1G042480	4514	2.15744	Chr1:4333428-4338148	-	123	117.051
Csa1G042490	3533	1.765	Chr1:4339931-4343692	-	138	130.374
Csa1G042500	9026	15.8906	Chr1:4343827-4354462	-	859	816.504
Csa1G042540	1291	0.380567	Chr1:4356170-4357460	-	10	9.51636
Csa1G042560	851	154.358	Chr1:4365612-4366462	-	2405	2288.69
Csa1G042590	683	21.5712	Chr1:4374153-4375896	-	248	236.006
Csa1G042610	2500	10.4732	Chr1:4385462-4389338	-	583	554.804
Csa1G042620	2691	3.68225	Chr1:4390056-4393757	-	152	144.649
Csa1G042630	1290	3.50251	Chr1:4395239-4397382	-	85	80.889
Csa1G042640	3404	36.9063	Chr1:4397753-4403602	-	2424	2305.81
Csa1G042650	2084	99.7728	Chr1:4406237-4408320	-	4545	4325.19
Csa1G042660	1963	71.9279	Chr1:4409718-4420806	-	3065	2916.77
Csa1G042670	876	4.90761	Chr1:4430048-4431545	-	80	75.1792
Csa1G042680	1251	53.3993	Chr1:4432777-4436765	-	1326	1260.92
Csa1G042700	1902	74.1078	Chr1:4442347-4445580	-	3048	2900.59
Csa1G042710	2804	1.01461	Chr1:4448482-4451408	-	59	55.9946
Csa1G042720	2231	7.52813	Chr1:4453730-4457950	-	339	321.653
Csa1G042760	1418	409.663	Chr1:4484498-4486024	-	12030	11447.2
Csa1G042780	1378	6.48082	Chr1:4494646-4497727	-	184	175.101
Csa1G042800	2442	55.4255	Chr1:4509663-4514802	-	2875	2735.92
Csa1G042820	2318	65.505	Chr1:4522771-4526141	-	3357	3193.69
Csa1G042850	2596	19.8277	Chr1:4541092-4544974	-	1150	1094.38
Csa1G042880	2014	15.24	Chr1:4555555-4560468	-	596	567.175
Csa1G042890	2132	8.73281	Chr1:4563409-4565930	-	408	388.268
Csa1G042900	790	0	Chr1:4567075-4568054	-	0	0
Csa1G042920	1572	39.5984	Chr1:4573626-4577405	-	1311	1247.6
Csa1G042930	2664	72.9383	Chr1:4585793-4589263	-	4200	3996.87
Csa1G042940	1366	21.7796	Chr1:4594854-4596789	-	612	582.401
Csa1G042970	1857	31.0975	Chr1:4614167-4617313	-	1245	1184.79
Csa1G042980	1294	25.3515	Chr1:4620474-4621767	-	668	635.693
Csa1G043020	1391	14.4562	Chr1:4659348-4661788	-	415	394.929
Csa1G043030	1339	15.687	Chr1:4673709-4679397	-	417	395.88
Csa1G043060	1139	2.88816	Chr1:4709266-4714613	-	60	57.0982
Csa1G043070	917	32.1081	Chr1:4716148-4718260	-	446	423.478
Csa1G043120	2676	69.7981	Chr1:4736644-4741623	-	4184	3981.65
Csa1G043130	1562	74.0317	Chr1:4742993-4747744	-	2433	2315.33
Csa1G043160	2631	22.4236	Chr1:4766236-4770555	-	1308	1244.74
Csa1G043170	3793	17.0778	Chr1:4773248-4781877	-	1104	1049.65
Csa1G043180	688	90.8335	Chr1:4784696-4786827	-	982	934.507
Csa1G043200	811	29.6406	Chr1:4791693-4792503	-	433	412.059
Csa1G043210	477	0	Chr1:4794973-4795611	-	0	0
Csa1G043220	618	0.10084	Chr1:4797141-4797758	-	1	0.951636
Csa1G043230	1820	14.3878	Chr1:4798417-4801657	-	558	531.013
Csa1G043260	820	55.192	Chr1:4826330-4831417	-	815	775.583
Csa1G043270	830	35.0427	Chr1:4832214-4835175	-	523	497.706
Csa1G043280	2824	27.8334	Chr1:4835730-4848201	-	1417	1347.93
Csa1G043320	3141	17.7128	Chr1:4851657-4857499	-	1262	1200.97
Csa1G044320	2019	51.6571	Chr1:4861325-4865822	-	2111	2007.95
Csa1G044830	741	0	Chr1:4883798-4884628	-	0	0
Csa1G044870	1839	96.43	Chr1:4903764-4906665	-	3408	3243.18
Csa1G044900	1452	22.7225	Chr1:4915696-4917228	-	686	652.823
Csa1G044930	1014	0.102338	Chr1:4922944-4923957	-	2	1.90327
Csa1G045470	5144	135.746	Chr1:4941392-4956474	-	6779	6450.2
Csa1G045480	1864	0.0994887	Chr1:4961215-4964511	-	4	3.80655
Csa1G045510	1761	10.8522	Chr1:4986001-4990217	-	400	379.703
Csa1G045540	1142	127.921	Chr1:4996673-4997907	-	2898	2757.84
Csa1G045560	1444	9.33463	Chr1:5009323-5012559	-	280	266.458
Csa1G045570	2173	16.6385	Chr1:5013199-5017891	-	665	632.839
Csa1G045600	3717	167.889	Chr1:5023168-5029128	-	14180	13493.3
Csa1G045610	1466	12.4793	Chr1:5036912-5039959	-	381	362.573
Csa1G045620	2400	19.4984	Chr1:5041991-5047288	-	1038	987.799
Csa1G045650	1797	11.9731	Chr1:5064258-5066054	-	462	439.547
Csa1G045660	1752	0.8804	Chr1:5067118-5068869	-	33	31.404
Csa1G045670	1929	23.3334	Chr1:5070843-5072771	-	975	927.845
Csa1G045680	2542	15.2063	Chr1:5075970-5079281	-	862	820.311
Csa1G045700	2746	1.20218	Chr1:5087163-5090346	-	72	68.5178
Csa1G045710	1606	10.6044	Chr1:5091120-5094954	-	351	334.024
Csa1G045730	1418	64.6374	Chr1:5100932-5103055	-	1898	1806.21
Csa1G045740	3322	23.4011	Chr1:5107043-5113787	-	1701	1618.73
Csa1G045790	2323	9.34519	Chr1:5133163-5137832	-	480	456.785
Csa1G045840	3506	5.64619	Chr1:5160703-5166189	-	292	277.878
Csa1G045880	1209	0.123542	Chr1:5189352-5191012	-	3	2.85491
Csa1G045900	890	13.4917	Chr1:5197821-5198893	-	223	212.215
Csa1G045950	729	20.4518	Chr1:5227452-5228180	-	258	245.522
Csa1G045970	177	0	Chr1:5231753-5232015	-	0	0
Csa1G045980	774	0.0729453	Chr1:5232131-5233707	-	1	0.951636
Csa1G046050	1141	9.50055	Chr1:5281407-5282547	-	215	204.602
Csa1G046060	2054	10.3545	Chr1:5287711-5290598	-	412	392.075
Csa1G046090	3478	42.3464	Chr1:5303400-5307411	-	3364	3201.3
Csa1G046100	1275	114.649	Chr1:5323547-5326654	-	2968	2824.46
Csa1G046150	1325	18.5219	Chr1:5365336-5367907	-	502	477.721
Csa1G046180	992	92.9597	Chr1:5377973-5380269	-	1767	1681.54
Csa1G046190	3828	16.0118	Chr1:5381446-5387735	-	1333	1268.53
Csa1G046210	3514	2.81042	Chr1:5390525-5394038	-	226	214.802
Csa1G046220	1666	52.4605	Chr1:5398165-5403545	-	1635	1555.92
Csa1G046240	1519	9.99403	Chr1:5405997-5407685	-	318	302.62
Csa1G046250	1565	12.0532	Chr1:5409320-5411248	-	397	377.8
Csa1G046270	3768	8.16283	Chr1:5424258-5428649	-	707	671.855
Csa1G046300	731	0.710697	Chr1:5442477-5443207	-	9	8.56473
Csa1G046310	1073	9.43563	Chr1:5451544-5452616	-	198	188.361
Csa1G046320	234	0	Chr1:5457967-5458244	-	0	0
Csa1G046830	3120	8.71987	Chr1:5471901-5475020	-	617	586.99
Csa1G046840	910	642.378	Chr1:5478085-5478994	-	10930	10401.4
Csa1G046850	794	45.3678	Chr1:5480200-5482266	-	644	612.854
Csa1G046880	672	11.4877	Chr1:5493658-5494329	-	129	122.761
Csa1G046910	4083	17.3813	Chr1:5505530-5512717	-	1130	1074.75
Csa1G046920	1443	0.100095	Chr1:5513844-5516285	-	3	2.85491
Csa1G047440	1238	4.60217	Chr1:5525795-5528819	-	115	109.438
Csa1G047450	2874	21.9743	Chr1:5529653-5534820	-	1423	1354.18
Csa1G048950	2767	199.642	Chr1:5601833-5605731	-	8643	8224.04
Csa1G049460	1620	63.4296	Chr1:5650939-5653299	-	2174	2068.86
Csa1G049960	1950	76.9338	Chr1:5665803-5668426	-	3254	3096.62
Csa1G049990	186	45.1628	Chr1:5687352-5687626	-	1	0.951636
Csa1G050010	315	0	Chr1:5692344-5692812	-	0	0
Csa1G050070	700	4.78587	Chr1:5729950-5731935	-	57	54.2433
Csa1G050110	1583	2.71412	Chr1:5738765-5741800	-	56	53.2916
Csa1G050140	3372	25.4194	Chr1:5749700-5759346	-	1842	1752.91
Csa1G050160	1222	12.7047	Chr1:5761782-5764806	-	313	296.911
Csa1G050200	1018	41.9037	Chr1:5780762-5783424	-	823	783.197
Csa1G050230	569	14.8987	Chr1:5793361-5793929	-	130	123.713
Csa1G050270	1164	22.7691	Chr1:5827494-5828657	-	528	502.464
Csa1G050280	1736	14.2341	Chr1:5838700-5843546	-	528	502.464
Csa1G050290	2013	7.68922	Chr1:5845018-5848203	-	337	320.701
Csa1G050300	1918	1.04083	Chr1:5850954-5853840	-	40	38.0655
Csa1G050320	2017	2.8524	Chr1:5860297-5862776	-	70	65.6629
Csa1G050340	1139	163.115	Chr1:5863610-5866352	-	3607	3431.6
Csa1G050380	1603	8.7121	Chr1:5882933-5885607	-	295	280.733
Csa1G050390	1422	0.203659	Chr1:5887225-5890016	-	6	5.70982
Csa1G050400	1936	64.9493	Chr1:5891586-5895486	-	2725	2593.21
Csa1G050420	1445	1164.85	Chr1:5903743-5906110	-	25354	24126.8
Csa1G050430	4306	50.2085	Chr1:5907458-5920849	-	4957	4716.3
Csa1G050460	1197	21.2234	Chr1:5929318-5931662	-	457	433.947
Csa1G050470	2593	16.6245	Chr1:5932671-5936115	-	963	916.426
Csa1G050480	1188	29.6978	Chr1:5943881-5945240	-	706	671.855
Csa1G050500	1484	28.9714	Chr1:5963343-5966591	-	639	608.096
Csa1G050520	951	5.91492	Chr1:5971872-5972822	-	107	101.384
Csa1G050560	709	305.023	Chr1:5977185-5981189	-	3498	3328.82
Csa1G050550	288	0	Chr1:5977401-5977781	-	0	0
Csa1G050570	873	17.1884	Chr1:5981941-5984142	-	277	263.603
Csa1G050580	384	1.41896	Chr1:5987626-5988035	-	6	5.70982
Csa1G051590	2031	24.1783	Chr1:6001183-6004194	-	835	794.616
Csa1G051630	1236	0.160387	Chr1:6043733-6046014	-	4	3.80655
Csa1G051690	610	1.33714	Chr1:6063743-6064352	-	13	12.3713
Csa1G051710	1496	1.80853	Chr1:6084187-6086465	-	52	49.4851
Csa1G051720	1034	0.299562	Chr1:6094109-6095707	-	6	5.70982
Csa1G051730	2272	30.6759	Chr1:6104392-6108504	-	1534	1458.85
Csa1G051740	1408	45.6376	Chr1:6119992-6122029	-	1329	1264.72
Csa1G051770	875	35.5582	Chr1:6145061-6147547	-	525	498.657
[truncated: 20,170 more rows]
