# Supplementary material for: Comparative analysis of miRNA and mRNA abundance in determinate cucumber by high-throughput sequencing
Source: PLoS One. 2018 Jan 5;13(1):e0190691. doi: 10.1371/journal.pone.0190691 (PMC5755913; doi:10.1371/journal.pone.0190691)
Supplement: S11 Table — (XLSX) [file pone.0190691.s016.xlsx]

## Sheet: Sheet1
#ID	FDR	log2FC	regulated	COG_class	COG_class_annotation	GO_annotation	KEGG_annotation	Swissprot_annotation	nr_annotation
Csa5G171670	1.4436e-09	-2.46162	down	[RTKL]	--	Molecular Function: nucleotide binding (GO:0000166);; Molecular Function: protein serine/threonine kinase activity (GO:0004674);; Molecular Function: protein binding (GO:0005515);; Cellular Component: nucleus (GO:0005634);; Cellular Component: plasma membrane (GO:0005886);; Biological Process: regulation of transcription, DNA-dependent (GO:0006355);; Biological Process: signal transduction (GO:00…	--	Serine/threonine-protein kinase AtPK1/AtPK6 GN=F17O14.20 OS=Arabidopsis thaliana (Mouse-ear cress) PE=1 SV=1	PREDICTED: uncharacterized protein LOC101210442 [Cucumis sativus]
Csa6G504500	0	-3.3245	down	--	--	--	--	Patellin-3 GN=PATL3 OS=Arabidopsis thaliana (Mouse-ear cress) PE=1 SV=2	PREDICTED: uncharacterized protein LOC101208423 [Cucumis sativus]
Csa3G127230	5.21554e-11	1.12652	up	[V]	Defense mechanisms	Cellular Component: plant-type vacuole (GO:0000325);; Molecular Function: ATP binding (GO:0005524);; Cellular Component: vacuolar membrane (GO:0005774);; Cellular Component: plasma membrane (GO:0005886);; Biological Process: ATP catabolic process (GO:0006200);; Molecular Function: sulfonylurea receptor activity (GO:0008281);; Cellular Component: plasmodesma (GO:0009506);; Biological Process: syst…	--	Putative ABC transporter C family member 15 GN=T27I15.60 OS=Arabidopsis thaliana (Mouse-ear cress) PE=5 SV=2	PREDICTED: ABC transporter C family member 9-like [Cucumis sativus]
Csa6G445160	0.000197434	-3.00418	down	--	--	--	--	--	Uncharacterized protein TCM_022156 [Theobroma cacao]
Csa6G382900	3.59421e-10	-1.11703	down	[G]	Carbohydrate transport and metabolism	Molecular Function: beta-galactosidase activity (GO:0004565);; Cellular Component: extracellular region (GO:0005576);; Cellular Component: cell wall (GO:0005618);; Cellular Component: vacuole (GO:0005773);; Biological Process: catabolic process (GO:0009056);; Biological Process: plant-type cell wall modification (GO:0009827);; Biological Process: tissue development (GO:0009888);; Cellular Compone…	--	Beta-galactosidase 16 (Precursor) GN=BGAL16 OS=Arabidopsis thaliana (Mouse-ear cress) PE=2 SV=2	PREDICTED: beta-galactosidase 16-like [Cucumis sativus]
Csa6G486970	1.48983e-06	1.42098	up	[RTKL]	--	Molecular Function: nucleotide binding (GO:0000166);; Molecular Function: protein serine/threonine kinase activity (GO:0004674);; Cellular Component: nucleus (GO:0005634);; Cellular Component: cytosol (GO:0005829);; Cellular Component: plasma membrane (GO:0005886);; Cellular Component: plasmodesma (GO:0009506);; Biological Process: response to parasitic fungus (GO:0009623);; Biological Process: r…	--	Receptor-like cytosolic serine/threonine-protein kinase RBK1 GN=RBK1 OS=Arabidopsis thaliana (Mouse-ear cress) PE=1 SV=1	PREDICTED: probable LRR receptor-like serine/threonine-protein kinase At5g59680-like [Cucumis sativus]
Csa5G576700	0	-3.70947	down	[R]	General function prediction only	Molecular Function: nucleic acid binding (GO:0003676);; Biological Process: regulation of transcription, DNA-dependent (GO:0006355);; Molecular Function: metal ion binding (GO:0046872);;	--	Zinc finger CCCH domain-containing protein 15 GN=At1g68200 OS=Arabidopsis thaliana (Mouse-ear cress) PE=2 SV=1	PREDICTED: zinc finger CCCH domain-containing protein 15-like [Cucumis sativus]
Csa5G623880	1.53101e-07	1.14059	up	--	--	--	--	--	PREDICTED: uncharacterized protein LOC101228822 [Cucumis sativus]
Csa6G139770	5.58734e-06	2.88603	up	--	--	Biological Process: respiratory burst involved in defense response (GO:0002679);; Molecular Function: sequence-specific DNA binding transcription factor activity (GO:0003700);; Cellular Component: nucleus (GO:0005634);; Biological Process: response to osmotic stress (GO:0006970);; Biological Process: response to nematode (GO:0009624);; Biological Process: response to ethylene stimulus (GO:0009723…	--	Probable WRKY transcription factor 28 GN=WRKY28 OS=Arabidopsis thaliana (Mouse-ear cress) PE=2 SV=1	predicted protein [Populus trichocarpa]
Csa1G710160	9.76996e-15	1.14017	up	--	--	Molecular Function: cysteine-type endopeptidase inhibitor activity (GO:0004869);;	--	Cysteine proteinase inhibitor 1 (Precursor) OS=Actinidia deliciosa (Kiwi) PE=1 SV=1	PREDICTED: uncharacterized protein LOC101229086 [Cucumis sativus]
Csa6G526410	1.52351e-06	-1.38321	down	--	--	Molecular Function: polygalacturonase activity (GO:0004650);; Cellular Component: extracellular region (GO:0005576);; Biological Process: microsporogenesis (GO:0009556);; Biological Process: plant-type cell wall modification (GO:0009827);; Biological Process: pollen tube growth (GO:0009860);; Biological Process: pollen exine formation (GO:0010584);;	--	Polygalacturonase QRT3 (Precursor) GN=QRT3 OS=Arabidopsis thaliana (Mouse-ear cress) PE=2 SV=1	PREDICTED: polygalacturonase QRT3-like [Cucumis sativus]
Csa6G434390	0	-1.40174	down	[V]	Defense mechanisms	Molecular Function: ATP binding (GO:0005524);; Cellular Component: nucleus (GO:0005634);; Cellular Component: vacuolar lumen (GO:0005775);; Cellular Component: plasma membrane (GO:0005886);; Biological Process: ATP catabolic process (GO:0006200);; Biological Process: vacuolar transport (GO:0007034);; Biological Process: fatty acid catabolic process (GO:0009062);; Biological Process: response to w…	--	ABC transporter G family member 15 GN=MSA6.13 OS=Arabidopsis thaliana (Mouse-ear cress) PE=2 SV=2	PREDICTED: ABC transporter G family member 15-like isoform 2 [Glycine max]
Csa3G643770	9.5155e-07	1.51693	up	[Q]	Secondary metabolites biosynthesis, transport and catabolism	Molecular Function: binding (GO:0005488);; Molecular Function: iron ion binding (GO:0005506);; Molecular Function: electron carrier activity (GO:0009055);; Biological Process: anthocyanin-containing compound biosynthetic process (GO:0009718);; Biological Process: response to auxin stimulus (GO:0009733);; Biological Process: response to sucrose stimulus (GO:0009744);; Biological Process: response …	--	Cytochrome P450 71A1 GN=CYP71A1 OS=Persea americana (Avocado) PE=1 SV=2	PREDICTED: flavonoid 3&apos;-monooxygenase-like [Cucumis sativus]
Csa3G819840	0	-6.12333	down	--	--	Molecular Function: binding (GO:0005488);;	--	Werner Syndrome-like exonuclease GN=F18A5.260 OS=Arabidopsis thaliana (Mouse-ear cress) PE=1 SV=1	PREDICTED: Werner Syndrome-like exonuclease-like [Cucumis sativus]
Csa4G627210	2.55351e-15	1.0985	up	[C]	Energy production and conversion	Molecular Function: protein binding (GO:0005515);; Cellular Component: cytosol (GO:0005829);; Biological Process: glycolysis (GO:0006096);; Biological Process: tricarboxylic acid cycle (GO:0006099);; Biological Process: water transport (GO:0006833);; Biological Process: hyperosmotic response (GO:0006972);; Biological Process: Golgi organization (GO:0007030);; Molecular Function: phosphoenolpyruva…	K01595|0.0|rcu:RCOM_0551460|Phosphoenolpyruvate carboxylase, putative (EC:1.3.1.74)	Phosphoenolpyruvate carboxylase, housekeeping isozyme GN=PPC16 OS=Glycine max (Soybean) PE=1 SV=1	phosphoenolpyruvate carboxylase, housekeeping isozyme-like [Cucumis sativus]
Csa2G378530	0	-2.60803	down	--	--	Molecular Function: protein binding (GO:0005515);; Molecular Function: ATP binding (GO:0005524);; Cellular Component: nucleus (GO:0005634);; Cellular Component: vacuole (GO:0005773);; Cellular Component: plasma membrane (GO:0005886);; Biological Process: ATP catabolic process (GO:0006200);; Biological Process: ATP biosynthetic process (GO:0006754);; Biological Process: cation transport (GO:000681…	K01535|1e-103|rcu:RCOM_0918380|H(\+)-transporting atpase plant/fungi plasma membrane type, putative (EC:3.6.3.6)	Plasma membrane ATPase 4 GN=PMA4 OS=Nicotiana plumbaginifolia (Leadwort-leaved tobacco) PE=1 SV=1	PREDICTED: LOW QUALITY PROTEIN: plasma membrane ATPase 4-like [Cucumis sativus]
Csa1G153520	0.00273723	-1.21486	down	[O]	Posttranslational modification, protein turnover, chaperones	Molecular Function: serine-type endopeptidase activity (GO:0004252);; Cellular Component: extracellular region (GO:0005576);; Cellular Component: cell wall (GO:0005618);; Cellular Component: peroxisome (GO:0005777);; Biological Process: proteolysis (GO:0006508);; Biological Process: metabolic process (GO:0008152);; Molecular Function: serine-type peptidase activity (GO:0008236);; Biological Proce…	--	Subtilisin-like protease (Precursor) GN=K8K14.8 OS=Arabidopsis thaliana (Mouse-ear cress) PE=1 SV=1	Subtilisin-like serine endopeptidase family protein [Theobroma cacao]
Csa5G190520	0	-5.67376	down	--	--	Cellular Component: cytoplasm (GO:0005737);; Biological Process: cellular aromatic compound metabolic process (GO:0006725);; Biological Process: signal transduction (GO:0007165);; Biological Process: glycoside metabolic process (GO:0016137);; Molecular Function: transferase activity, transferring glycosyl groups (GO:0016757);; Biological Process: cellular response to stress (GO:0033554);; Biologi…	--	UDP-glycosyltransferase 85A3 OS=Arabidopsis thaliana (Mouse-ear cress) PE=2 SV=2	PREDICTED: UDP-glycosyltransferase 85A3-like [Cucumis sativus]
Csa3G002310	7.29973e-10	-1.04258	down	--	--	--	--	--	PREDICTED: uncharacterized protein LOC101230863 [Cucumis sativus]
cucumber_newGene_1865	1.11022e-16	2.32458	up	--	--	--	--	--	PREDICTED: uncharacterized protein LOC101226019, partial [Cucumis sativus]
Csa6G514860	1.49738e-08	-1.25176	down	--	--	Molecular Function: inorganic phosphate transmembrane transporter activity (GO:0005315);; Molecular Function: glucose transmembrane transporter activity (GO:0005355);; Cellular Component: mitochondrion (GO:0005739);; Cellular Component: vacuolar membrane (GO:0005774);; Cellular Component: plasma membrane (GO:0005886);; Biological Process: glucose catabolic process (GO:0006007);; Biological Proces…	--	Glucose-6-phosphate/phosphate translocator 2, chloroplastic (Precursor) GN=GPT2 OS=Arabidopsis thaliana (Mouse-ear cress) PE=2 SV=2	PREDICTED: glucose-6-phosphate/phosphate translocator 2, chloroplastic-like [Cucumis sativus]
Csa2G010280	2.60467e-10	-2.43265	down	--	--	Molecular Function: protein kinase activity (GO:0004672);; Molecular Function: protein serine/threonine kinase activity (GO:0004674);; Biological Process: glycolysis (GO:0006096);; Biological Process: protein phosphorylation (GO:0006468);; Biological Process: water transport (GO:0006833);; Biological Process: hyperosmotic response (GO:0006972);; Biological Process: Golgi organization (GO:0007030)…	--	Receptor-like protein kinase ANXUR2 (Precursor) GN=ANX2 OS=Arabidopsis thaliana (Mouse-ear cress) PE=2 SV=1	PREDICTED: receptor-like protein kinase ANXUR2-like [Cucumis sativus]
Csa2G295430	0	1.45018	up	--	--	Cellular Component: membrane (GO:0016020);;	--	--	PREDICTED: uncharacterized membrane protein YOL092W-like [Cucumis sativus]
Csa2G354890	1.88228e-08	-4.83707	down	--	--	Cellular Component: nucleus (GO:0005634);;	--	--	PREDICTED: uncharacterized protein LOC101221149 [Cucumis sativus]
Csa7G075030	9.90392e-08	1.49609	up	--	--	--	--	--	PREDICTED: uncharacterized protein LOC101210583 [Cucumis sativus]
Csa2G049980	8.9706e-14	-4.76014	down	[E]	Amino acid transport and metabolism	Molecular Function: catalytic activity (GO:0003824);; Biological Process: defense response (GO:0006952);; Molecular Function: oxidoreductase activity (GO:0016491);; Biological Process: small molecule metabolic process (GO:0044281);; Biological Process: cyanide biosynthetic process (GO:0046202);; Molecular Function: mandelonitrile lyase activity (GO:0046593);; Molecular Function: flavin adenine di…	K08248|1e-168|pop:POPTR_421315|hypothetical protein	(R)-mandelonitrile lyase 1 (Precursor) GN=MDL1 OS=Prunus serotina (Black cherry) PE=1 SV=1	PREDICTED: (R)-mandelonitrile lyase 1-like [Cucumis sativus]
Csa4G289640	3.04667e-07	1.47529	up	[RTKL]	--	Molecular Function: binding (GO:0005488);; Biological Process: cellular protein modification process (GO:0006464);; Cellular Component: membrane (GO:0016020);; Molecular Function: kinase activity (GO:0016301);; Biological Process: phosphorylation (GO:0016310);;	--	G-type lectin S-receptor-like serine/threonine-protein kinase RLK1 (Precursor) GN=RLK1 OS=Arabidopsis thaliana (Mouse-ear cress) PE=2 SV=2	PREDICTED: G-type lectin S-receptor-like serine/threonine-protein kinase RLK1-like [Cucumis sativus]
Csa4G658500	0	-6.2077	down	--	--	Cellular Component: mitochondrion (GO:0005739);;	--	--	PREDICTED: uncharacterized protein LOC101216898 [Cucumis sativus]
Csa6G490090	1.99463e-12	-2.26332	down	[R]	General function prediction only	Molecular Function: protein binding (GO:0005515);; Cellular Component: cytoplasm (GO:0005737);; Biological Process: protein targeting to membrane (GO:0006612);; Biological Process: water transport (GO:0006833);; Biological Process: response to wounding (GO:0009611);; Biological Process: response to salt stress (GO:0009651);; Biological Process: jasmonic acid biosynthetic process (GO:0009695);; Bi…	--	Salicylic acid-binding protein 2 GN=SABP2 OS=Nicotiana tabacum (Common tobacco) PE=1 SV=1	PREDICTED: salicylic acid-binding protein 2-like [Cucumis sativus]
cucumber_newGene_350	0	1.32179	up	[C]	Energy production and conversion	Cellular Component: mitochondrion (GO:0005739);; Cellular Component: cytosol (GO:0005829);; Biological Process: defense response (GO:0006952);; Biological Process: signal transduction (GO:0007165);; Biological Process: response to wounding (GO:0009611);; Biological Process: jasmonic acid biosynthetic process (GO:0009695);; Biological Process: response to hormone stimulus (GO:0009725);; Biological…	--	12-oxophytodienoate reductase 1 GN=OPR1 OS=Arabidopsis thaliana (Mouse-ear cress) PE=1 SV=2	PREDICTED: 12-oxophytodienoate reductase 1-like [Cucumis sativus]
Csa6G504490	0	2.16162	up	[O]	Posttranslational modification, protein turnover, chaperones	Cellular Component: proteasome complex (GO:0000502);; Molecular Function: protein binding (GO:0005515);; Molecular Function: ATP binding (GO:0005524);; Cellular Component: endoplasmic reticulum (GO:0005783);; Biological Process: ubiquitin-dependent protein catabolic process (GO:0006511);; Biological Process: response to stress (GO:0006950);; Biological Process: female gamete generation (GO:000729…	--	26S protease regulatory subunit 10B homolog A GN=RPT4A OS=Arabidopsis thaliana (Mouse-ear cress) PE=1 SV=1	PREDICTED: mitochondrial chaperone BCS1-like [Cucumis sativus]
Csa2G000350	0.00903138	1.04289	up	[RTKL]	--	Molecular Function: nucleotide binding (GO:0000166);; Molecular Function: protein kinase activity (GO:0004672);; Cellular Component: plasma membrane (GO:0005886);; Biological Process: cellular protein modification process (GO:0006464);; Biological Process: oligosaccharide metabolic process (GO:0009311);; Biological Process: response to salicylic acid stimulus (GO:0009751);; Biological Process: po…	--	Serine/threonine-protein kinase GN=PUB34 OS=Arabidopsis thaliana (Mouse-ear cress) PE=3 SV=1	PREDICTED: U-box domain-containing protein 34-like [Cucumis sativus]
Csa6G452130	0	-7.66406	down	--	--	Cellular Component: intracellular (GO:0005622);;	--	--	PREDICTED: putative phagocytic receptor 1b-like [Cucumis sativus]
Csa7G063950	0	2.92831	up	--	--	Cellular Component: nucleus (GO:0005634);; Biological Process: protein targeting to membrane (GO:0006612);; Biological Process: salicylic acid mediated signaling pathway (GO:0009863);; Biological Process: jasmonic acid mediated signaling pathway (GO:0009867);; Biological Process: regulation of plant-type hypersensitive response (GO:0010363);; Molecular Function: glucuronosyltransferase activity (…	--	UDP-glycosyltransferase 85A2 GN=UGT85A2 OS=Arabidopsis thaliana (Mouse-ear cress) PE=2 SV=1	PREDICTED: UDP-glycosyltransferase 85A7-like [Cucumis sativus]
Csa2G404730	9.37312e-05	1.29386	up	[E]	Amino acid transport and metabolism	Molecular Function: L-aspartate:2-oxoglutarate aminotransferase activity (GO:0004069);; Molecular Function: copper ion binding (GO:0005507);; Cellular Component: mitochondrion (GO:0005739);; Cellular Component: Golgi apparatus (GO:0005794);; Cellular Component: cytosol (GO:0005829);; Biological Process: methylation-dependent chromatin silencing (GO:0006346);; Biological Process: cell-cell signali…	K10206|0.0|vvi:100267796|hypothetical protein LOC100267796	Probable LL-diaminopimelate aminotransferase, chloroplastic (Precursor) GN=OsJ_27598 OS=Oryza sativa subsp. japonica (Rice) PE=2 SV=1	PREDICTED: aminotransferase ALD1-like [Cucumis sativus]
cucumber_newGene_1062	0	6.27394	up	--	--	--	--	--	PREDICTED: uncharacterized protein LOC101232395 [Cucumis sativus]
Csa3G778270	2.88658e-15	1.20844	up	[IQR]	--	Molecular Function: copper ion binding (GO:0005507);; Cellular Component: cytosol (GO:0005829);; Biological Process: proline biosynthetic process (GO:0006561);; Biological Process: response to heat (GO:0009408);; Biological Process: response to water deprivation (GO:0009414);; Cellular Component: plastid (GO:0009536);; Biological Process: response to fructose stimulus (GO:0009750);; Biological Pr…	--	Momilactone A synthase OS=Oryza sativa subsp. japonica (Rice) PE=2 SV=1	PREDICTED: momilactone A synthase-like [Cucumis sativus]
Csa6G487760	0	1.38809	up	--	--	Molecular Function: binding (GO:0005488);; Cellular Component: plasma membrane (GO:0005886);; Biological Process: phloem development (GO:0010088);; Molecular Function: ubiquitin binding (GO:0043130);; Biological Process: negative regulation of organ growth (GO:0046621);; Biological Process: seed morphogenesis (GO:0048317);; Biological Process: root development (GO:0048364);; Biological Process: o…	--	Protein DA1-related 1 GN=DAR1 OS=Arabidopsis thaliana (Mouse-ear cress) PE=2 SV=3	PREDICTED: protein DA1-related 1-like [Cucumis sativus]
Csa4G629470	8.91593e-11	1.11327	up	[E]	Amino acid transport and metabolism	Biological Process: regulation of cell growth by extracellular stimulus (GO:0001560);; Molecular Function: L-alanine:2-oxoglutarate aminotransferase activity (GO:0004021);; Molecular Function: L-aspartate:2-oxoglutarate aminotransferase activity (GO:0004069);; Molecular Function: cystathionine beta-lyase activity (GO:0004121);; Molecular Function: L-tyrosine:2-oxoglutarate aminotransferase activi…	K00815|0.0|pop:POPTR_568851|AMT7	Probable aminotransferase TAT2 GN=At5g53970 OS=Arabidopsis thaliana (Mouse-ear cress) PE=2 SV=1	PREDICTED: probable aminotransferase TAT2-like [Cucumis sativus]
cucumber_newGene_1960	6.57763e-12	1.22831	up	--	--	--	--	--	PREDICTED: uncharacterized LOC101206463 [Cucumis sativus]
Csa1G050190	6.70142e-07	-1.14003	down	--	--	--	--	--	PREDICTED: uncharacterized protein LOC101211051 [Cucumis sativus]
Csa2G177210	9.16937e-07	-1.79447	down	--	--	Biological Process: respiratory burst involved in defense response (GO:0002679);; Molecular Function: DNA binding (GO:0003677);; Molecular Function: sequence-specific DNA binding transcription factor activity (GO:0003700);; Cellular Component: nucleolus (GO:0005730);; Biological Process: transcription, DNA-dependent (GO:0006351);; Biological Process: regulation of transcription, DNA-dependent (GO…	K14516|5e-85|rcu:RCOM_1007740|Ethylene-responsive transcription factor 1B, putative	Ethylene-responsive transcription factor 1B GN=K14B15.15 OS=Arabidopsis thaliana (Mouse-ear cress) PE=1 SV=2	PREDICTED: ethylene-responsive transcription factor 1B-like [Cucumis sativus]
Csa5G172790	2.68218e-10	-1.76559	down	--	--	--	--	--	Uncharacterized protein TCM_015048 [Theobroma cacao]
cucumber_newGene_510	4.2106e-07	-2.5188	down	--	--	Molecular Function: binding (GO:0005488);; Cellular Component: endoplasmic reticulum (GO:0005783);; Biological Process: unidimensional cell growth (GO:0009826);; Biological Process: positive regulation of flower development (GO:0009911);; Biological Process: response to UV-B (GO:0010224);; Biological Process: brassinosteroid homeostasis (GO:0010268);; Biological Process: pollen exine formation (G…	--	Beta-amyrin 11-oxidase GN=CYP88D6 OS=Glycyrrhiza uralensis (Chinese licorice) PE=1 SV=1	PREDICTED: beta-amyrin 11-oxidase-like [Cucumis sativus]
Csa1G231020	2.04629e-06	-3.56535	down	--	--	--	--	--	unknown [Lotus japonicus]
Csa2G171860	0.00435446	-1.20973	down	--	--	Molecular Function: DNA binding (GO:0003677);; Cellular Component: nucleolus (GO:0005730);; Biological Process: DNA repair (GO:0006281);; Biological Process: circadian rhythm (GO:0007623);; Biological Process: response to blue light (GO:0009637);; Biological Process: shade avoidance (GO:0009641);; Biological Process: response to high light intensity (GO:0009644);; Biological Process: chloroplast …	--	Zinc finger protein CONSTANS-LIKE 3 GN=COL3 OS=Arabidopsis thaliana (Mouse-ear cress) PE=1 SV=1	PREDICTED: uncharacterized protein LOC101214336 [Cucumis sativus]
Csa7G033340	0	-7.89977	down	--	--	Cellular Component: mitochondrion (GO:0005739);; Biological Process: pollen exine formation (GO:0010584);;	--	Putative fasciclin-like arabinogalactan protein 20 GN=FLA20 OS=Arabidopsis thaliana (Mouse-ear cress) PE=3 SV=1	PREDICTED: uncharacterized protein LOC101210447 [Cucumis sativus]
Csa4G006220	0.00849804	-1.16244	down	--	--	Molecular Function: protein binding (GO:0005515);; Molecular Function: ATP binding (GO:0005524);; Cellular Component: nucleus (GO:0005634);; Cellular Component: vacuole (GO:0005773);; Cellular Component: plasma membrane (GO:0005886);; Biological Process: ATP catabolic process (GO:0006200);; Biological Process: ATP biosynthetic process (GO:0006754);; Biological Process: cation transport (GO:000681…	K01535|0.0|pop:POPTR_801678|autoinhibited H+ ATPase	Plasma membrane ATPase 4 GN=PMA4 OS=Nicotiana plumbaginifolia (Leadwort-leaved tobacco) PE=1 SV=1	PREDICTED: ATPase 9, plasma membrane-type-like [Cucumis sativus]
Csa5G199280	4.92049e-11	1.71556	up	[G]	Carbohydrate transport and metabolism	Molecular Function: protein binding (GO:0005515);; Cellular Component: mitochondrion (GO:0005739);; Cellular Component: vacuole (GO:0005773);; Biological Process: acetyl-CoA metabolic process (GO:0006084);; Biological Process: glycolysis (GO:0006096);; Biological Process: calcium ion transport (GO:0006816);; Biological Process: iron ion transport (GO:0006826);; Biological Process: water transport…	--	Probable aquaporin PIP1-4 OS=Arabidopsis thaliana (Mouse-ear cress) PE=1 SV=1	uncharacterized protein LOC101215145 [Cucumis sativus]
Csa3G175620	8.34903e-07	2.7452	up	--	--	--	--	Extensin (Precursor) GN=HRGPNT3 OS=Nicotiana tabacum (Common tobacco) PE=2 SV=1	--
cucumber_newGene_1615	0	4.06178	up	--	--	--	--	--	PREDICTED: uncharacterized endoplasmic reticulum membrane protein C16E8.02-like [Cucumis sativus]
Csa7G091730	0	-1.46806	down	[M]	Cell wall/membrane/envelope biogenesis	Molecular Function: protein binding (GO:0005515);; Biological Process: sterol catabolic process (GO:0016127);; Biological Process: sterol esterification (GO:0034434);; Cellular Component: intracellular membrane-bounded organelle (GO:0043231);;	--	Probable long-chain-alcohol O-fatty-acyltransferase 5 GN=AT5 OS=Arabidopsis thaliana (Mouse-ear cress) PE=2 SV=1	PREDICTED: probable long-chain-alcohol O-fatty-acyltransferase 5-like [Cucumis sativus]
cucumber_newGene_1683	1.88228e-08	-4.83707	down	--	--	--	--	--	PREDICTED: tubulin-specific chaperone E-like [Cucumis sativus]
Csa1G095540	1.61603e-10	-3.77474	down	--	--	Cellular Component: plasma membrane (GO:0005886);;	--	--	PREDICTED: uncharacterized protein LOC101202941 [Cucumis sativus]
Csa1G488740	0	3.07976	up	--	--	--	--	--	PREDICTED: myb-related protein 305-like [Cucumis sativus]
Csa7G073500	0.0030429	1.72116	up	[GC]	--	Cellular Component: cytosol (GO:0005829);; Biological Process: metabolic process (GO:0008152);; Biological Process: toxin catabolic process (GO:0009407);; Cellular Component: chloroplast (GO:0009507);; Biological Process: response to ethylene stimulus (GO:0009723);; Biological Process: response to UV-B (GO:0010224);; Molecular Function: abscisic acid glucosyltransferase activity (GO:0010294);; Bi…	--	UDP-glucose flavonoid 3-O-glucosyltransferase 7 GN=GT7 OS=Fragaria ananassa (Strawberry) PE=1 SV=1	PREDICTED: LOW QUALITY PROTEIN: uncharacterized protein LOC101218912 [Cucumis sativus]
cucumber_newGene_1036	0	-3.75958	down	--	--	Molecular Function: catalytic activity (GO:0003824);;	--	--	PREDICTED: uncharacterized protein LOC101203397 [Cucumis sativus]
cucumber_newGene_298	6.86229e-13	1.67857	up	[GEPR]	--	Biological Process: ER to Golgi vesicle-mediated transport (GO:0006888);; Cellular Component: plasmodesma (GO:0009506);; Cellular Component: chloroplast (GO:0009507);; Biological Process: systemic acquired resistance (GO:0009627);; Cellular Component: integral to membrane (GO:0016021);; Biological Process: response to endoplasmic reticulum stress (GO:0034976);; Biological Process: amino acid impo…	--	--	PREDICTED: uncharacterized protein LOC101208506 [Cucumis sativus]
Csa6G284710	3.34191e-08	-1.88979	down	--	--	--	--	--	PREDICTED: uncharacterized LOC101218478, partial [Cucumis sativus]
Csa5G240140	0	-3.55882	down	[G]	Carbohydrate transport and metabolism	Cellular Component: extracellular region (GO:0005576);; Cellular Component: cell wall (GO:0005618);; Biological Process: glucuronoxylan metabolic process (GO:0010413);; Molecular Function: endo-1,4-beta-xylanase activity (GO:0031176);; Biological Process: xylan biosynthetic process (GO:0045492);; Biological Process: xylan catabolic process (GO:0045493);;	--	Putative Pol polyprotein from transposon element Bs1 OS=Zea mays (Maize) PE=4 SV=1	PREDICTED: endo-1,4-beta-xylanase A-like [Cucumis sativus]
Csa1G703040	0	6.63383	up	[L]	Replication, recombination and repair	Molecular Function: protein binding (GO:0005515);; Molecular Function: ATP binding (GO:0005524);; Cellular Component: cytoplasm (GO:0005737);; Biological Process: embryo sac development (GO:0009553);; Biological Process: virus induced gene silencing (GO:0009616);; Biological Process: pollen-pistil interaction (GO:0009875);; Biological Process: pollen tube guidance (GO:0010183);; Molecular Functio…	--	Probable helicase MAGATAMA 3 GN=MAA3 OS=Arabidopsis thaliana (Mouse-ear cress) PE=2 SV=1	PREDICTED: uncharacterized ATP-dependent helicase C29A10.10c-like isoform 2 [Cucumis sativus]
Csa1G045560	1.14638e-05	-1.05827	down	--	--	Biological Process: circadian rhythm (GO:0007623);; Cellular Component: chloroplast inner membrane (GO:0009706);; Cellular Component: integral to membrane (GO:0016021);;	--	--	PREDICTED: uncharacterized protein LOC101226362 [Cucumis sativus]
Csa7G390050	0.00243099	-1.29737	down	--	--	Biological Process: defense response (GO:0006952);; Biological Process: response to biotic stimulus (GO:0009607);; Molecular Function: hydrolase activity (GO:0016787);; Biological Process: cellular metabolic process (GO:0044237);; Biological Process: regulation of biological process (GO:0050789);; Biological Process: multi-organism process (GO:0051704);; Biological Process: cellular response to s…	--	Basic 7S globulin 2 low kDa subunit (Precursor) OS=Glycine max (Soybean) PE=1 SV=1	PREDICTED: basic 7S globulin 2-like [Cucumis sativus]
Csa4G046070	4.12042e-10	-3.35032	down	[O]	Posttranslational modification, protein turnover, chaperones	Cellular Component: proteasome complex (GO:0000502);; Molecular Function: protein binding (GO:0005515);; Molecular Function: ATP binding (GO:0005524);; Biological Process: glucose metabolic process (GO:0006006);; Biological Process: cellular protein modification process (GO:0006464);; Biological Process: proteolysis (GO:0006508);; Biological Process: ubiquitin-dependent protein catabolic process …	--	26S protease regulatory subunit 6B homolog GN=MCK7.16 OS=Arabidopsis thaliana (Mouse-ear cress) PE=1 SV=1	PREDICTED: uncharacterized protein LOC101217052 [Cucumis sativus]
Csa1G495250	6.85103e-06	-2.38001	down	--	--	--	--	--	PREDICTED: uncharacterized protein LOC101213718 [Cucumis sativus]
Csa2G292230	0	-5.33467	down	--	--	Biological Process: flower development (GO:0009908);; Biological Process: cellular process (GO:0009987);; Cellular Component: intracellular membrane-bounded organelle (GO:0043231);; Biological Process: regulation of biological process (GO:0050789);;	--	B3 domain-containing transcription factor VRN1 GN=VRN1 OS=Arabidopsis thaliana (Mouse-ear cress) PE=1 SV=1	PREDICTED: B3 domain-containing transcription factor VRN1-like [Cucumis sativus]
Csa3G017320	2.94467e-10	1.16005	up	--	--	Biological Process: respiratory burst involved in defense response (GO:0002679);; Molecular Function: DNA binding (GO:0003677);; Molecular Function: sequence-specific DNA binding transcription factor activity (GO:0003700);; Cellular Component: nucleus (GO:0005634);; Biological Process: regulation of transcription, DNA-dependent (GO:0006355);; Biological Process: toxin catabolic process (GO:000940…	--	Ethylene-responsive transcription factor 1A OS=Arabidopsis thaliana (Mouse-ear cress) PE=1 SV=2	PREDICTED: ethylene-responsive transcription factor 1A-like [Cucumis sativus]
cucumber_newGene_806	1.74416e-13	1.04654	up	--	--	Molecular Function: copper ion binding (GO:0005507);; Biological Process: response to high light intensity (GO:0009644);; Cellular Component: cytosolic ribosome (GO:0022626);; Biological Process: response to copper ion (GO:0046688);;	--	Metallothionein-like protein 1C GN=MT1C OS=Arabidopsis thaliana (Mouse-ear cress) PE=3 SV=1	metallothionein [Mangifera indica]
Csa1G062910	1.34767e-09	-1.0585	down	--	--	--	--	--	PREDICTED: uncharacterized protein LOC101208118 [Cucumis sativus]
Csa5G157260	0.000946558	-1.33474	down	--	--	Molecular Function: binding (GO:0005488);; Cellular Component: membrane (GO:0016020);; Biological Process: monoterpenoid biosynthetic process (GO:0016099);; Molecular Function: oxidoreductase activity (GO:0016491);; Molecular Function: oxidoreductase activity, acting on paired donors, with incorporation or reduction of molecular oxygen, NADH or NADPH as one donor, and incorporation of one atom of…	--	Geraniol 8-hydroxylase GN=CYP76B10 OS=Swertia mussotii (Felwort) PE=1 SV=1	PREDICTED: LOW QUALITY PROTEIN: geraniol 8-hydroxylase-like [Cucumis sativus]
Csa6G500600	0	-1.23138	down	[I]	Lipid transport and metabolism	Molecular Function: inositol-3-phosphate synthase activity (GO:0004512);; Cellular Component: cytoplasm (GO:0005737);; Biological Process: inositol biosynthetic process (GO:0006021);; Biological Process: phosphatidylserine biosynthetic process (GO:0006659);; Biological Process: response to heat (GO:0009408);; Biological Process: response to high light intensity (GO:0009644);; Biological Process: …	K01858|0.0|pop:POPTR_831371|inositol-3-phosphate synthase (EC:5.5.1.4)	Inositol-3-phosphate synthase GN=INPS1 OS=Nicotiana paniculata PE=2 SV=1	PREDICTED: inositol-3-phosphate synthase-like [Cucumis sativus]
Csa4G083600	2.23599e-13	-1.56378	down	--	--	Cellular Component: extracellular region (GO:0005576);;	--	--	PREDICTED: uncharacterized protein LOC101211401 [Cucumis sativus]
cucumber_newGene_490	5.72925e-06	4.47362	up	--	--	Molecular Function: ion binding (GO:0043167);; Molecular Function: organic cyclic compound binding (GO:0097159);;	--	--	retrotransposon protein [Cucumis melo subsp. melo]
Csa7G272100	0	-8.70556	down	--	--	Cellular Component: mitochondrion (GO:0005739);;	--	Putative fasciclin-like arabinogalactan protein 20 GN=FLA20 OS=Arabidopsis thaliana (Mouse-ear cress) PE=3 SV=1	PREDICTED: uncharacterized protein LOC101220860 [Cucumis sativus]
Csa1G024910	0.00731511	-1.40136	down	[V]	Defense mechanisms	Cellular Component: plasma membrane (GO:0005886);; Cellular Component: plant-type vacuole membrane (GO:0009705);; Biological Process: proanthocyanidin biosynthetic process (GO:0010023);; Biological Process: maintenance of seed dormancy (GO:0010231);; Molecular Function: drug transmembrane transporter activity (GO:0015238);; Molecular Function: solute:hydrogen antiporter activity (GO:0015299);; Bi…	--	MATE efflux family protein 7 GN=F3L12.9 OS=Arabidopsis thaliana (Mouse-ear cress) PE=2 SV=1	PREDICTED: MATE efflux family protein 7-like [Cucumis sativus]
Csa5G602200	2.87337e-05	-1.19645	down	[O]	Posttranslational modification, protein turnover, chaperones	Biological Process: response to molecule of fungal origin (GO:0002238);; Molecular Function: ubiquitin-protein ligase activity (GO:0004842);; Cellular Component: nucleus (GO:0005634);; Cellular Component: plasma membrane (GO:0005886);; Biological Process: signal transduction (GO:0007165);; Molecular Function: zinc ion binding (GO:0008270);; Biological Process: response to bacterium (GO:0009617);;…	--	RING-H2 finger protein ATL46 GN=ATL46 OS=Arabidopsis thaliana (Mouse-ear cress) PE=2 SV=1	PREDICTED: RING-H2 finger protein ATL46-like [Cucumis sativus]
Csa3G785400	4.07197e-06	-2.22558	down	[RTKL]	--	Biological Process: MAPK cascade (GO:0000165);; Molecular Function: calmodulin-dependent protein kinase activity (GO:0004683);; Molecular Function: calcium ion binding (GO:0005509);; Molecular Function: ATP binding (GO:0005524);; Cellular Component: nucleus (GO:0005634);; Cellular Component: vacuole (GO:0005773);; Cellular Component: peroxisome (GO:0005777);; Cellular Component: endoplasmic retic…	K13412|0.0|vvi:100246254|hypothetical protein LOC100246254	Calcium-dependent protein kinase 20 GN=CPK20 OS=Arabidopsis thaliana (Mouse-ear cress) PE=2 SV=1	PREDICTED: calcium-dependent protein kinase 20-like [Cucumis sativus]
Csa3G836410	0	-5.66878	down	[S]	Function unknown	Cellular Component: plasma membrane (GO:0005886);; Cellular Component: integral to plasma membrane (GO:0005887);; Biological Process: transport (GO:0006810);; Cellular Component: chloroplast (GO:0009507);; Biological Process: plant-type cell wall modification (GO:0009827);; Biological Process: pollen tube growth (GO:0009860);; Biological Process: pollen wall assembly (GO:0010208);; Biological Pro…	--	Bidirectional sugar transporter SWEET5 GN=MQB2.17 OS=Arabidopsis thaliana (Mouse-ear cress) PE=2 SV=2	PREDICTED: bidirectional sugar transporter SWEET5-like [Cucumis sativus]
Csa5G426400	0	3.02844	up	--	--	Cellular Component: nucleus (GO:0005634);;	--	--	PREDICTED: uncharacterized protein LOC101212787 [Cucumis sativus]
Csa3G119520	0	-3.17455	down	[Q]	Secondary metabolites biosynthesis, transport and catabolism	Biological Process: very long-chain fatty acid metabolic process (GO:0000038);; Molecular Function: binding (GO:0005488);; Molecular Function: iron ion binding (GO:0005506);; Cellular Component: endoplasmic reticulum (GO:0005783);; Molecular Function: electron carrier activity (GO:0009055);; Biological Process: lignin biosynthetic process (GO:0009809);; Biological Process: response to organic sub…	--	Cytochrome P450 71A1 GN=CYP71A1 OS=Persea americana (Avocado) PE=1 SV=2	PREDICTED: flavonoid 3&apos;,5&apos;-hydroxylase-like [Cucumis sativus]
Csa2G365090	0.00027695	-4.16783	down	--	--	--	--	Putative B3 domain-containing protein At3g49610 GN=At3g49610 OS=Arabidopsis thaliana (Mouse-ear cress) PE=3 SV=1	PREDICTED: B3 domain-containing protein At2g31420-like [Cucumis sativus]
Csa2G138740	1.46377e-05	-1.08251	down	[RTKL]	--	Molecular Function: protein serine/threonine kinase activity (GO:0004674);; Molecular Function: ATP binding (GO:0005524);; Cellular Component: vacuole (GO:0005773);; Cellular Component: plasma membrane (GO:0005886);; Biological Process: protein phosphorylation (GO:0006468);; Biological Process: pollen development (GO:0009555);; Biological Process: abscisic acid mediated signaling pathway (GO:0009…	--	Receptor like protein kinase S.2 GN=F24L7.6 OS=Arabidopsis thaliana (Mouse-ear cress) PE=2 SV=2	PREDICTED: receptor like protein kinase S.2-like [Cucumis sativus]
Csa6G507370	0	1.2754	up	[P]	Inorganic ion transport and metabolism	Biological Process: transition metal ion transport (GO:0000041);; Molecular Function: thiosulfate sulfurtransferase activity (GO:0004792);; Molecular Function: protein binding (GO:0005515);; Cellular Component: nucleus (GO:0005634);; Biological Process: nucleobase-containing compound metabolic process (GO:0006139);; Biological Process: anion transport (GO:0006820);; Biological Process: response t…	--	Rhodanese-like domain-containing protein 15, chloroplastic (Precursor) OS=Arabidopsis thaliana (Mouse-ear cress) PE=2 SV=1	PREDICTED: rhodanese-like domain-containing protein 15, chloroplastic-like [Cucumis sativus]
Csa4G165850	2.80707e-07	1.03993	up	[S]	Function unknown	--	--	--	PREDICTED: DTW domain-containing protein 2-like [Cucumis sativus]
Csa1G001360	0	-3.67741	down	--	--	Cellular Component: cytoplasm (GO:0005737);; Biological Process: flavonoid biosynthetic process (GO:0009813);; Biological Process: response to nitrate (GO:0010167);; Biological Process: suberin biosynthetic process (GO:0010345);; Biological Process: nitrate transport (GO:0015706);; Molecular Function: N-acyltransferase activity (GO:0016410);; Molecular Function: O-acetyltransferase activity (GO:0…	--	Omega-hydroxypalmitate O-feruloyl transferase GN=MEE6.11 OS=Arabidopsis thaliana (Mouse-ear cress) PE=1 SV=1	PREDICTED: omega-hydroxypalmitate O-feruloyl transferase-like [Cucumis sativus]
Csa3G778290	0.0035857	-1.10403	down	[IQR]	--	Molecular Function: copper ion binding (GO:0005507);; Cellular Component: cytosol (GO:0005829);; Biological Process: proline biosynthetic process (GO:0006561);; Biological Process: response to heat (GO:0009408);; Biological Process: response to water deprivation (GO:0009414);; Biological Process: response to fructose stimulus (GO:0009750);; Biological Process: regulation of abscisic acid biosynth…	--	Tropinone reductase-like 1 OS=Erythroxylum coca (Coca plant) PE=2 SV=1	PREDICTED: zerumbone synthase-like [Cucumis sativus]
Csa5G077190	0.00579859	-1.06627	down	[IQR]	--	Biological Process: very long-chain fatty acid metabolic process (GO:0000038);; Cellular Component: cytosol (GO:0005829);; Biological Process: fatty acid biosynthetic process (GO:0006633);; Biological Process: folic acid-containing compound metabolic process (GO:0006760);; Biological Process: multicellular organismal development (GO:0007275);; Biological Process: response to cold (GO:0009409);; C…	--	3-oxoacyl-[acyl-carrier-protein] reductase, chloroplastic (Precursor) GN=CLKR27 OS=Cuphea lanceolata (Cigar flower) PE=2 SV=1	PREDICTED: 3-oxoacyl-[acyl-carrier-protein] reductase FabG-like [Cucumis sativus]
Csa7G407600	0	-2.88114	down	[G]	Carbohydrate transport and metabolism	Cellular Component: vacuolar membrane (GO:0005774);; Biological Process: carbohydrate metabolic process (GO:0005975);; Molecular Function: beta-glucosidase activity (GO:0008422);; Molecular Function: xylan 1,4-beta-xylosidase activity (GO:0009044);; Cellular Component: plant-type cell wall (GO:0009505);; Biological Process: seed coat development (GO:0010214);; Biological Process: arabinan catabol…	K05349|0.0|vvi:100252178|hypothetical protein LOC100252178	Probable beta-D-xylosidase 2 (Precursor) GN=BXL2 OS=Arabidopsis thaliana (Mouse-ear cress) PE=2 SV=1	PREDICTED: probable beta-D-xylosidase 2-like [Cucumis sativus]
Csa5G604150	8.69574e-05	1.28906	up	[OC]	--	Biological Process: sulfate assimilation (GO:0000103);; Biological Process: nuclear division (GO:0000280);; Molecular Function: enzyme inhibitor activity (GO:0004857);; Cellular Component: cell wall (GO:0005618);; Cellular Component: mitochondrion (GO:0005739);; Cellular Component: vacuole (GO:0005773);; Cellular Component: Golgi apparatus (GO:0005794);; Cellular Component: cytosol (GO:0005829);;…	K03671|8e-46|pop:POPTR_258873|PtrTrxh2	Thioredoxin H2 GN=TRX2 OS=Arabidopsis thaliana (Mouse-ear cress) PE=2 SV=2	PREDICTED: thioredoxin H2-like [Cucumis sativus]
Csa7G019330	1.11022e-16	2.07729	up	--	--	Cellular Component: Golgi apparatus (GO:0005794);; Cellular Component: plant-type cell wall (GO:0009505);; Cellular Component: plasmodesma (GO:0009506);;	--	Expansin-like A2 (Precursor) GN=F22I13.170 OS=Arabidopsis thaliana (Mouse-ear cress) PE=2 SV=1	PREDICTED: expansin-like A1-like [Cucumis sativus]
Csa6G423470	0	-1.98914	down	[Q]	Secondary metabolites biosynthesis, transport and catabolism	Biological Process: nitric oxide biosynthetic process (GO:0006809);; Biological Process: metabolic process (GO:0008152);; Biological Process: abscisic acid mediated signaling pathway (GO:0009738);; Molecular Function: oxidoreductase activity (GO:0016491);; Molecular Function: metal ion binding (GO:0046872);; Molecular Function: diamine oxidase activity (GO:0052597);; Biological Process: oxidation…	--	Primary amine oxidase (Precursor; Fragment) OS=Lens culinaris (Lentil) PE=1 SV=3	PREDICTED: primary amine oxidase-like [Cucumis sativus]
Csa6G108540	0	2.1743	up	--	--	--	--	--	PREDICTED: uncharacterized protein LOC101205732 [Cucumis sativus]
Csa1G005520	0	-1.68012	down	[C]	Energy production and conversion	Molecular Function: retinal dehydrogenase activity (GO:0001758);; Molecular Function: 3-chloroallyl aldehyde dehydrogenase activity (GO:0004028);; Molecular Function: aldehyde dehydrogenase (NAD) activity (GO:0004029);; Molecular Function: ATP binding (GO:0005524);; Cellular Component: cell wall (GO:0005618);; Cellular Component: mitochondrion (GO:0005739);; Cellular Component: peroxisome (GO:000…	K00128|0.0|rcu:RCOM_1511330|aldehyde dehydrogenase, putative (EC:1.2.1.36)	Aldehyde dehydrogenase family 2 member B4, mitochondrial (Precursor) GN=T17F15.130 OS=Arabidopsis thaliana (Mouse-ear cress) PE=2 SV=1	PREDICTED: aldehyde dehydrogenase family 2 member B4, mitochondrial-like [Cucumis sativus]
Csa2G377950	0	-1.82208	down	[M]	Cell wall/membrane/envelope biogenesis	Molecular Function: nucleotide binding (GO:0000166);; Cellular Component: cytosol (GO:0005829);; Biological Process: monosaccharide metabolic process (GO:0005996);; Molecular Function: dTDP-glucose 4,6-dehydratase activity (GO:0008460);; Molecular Function: dTDP-4-dehydrorhamnose reductase activity (GO:0008831);; Cellular Component: plasmodesma (GO:0009506);; Cellular Component: chloroplast (GO:0…	K12450|0.0|vvi:100253745|hypothetical protein LOC100253745	Probable rhamnose biosynthetic enzyme 2 OS=Arabidopsis thaliana (Mouse-ear cress) PE=1 SV=1	PREDICTED: probable rhamnose biosynthetic enzyme 1-like [Cucumis sativus]
Csa6G421770	1.49611e-10	-2.08919	down	--	--	--	--	--	PREDICTED: uncharacterized protein LOC101219162 [Cucumis sativus]
Csa3G043960	0.00239497	-3.39616	down	--	--	--	--	--	PREDICTED: zinc finger protein ZAT2-like [Solanum lycopersicum]
Csa3G047860	8.99274e-11	-1.68304	down	--	--	Molecular Function: nucleotide-sugar transmembrane transporter activity (GO:0005338);; Biological Process: organic anion transport (GO:0015711);; Biological Process: nucleotide-sugar transport (GO:0015780);; Cellular Component: membrane (GO:0016020);; Cellular Component: integral to membrane (GO:0016021);; Cellular Component: intracellular membrane-bounded organelle (GO:0043231);; Biological Proc…	--	Uncharacterized membrane protein At1g06890 GN=At1g06890 OS=Arabidopsis thaliana (Mouse-ear cress) PE=1 SV=1	PREDICTED: uncharacterized membrane protein At1g06890-like isoform 1 [Cucumis sativus]
Csa4G646060	1.17684e-14	1.48303	up	--	--	Molecular Function: sequence-specific DNA binding transcription factor activity (GO:0003700);; Molecular Function: binding (GO:0005488);; Cellular Component: nucleus (GO:0005634);; Biological Process: multicellular organismal development (GO:0007275);; Biological Process: circadian rhythm (GO:0007623);; Biological Process: response to light stimulus (GO:0009416);; Biological Process: seed germina…	--	GATA transcription factor 21 GN=MPI10.2 OS=Arabidopsis thaliana (Mouse-ear cress) PE=1 SV=2	PREDICTED: GATA transcription factor 21-like [Cucumis sativus]
Csa1G050360	0	2.01455	up	[C]	Energy production and conversion	Molecular Function: malate synthase activity (GO:0004474);; Cellular Component: nucleus (GO:0005634);; Biological Process: glyoxylate cycle (GO:0006097);; Biological Process: tricarboxylic acid cycle (GO:0006099);; Cellular Component: glyoxysome (GO:0009514);;	K01638|0.0|vvi:100261216|hypothetical protein LOC100261216	Malate synthase, glyoxysomal OS=Cucumis sativus (Cucumber) PE=2 SV=2	PREDICTED: malate synthase, glyoxysomal-like [Cucumis sativus]
Csa2G354910	7.77156e-16	-1.47585	down	--	--	Molecular Function: protein binding (GO:0005515);; Cellular Component: extracellular region (GO:0005576);; Cellular Component: cell wall (GO:0005618);; Cellular Component: plasma membrane (GO:0005886);; Cellular Component: plasmodesma (GO:0009506);; Biological Process: response to salt stress (GO:0009651);; Biological Process: response to abscisic acid stimulus (GO:0009737);; Biological Process: …	--	Snakin-1 (Precursor) GN=SN1 OS=Solanum tuberosum (Potato) PE=1 SV=1	PREDICTED: snakin-1-like [Cucumis sativus]
Csa3G114510	0.000829315	-2.33369	down	[HI]	--	Molecular Function: 1-deoxy-D-xylulose-5-phosphate synthase activity (GO:0008661);; Biological Process: thiamine biosynthetic process (GO:0009228);; Cellular Component: plastid (GO:0009536);; Cellular Component: chloroplast stroma (GO:0009570);; Biological Process: chlorophyll biosynthetic process (GO:0015995);; Biological Process: terpenoid biosynthetic process (GO:0016114);; Molecular Function:…	K01662|0.0|rcu:RCOM_0410350|1-deoxyxylulose-5-phosphate synthase, putative (EC:2.2.1.7)	Probable 1-deoxy-D-xylulose-5-phosphate synthase 2, chloroplastic (Precursor) OS=Oryza sativa subsp. japonica (Rice) PE=2 SV=1	PREDICTED: probable 1-deoxy-D-xylulose-5-phosphate synthase 2, chloroplastic-like [Cucumis sativus]
Csa4G507450	0.00103138	-2.02186	down	[P]	Inorganic ion transport and metabolism	Molecular Function: monovalent cation:hydrogen antiporter activity (GO:0005451);; Cellular Component: late endosome (GO:0005770);; Cellular Component: endoplasmic reticulum (GO:0005783);; Biological Process: protein targeting to vacuole (GO:0006623);; Biological Process: cation transport (GO:0006812);; Biological Process: sodium ion transport (GO:0006814);; Biological Process: regulation of pH (G…	--	Cation/H(+) antiporter 15 GN=CHX15 OS=Arabidopsis thaliana (Mouse-ear cress) PE=2 SV=1	PREDICTED: cation/H(+) antiporter 15-like [Cucumis sativus]
Csa3G006660	0	-8.15998	down	[R]	General function prediction only	Molecular Function: DNA binding (GO:0003677);; Cellular Component: nucleus (GO:0005634);; Cellular Component: mitochondrion (GO:0005739);; Biological Process: regulation of transcription, DNA-dependent (GO:0006355);; Molecular Function: zinc ion binding (GO:0008270);; Biological Process: pollen development (GO:0009555);; Biological Process: anatomical structure morphogenesis (GO:0009653);; Biolog…	--	PHD finger protein MALE MEIOCYTE DEATH 1 GN=F15E12.11 OS=Arabidopsis thaliana (Mouse-ear cress) PE=2 SV=1	PREDICTED: PHD finger protein MALE MEIOCYTE DEATH 1-like [Cucumis sativus]
Csa5G150450	0	1.23622	up	[P]	Inorganic ion transport and metabolism	Molecular Function: translation initiation factor activity (GO:0003743);; Molecular Function: catalytic activity (GO:0003824);; Cellular Component: cell wall (GO:0005618);; Cellular Component: plasma membrane (GO:0005886);; Biological Process: translational initiation (GO:0006413);; Molecular Function: zinc ion binding (GO:0008270);; Biological Process: flower development (GO:0009908);; Cellular …	--	Vegetative cell wall protein gp1 (Precursor) GN=GP1 OS=Chlamydomonas reinhardtii (Chlamydomonas smithii) PE=2 SV=1	PREDICTED: uncharacterized LOC101210611 [Cucumis sativus]
cucumber_newGene_819	0	-6.14151	down	[R]	General function prediction only	Cellular Component: nucleus (GO:0005634);; Cellular Component: cytosol (GO:0005829);; Molecular Function: alcohol dehydrogenase (NADP+) activity (GO:0008106);; Biological Process: response to cold (GO:0009409);; Biological Process: response to water deprivation (GO:0009414);; Cellular Component: chloroplast (GO:0009507);; Biological Process: response to salt stress (GO:0009651);; Molecular Functi…	--	NADP-dependent D-sorbitol-6-phosphate dehydrogenase GN=S6PDH OS=Malus domestica (Apple) PE=2 SV=1	PREDICTED: NADP-dependent D-sorbitol-6-phosphate dehydrogenase-like [Cucumis sativus]
Csa2G409500	5.41822e-06	-1.3123	down	--	--	Biological Process: MAPK cascade (GO:0000165);; Molecular Function: protein binding (GO:0005515);; Biological Process: regulation of transcription, DNA-dependent (GO:0006355);; Biological Process: protein targeting to membrane (GO:0006612);; Molecular Function: electron carrier activity (GO:0009055);; Biological Process: response to cold (GO:0009409);; Biological Process: response to xenobiotic s…	--	Glutaredoxin-C9 GN=F3M18.8 OS=Arabidopsis thaliana (Mouse-ear cress) PE=1 SV=1	PREDICTED: glutaredoxin-C9-like [Cucumis sativus]
Csa1G032990	3.77546e-05	-1.48614	down	--	--	Molecular Function: DNA binding (GO:0003677);; Molecular Function: sequence-specific DNA binding transcription factor activity (GO:0003700);; Molecular Function: protein binding (GO:0005515);; Cellular Component: nucleus (GO:0005634);; Cellular Component: cytoplasm (GO:0005737);; Cellular Component: mitochondrion (GO:0005739);; Biological Process: response to light stimulus (GO:0009416);; Cellula…	--	Transcription factor bHLH135 GN=At1g74500 OS=Arabidopsis thaliana (Mouse-ear cress) PE=1 SV=1	hypothetical protein PRUPE_ppa022186mg [Prunus persica]
Csa3G118230	0	1.73265	up	--	--	Cellular Component: extracellular region (GO:0005576);; Cellular Component: mitochondrion (GO:0005739);; Cellular Component: Golgi apparatus (GO:0005794);; Biological Process: protein targeting to vacuole (GO:0006623);; Biological Process: cellular membrane fusion (GO:0006944);; Molecular Function: zinc ion binding (GO:0008270);; Cellular Component: membrane (GO:0016020);; Biological Process: ves…	--	Probable protein S-acyltransferase 12 OS=Arabidopsis thaliana (Mouse-ear cress) PE=2 SV=1	PREDICTED: probable S-acyltransferase At4g00840-like [Cucumis sativus]
Csa6G452010	0.0039289	1.20533	up	--	--	Molecular Function: carboxylesterase activity (GO:0004091);; Cellular Component: extracellular region (GO:0005576);; Biological Process: cellular process (GO:0009987);; Cellular Component: intracellular membrane-bounded organelle (GO:0043231);; Cellular Component: cytoplasmic part (GO:0044444);; Biological Process: organic substance metabolic process (GO:0071704);;	--	GDSL esterase/lipase At5g03610 (Precursor) GN=At5g03610 OS=Arabidopsis thaliana (Mouse-ear cress) PE=2 SV=1	PREDICTED: GDSL esterase/lipase At5g03610-like [Cucumis sativus]
cucumber_newGene_64	0	2.81615	up	--	--	Molecular Function: protein binding (GO:0005515);; Cellular Component: nucleoplasm (GO:0005654);; Cellular Component: mitochondrion (GO:0005739);; Biological Process: regulation of transcription, DNA-dependent (GO:0006355);; Cellular Component: plastid (GO:0009536);; Biological Process: determination of bilateral symmetry (GO:0009855);; Biological Process: jasmonic acid mediated signaling pathway…	--	Protein LATERAL ORGAN BOUNDARIES GN=MDC12.5 OS=Arabidopsis thaliana (Mouse-ear cress) PE=2 SV=1	PREDICTED: protein LATERAL ORGAN BOUNDARIES-like [Cucumis sativus]
Csa7G058560	1.26733e-10	-2.5994	down	--	--	Biological Process: defense response to nematode (GO:0002215);; Biological Process: respiratory burst involved in defense response (GO:0002679);; Molecular Function: peroxidase activity (GO:0004601);; Molecular Function: binding (GO:0005488);; Cellular Component: extracellular region (GO:0005576);; Cellular Component: vacuolar membrane (GO:0005774);; Cellular Component: Golgi apparatus (GO:000579…	--	Peroxidase 43 (Precursor) OS=Arabidopsis thaliana (Mouse-ear cress) PE=2 SV=2	PREDICTED: peroxidase 43-like [Cucumis sativus]
Csa7G051400	1.24979e-07	4.72579	up	[GC]	--	Biological Process: salicylic acid metabolic process (GO:0009696);; Biological Process: anthocyanin-containing compound biosynthetic process (GO:0009718);; Biological Process: shoot morphogenesis (GO:0010016);; Biological Process: response to nitrate (GO:0010167);; Molecular Function: abscisic acid glucosyltransferase activity (GO:0010294);; Biological Process: response to organic cyclic compound…	K13691|1e-179|vvi:100242294|hypothetical protein LOC100242294	UDP-glycosyltransferase 74F2 GN=F18O19.7 OS=Arabidopsis thaliana (Mouse-ear cress) PE=1 SV=1	PREDICTED: UDP-glycosyltransferase 74F2-like [Cucumis sativus]
Csa6G298480	0	-5.82266	down	[P]	Inorganic ion transport and metabolism	Cellular Component: cell wall (GO:0005618);; Cellular Component: mitochondrion (GO:0005739);; Cellular Component: vacuolar membrane (GO:0005774);; Cellular Component: peroxisomal membrane (GO:0005778);; Cellular Component: Golgi apparatus (GO:0005794);; Cellular Component: cytosol (GO:0005829);; Cellular Component: plasma membrane (GO:0005886);; Biological Process: protein folding (GO:0006457);; …	K00434|1e-153|vvi:100233013|ascorbate peroxidase	L-ascorbate peroxidase, cytosolic GN=APX1 OS=Pisum sativum (Garden pea) PE=1 SV=2	PREDICTED: L-ascorbate peroxidase 2, cytosolic [Vitis vinifera]
Csa2G035460	0	1.84113	up	[E]	Amino acid transport and metabolism	Molecular Function: aminopeptidase activity (GO:0004177);; Cellular Component: vacuole (GO:0005773);; Cellular Component: cytosol (GO:0005829);; Biological Process: gluconeogenesis (GO:0006094);; Biological Process: glycolysis (GO:0006096);; Biological Process: proteolysis (GO:0006508);; Biological Process: protein targeting to vacuole (GO:0006623);; Biological Process: water transport (GO:000683…	K01255|0.0|pop:POPTR_911639|hypothetical protein	Leucine aminopeptidase 3, chloroplastic (Precursor) GN=At4g30920 OS=Arabidopsis thaliana (Mouse-ear cress) PE=2 SV=2	PREDICTED: leucine aminopeptidase 1-like [Cucumis sativus]
Csa6G024430	0	-4.63579	down	--	--	Molecular Function: structural constituent of ribosome (GO:0003735);; Cellular Component: nucleolus (GO:0005730);; Cellular Component: mitochondrion (GO:0005739);; Biological Process: translation (GO:0006412);; Cellular Component: chloroplast (GO:0009507);; Cellular Component: cytosolic large ribosomal subunit (GO:0022625);;	--	60S ribosomal protein L21-1 GN=RPL21C OS=Arabidopsis thaliana (Mouse-ear cress) PE=2 SV=2	PREDICTED: 60S ribosomal protein L21-1-like [Cucumis sativus]
Csa3G827220	7.55043e-09	-2.20031	down	--	--	--	--	--	PREDICTED: uncharacterized protein LOC100242238 [Vitis vinifera]
Csa3G011860	2.33147e-15	-1.49717	down	[Q]	Secondary metabolites biosynthesis, transport and catabolism	Molecular Function: binding (GO:0005488);; Cellular Component: endoplasmic reticulum (GO:0005783);; Biological Process: alcohol metabolic process (GO:0006066);; Biological Process: response to stress (GO:0006950);; Biological Process: multicellular organismal development (GO:0007275);; Biological Process: response to light stimulus (GO:0009416);; Cellular Component: membrane (GO:0016020);; Biolog…	--	Beta-amyrin 11-oxidase GN=CYP88D6 OS=Glycyrrhiza uralensis (Chinese licorice) PE=1 SV=1	PREDICTED: beta-amyrin 11-oxidase-like [Cucumis sativus]
Csa3G904100	1.7889e-12	1.0981	up	[FE]	--	Molecular Function: magnesium ion binding (GO:0000287);; Molecular Function: ribose phosphate diphosphokinase activity (GO:0004749);; Molecular Function: ATP binding (GO:0005524);; Biological Process: protein glycosylation (GO:0006486);; Biological Process: heme biosynthetic process (GO:0006783);; Biological Process: nucleoside metabolic process (GO:0009116);; Biological Process: ribonucleoside m…	K00948|0.0|vvi:100260851|hypothetical protein LOC100260851	Ribose-phosphate pyrophosphokinase 2, chloroplastic (Precursor) GN=PRS2 OS=Spinacia oleracea (Spinach) PE=2 SV=1	PREDICTED: ribose-phosphate pyrophosphokinase 1, chloroplastic-like [Cucumis sativus]
Csa2G420990	0	1.8294	up	[C]	Energy production and conversion	Molecular Function: isocitrate lyase activity (GO:0004451);; Biological Process: glyoxylate cycle (GO:0006097);; Biological Process: tricarboxylic acid cycle (GO:0006099);; Cellular Component: glyoxysome (GO:0009514);; Biological Process: seed dormancy process (GO:0010162);;	K01637|0.0|rcu:RCOM_1362920|isocitrate lyase, putative (EC:4.1.3.1)	Isocitrate lyase OS=Cucumis sativus (Cucumber) PE=3 SV=1	PREDICTED: isocitrate lyase-like [Cucumis sativus]
cucumber_newGene_1433	0	-6.83491	down	[B]	Chromatin structure and dynamics	Cellular Component: nucleosome (GO:0000786);; Molecular Function: DNA binding (GO:0003677);; Cellular Component: nucleus (GO:0005634);; Biological Process: nucleosome assembly (GO:0006334);; Biological Process: cell proliferation (GO:0008283);; Cellular Component: plastid (GO:0009536);; Molecular Function: protein heterodimerization activity (GO:0046982);;	--	Histone H3.2 GN=B34 OS=Nicotiana tabacum (Common tobacco) PE=1 SV=1	hypothetical protein POPTRDRAFT_415475 [Populus trichocarpa]
Csa5G432550	0	-5.05799	down	--	--	Biological Process: response to stress (GO:0006950);; Biological Process: response to abiotic stimulus (GO:0009628);; Biological Process: cellular process (GO:0009987);; Cellular Component: intracellular part (GO:0044424);;	--	Ubiquitin carboxyl-terminal hydrolase 12 GN=UBP12 OS=Arabidopsis thaliana (Mouse-ear cress) PE=1 SV=2	PREDICTED: uncharacterized protein LOC101232162, partial [Cucumis sativus]
Csa3G746540	0	-6.20879	down	[R]	General function prediction only	Molecular Function: nucleotide binding (GO:0000166);; Molecular Function: RNA binding (GO:0003723);; Molecular Function: translation initiation factor activity (GO:0003743);; Molecular Function: protein binding (GO:0005515);; Cellular Component: cytosol (GO:0005829);; Biological Process: translational initiation (GO:0006413);; Biological Process: regulation of translational initiation (GO:0006446…	--	Polyadenylate-binding protein 7 GN=PAB7 OS=Arabidopsis thaliana (Mouse-ear cress) PE=2 SV=1	PREDICTED: probable polyadenylate-binding protein At2g36660-like [Cucumis sativus]
Csa4G126430	0	-1.31804	down	--	--	Biological Process: developmental process involved in reproduction (GO:0003006);; Molecular Function: binding (GO:0005488);; Cellular Component: cell wall (GO:0005618);; Biological Process: response to abiotic stimulus (GO:0009628);; Biological Process: response to hormone stimulus (GO:0009725);; Biological Process: post-embryonic development (GO:0009791);; Biological Process: regulation of metab…	--	Proline-rich receptor-like protein kinase PERK2 GN=PERK2 OS=Arabidopsis thaliana (Mouse-ear cress) PE=2 SV=3	PREDICTED: uncharacterized protein LOC101209177 [Cucumis sativus]
Csa3G853160	0.000531284	4.10992	up	[Q]	Secondary metabolites biosynthesis, transport and catabolism	Molecular Function: binding (GO:0005488);; Biological Process: terpenoid metabolic process (GO:0006721);; Biological Process: response to UV (GO:0009411);; Biological Process: response to organic substance (GO:0010033);; Biological Process: response to zinc ion (GO:0010043);; Cellular Component: membrane (GO:0016020);; Molecular Function: oxidoreductase activity (GO:0016491);; Cellular Component:…	--	Cytochrome P450 82A3 GN=CYP82A3 OS=Glycine max (Soybean) PE=2 SV=1	PREDICTED: cytochrome P450 82A3-like [Cucumis sativus]
cucumber_newGene_1398	0	-6.63383	down	--	--	--	--	--	PREDICTED: uncharacterized protein LOC101206630 [Cucumis sativus]
Csa3G809420	3.88578e-15	-1.17943	down	--	--	Molecular Function: DNA binding (GO:0003677);; Molecular Function: sequence-specific DNA binding transcription factor activity (GO:0003700);; Cellular Component: nucleus (GO:0005634);; Cellular Component: mitochondrion (GO:0005739);; Biological Process: regulation of transcription, DNA-dependent (GO:0006355);; Cellular Component: chloroplast envelope (GO:0009941);; Biological Process: regulation …	--	Squamosa promoter-binding-like protein 9 GN=SPL9 OS=Arabidopsis thaliana (Mouse-ear cress) PE=2 SV=2	PREDICTED: squamosa promoter-binding-like protein 17-like [Cucumis sativus]
Csa7G066240	9.87857e-10	1.65981	up	--	--	Molecular Function: cysteine-type endopeptidase inhibitor activity (GO:0004869);;	--	Putative cysteine proteinase inhibitor 7 (Precursor) OS=Oryza sativa subsp. japonica (Rice) PE=3 SV=1	Cystatin/monellin superfamily protein, putative [Theobroma cacao]
Csa6G014570	3.0087e-14	-1.39084	down	--	--	Cellular Component: plastid (GO:0009536);;	--	--	hypothetical protein PRUPE_ppa018737mg [Prunus persica]
cucumber_newGene_1607	1.39092e-07	-3.08469	down	--	--	--	--	--	PREDICTED: uncharacterized protein LOC101208968 [Cucumis sativus]
cucumber_newGene_1354	4.33572e-10	1.33471	up	--	--	Molecular Function: sequence-specific DNA binding transcription factor activity (GO:0003700);; Cellular Component: nucleus (GO:0005634);; Biological Process: megasporogenesis (GO:0009554);; Biological Process: flower development (GO:0009908);;	--	Transcriptional regulator STERILE APETALA GN=SAP OS=Arabidopsis thaliana (Mouse-ear cress) PE=1 SV=1	PREDICTED: transcriptional regulator STERILE APETALA-like [Cucumis sativus]
Csa4G618500	6.66134e-16	1.54813	up	--	--	Cellular Component: cytosol (GO:0005829);; Biological Process: ion transport (GO:0006811);; Biological Process: response to water deprivation (GO:0009414);; Biological Process: response to wounding (GO:0009611);; Biological Process: response to ethylene stimulus (GO:0009723);; Biological Process: abscisic acid mediated signaling pathway (GO:0009738);; Molecular Function: abscisic acid glucosyltra…	--	Putative UDP-glucose flavonoid 3-O-glucosyltransferase 3 GN=GT3 OS=Fragaria ananassa (Strawberry) PE=2 SV=1	PREDICTED: putative UDP-glucose flavonoid 3-O-glucosyltransferase 3-like [Cucumis sativus]
cucumber_newGene_336	0	-2.68967	down	--	--	--	--	--	PREDICTED: PR domain zinc finger protein 15-like, partial [Cucumis sativus]
Csa4G618520	0	1.94228	up	--	--	Cellular Component: cytosol (GO:0005829);; Biological Process: ion transport (GO:0006811);; Biological Process: response to water deprivation (GO:0009414);; Biological Process: response to wounding (GO:0009611);; Biological Process: response to ethylene stimulus (GO:0009723);; Biological Process: abscisic acid mediated signaling pathway (GO:0009738);; Molecular Function: abscisic acid glucosyltra…	--	Putative UDP-glucose flavonoid 3-O-glucosyltransferase 3 GN=GT3 OS=Fragaria ananassa (Strawberry) PE=2 SV=1	PREDICTED: putative UDP-glucose flavonoid 3-O-glucosyltransferase 3-like [Cucumis sativus]
Csa4G189000	0	-5.17841	down	--	--	Cellular Component: cytoplasm (GO:0005737);; Biological Process: pollen development (GO:0009555);; Biological Process: phenylpropanoid biosynthetic process (GO:0009699);; Biological Process: flavonoid biosynthetic process (GO:0009813);; Molecular Function: N-acyltransferase activity (GO:0016410);; Biological Process: primary metabolic process (GO:0044238);; Biological Process: external encapsulat…	--	Spermidine hydroxycinnamoyl transferase GN=SHT OS=Arabidopsis thaliana (Mouse-ear cress) PE=1 SV=1	PREDICTED: spermidine hydroxycinnamoyl transferase-like [Cucumis sativus]
Csa3G779010	2.22045e-16	-1.51683	down	--	--	Biological Process: MAPK cascade (GO:0000165);; Biological Process: respiratory burst involved in defense response (GO:0002679);; Cellular Component: mitochondrion (GO:0005739);; Biological Process: protein targeting to membrane (GO:0006612);; Biological Process: cellular membrane fusion (GO:0006944);; Cellular Component: chloroplast (GO:0009507);; Biological Process: systemic acquired resistance…	--	Putative syntaxin-24 GN=SYP24 OS=Arabidopsis thaliana (Mouse-ear cress) PE=3 SV=1	PREDICTED: putative syntaxin-24-like [Cucumis sativus]
Csa2G006080	0.00579392	-2.10198	down	--	--	Cellular Component: intracellular (GO:0005622);;	--	RanBP2-type zinc finger protein At1g67325 GN=At1g67325 OS=Arabidopsis thaliana (Mouse-ear cress) PE=1 SV=1	PREDICTED: zinc finger Ran-binding domain-containing protein 2-like [Cucumis sativus]
Csa3G359120	0	1.4119	up	[V]	Defense mechanisms	Cellular Component: plant-type vacuole (GO:0000325);; Molecular Function: binding (GO:0005488);; Molecular Function: ATP binding (GO:0005524);; Cellular Component: vacuolar membrane (GO:0005774);; Cellular Component: Golgi apparatus (GO:0005794);; Biological Process: ATP catabolic process (GO:0006200);; Biological Process: cellular aromatic compound metabolic process (GO:0006725);; Biological Pro…	--	ABC transporter C family member 10 GN=F17J16.190 OS=Arabidopsis thaliana (Mouse-ear cress) PE=2 SV=2	PREDICTED: ABC transporter C family member 10-like [Cucumis sativus]
Csa2G350420	0.0039891	1.33703	up	--	--	Cellular Component: peroxisome (GO:0005777);;	--	--	PREDICTED: uncharacterized protein LOC101222643 [Cucumis sativus]
Csa7G351900	1.7217e-06	1.17429	up	--	--	Molecular Function: endonuclease activity (GO:0004519);; Molecular Function: ribonuclease activity (GO:0004540);; Cellular Component: cytoplasm (GO:0005737);; Cellular Component: intracellular membrane-bounded organelle (GO:0043231);; Biological Process: cellular metabolic process (GO:0044237);; Biological Process: response to stimulus (GO:0050896);; Biological Process: organic substance metaboli…	--	Ribonuclease MC OS=Momordica charantia (Bitter gourd) PE=1 SV=1	PREDICTED: intracellular ribonuclease LX-like [Cucumis sativus]
Csa7G431390	1.52578e-12	-1.00601	down	[LR]	--	Molecular Function: protein binding (GO:0005515);; Cellular Component: vacuole (GO:0005773);; Cellular Component: cytosol (GO:0005829);; Biological Process: proteolysis (GO:0006508);; Molecular Function: dipeptidyl-peptidase activity (GO:0008239);; Molecular Function: hydrolase activity (GO:0016787);;	--	Nudix hydrolase 3 GN=F20B17.11 OS=Arabidopsis thaliana (Mouse-ear cress) PE=1 SV=1	PREDICTED: nudix hydrolase 3-like [Cucumis sativus]
Csa6G107320	0	2.21203	up	--	--	--	--	--	PREDICTED: uncharacterized protein LOC101208463 [Cucumis sativus]
Csa3G809940	0	-4.8053	down	[RTKL]	--	Biological Process: cell morphogenesis (GO:0000902);; Molecular Function: protein kinase activity (GO:0004672);; Cellular Component: nucleus (GO:0005634);; Cellular Component: cytosol (GO:0005829);; Cellular Component: plasma membrane (GO:0005886);; Biological Process: protein phosphorylation (GO:0006468);; Biological Process: signal transduction (GO:0007165);; Biological Process: circadian rhyth…	--	Protein STRUBBELIG-RECEPTOR FAMILY 2 (Precursor) GN=SRF2 OS=Arabidopsis thaliana (Mouse-ear cress) PE=2 SV=1	PREDICTED: protein STRUBBELIG-RECEPTOR FAMILY 2-like [Cucumis sativus]
Csa1G589710	0	-4.39514	down	--	--	Cellular Component: plasma membrane (GO:0005886);; Cellular Component: chloroplast (GO:0009507);;	--	--	PREDICTED: putative nuclease HARBI1-like [Cucumis sativus]
Csa1G051580	0	2.88304	up	--	--	Molecular Function: DNA binding (GO:0003677);; Molecular Function: sequence-specific DNA binding transcription factor activity (GO:0003700);; Molecular Function: protein binding (GO:0005515);; Cellular Component: nucleus (GO:0005634);; Biological Process: transcription, DNA-dependent (GO:0006351);; Biological Process: regulation of transcription, DNA-dependent (GO:0006355);; Biological Process: a…	--	Transcription factor CAULIFLOWER GN=F28B23.24 OS=Arabidopsis thaliana (Mouse-ear cress) PE=1 SV=3	putative transcription factor [Cucumis sativus]
Csa4G361910	0	1.77144	up	[OC]	--	Cellular Component: lytic vacuole within protein storage vacuole (GO:0000327);; Molecular Function: catalytic activity (GO:0003824);; Molecular Function: protein binding (GO:0005515);; Cellular Component: vacuole (GO:0005773);; Cellular Component: vacuolar membrane (GO:0005774);; Cellular Component: endoplasmic reticulum lumen (GO:0005788);; Cellular Component: Golgi apparatus (GO:0005794);; Cell…	K09580|1e-158|vvi:100259138|hypothetical protein LOC100259138	Protein disulfide-isomerase (Precursor) GN=PDI OS=Datisca glomerata (Durango root) PE=1 SV=1	PREDICTED: protein disulfide-isomerase-like [Cucumis sativus]
Csa3G817740	0.000447448	-1.09786	down	--	--	Cellular Component: exocyst (GO:0000145);; Cellular Component: nucleus (GO:0005634);; Cellular Component: cytosol (GO:0005829);; Biological Process: vesicle docking involved in exocytosis (GO:0006904);; Biological Process: plant-type cell wall modification (GO:0009827);; Biological Process: pollen germination (GO:0009846);; Biological Process: pollen tube growth (GO:0009860);;	--	Probable exocyst complex component 6 GN=At3g56640 OS=Arabidopsis thaliana (Mouse-ear cress) PE=3 SV=2	PREDICTED: probable exocyst complex component 6-like [Cucumis sativus]
cucumber_newGene_86	0	1.70083	up	[L]	Replication, recombination and repair	Molecular Function: DNA binding (GO:0003677);; Molecular Function: RNA binding (GO:0003723);; Molecular Function: RNA-directed DNA polymerase activity (GO:0003964);; Molecular Function: ribonuclease H activity (GO:0004523);; Biological Process: RNA-dependent DNA replication (GO:0006278);; Biological Process: DNA recombination (GO:0006310);;	--	RNA-directed DNA polymerase homolog OS=Oenothera berteriana (Bertero&apos;s evening primrose) PE=4 SV=1	PREDICTED: uncharacterized protein LOC101212475 [Cucumis sativus]
Csa3G020080	0	-3.78214	down	[O]	Posttranslational modification, protein turnover, chaperones	Cellular Component: mitochondrion (GO:0005739);; Biological Process: protein folding (GO:0006457);; Biological Process: response to stress (GO:0006950);; Biological Process: response to osmotic stress (GO:0006970);; Biological Process: response to heat (GO:0009408);; Cellular Component: plastid (GO:0009536);; Biological Process: response to high light intensity (GO:0009644);; Biological Process: …	--	Small heat shock protein, chloroplastic (Precursor) GN=HSP23 OS=Chenopodium rubrum (Red goosefoot) PE=2 SV=1	PREDICTED: small heat shock protein, chloroplastic-like [Cucumis sativus]
Csa7G051300	2.18225e-12	-1.06558	down	--	--	--	--	O-acyltransferase WSD1 GN=WSD1 OS=Arabidopsis thaliana (Mouse-ear cress) PE=2 SV=1	PREDICTED: O-acyltransferase WSD1-like [Cucumis sativus]
Csa3G017110	0.000203055	1.21673	up	--	--	--	--	Probable non-specific lipid-transfer protein AKCS9 (Precursor) OS=Vigna unguiculata (Cowpea) PE=2 SV=1	PREDICTED: uncharacterized protein LOC101207186 [Cucumis sativus]
Csa3G124890	0	-3.01222	down	--	--	Cellular Component: mitochondrion (GO:0005739);; Cellular Component: endosome (GO:0005768);; Cellular Component: Golgi apparatus (GO:0005794);; Cellular Component: trans-Golgi network (GO:0005802);; Biological Process: response to stress (GO:0006950);; Biological Process: signal transduction (GO:0007165);; Biological Process: pollen development (GO:0009555);; Biological Process: pollen tube growt…	K13648|0.0|pop:POPTR_1098079|glycosyltransferase	Polygalacturonate 4-alpha-galacturonosyltransferase GN=T20K12.30 OS=Arabidopsis thaliana (Mouse-ear cress) PE=1 SV=1	PREDICTED: polygalacturonate 4-alpha-galacturonosyltransferase-like [Cucumis sativus]
Csa3G819850	0.00375487	-2.05964	down	--	--	--	--	--	hypothetical protein [Cucumis melo subsp. melo]
CsaUNG026650	5.35812e-05	1.38012	up	--	--	Molecular Function: nucleoside transmembrane transporter activity (GO:0005337);; Cellular Component: vacuolar membrane (GO:0005774);; Biological Process: transport (GO:0006810);; Molecular Function: nucleoside transmembrane transporter activity, against a concentration gradient (GO:0010174);; Cellular Component: integral to membrane (GO:0016021);; Biological Process: organic substance transport (…	K03323|0.0|pop:POPTR_560596|equilibrative nucleoside transporter	Equilibrative nucleotide transporter 8 GN=ETN8 OS=Arabidopsis thaliana (Mouse-ear cress) PE=2 SV=1	PREDICTED: equilibrative nucleotide transporter 8-like [Cucumis sativus]
Csa3G134840	7.23671e-11	-2.18217	down	[T]	Signal transduction mechanisms	Biological Process: transition metal ion transport (GO:0000041);; Cellular Component: nucleus (GO:0005634);; Cellular Component: Golgi apparatus (GO:0005794);; Cellular Component: trans-Golgi network (GO:0005802);; Cellular Component: cytosol (GO:0005829);; Cellular Component: plasma membrane (GO:0005886);; Biological Process: phosphate ion transport (GO:0006817);; Biological Process: iron ion tr…	--	Phosphate transporter PHO1 GN=PHO1 OS=Arabidopsis thaliana (Mouse-ear cress) PE=2 SV=1	PREDICTED: phosphate transporter PHO1-like [Cucumis sativus]
Csa2G416250	0	-3.15608	down	[M]	Cell wall/membrane/envelope biogenesis	Cellular Component: Golgi apparatus (GO:0005794);; Biological Process: hyperosmotic response (GO:0006972);; Cellular Component: plastid (GO:0009536);; Biological Process: response to salt stress (GO:0009651);; Biological Process: plant-type cell wall organization (GO:0009664);; Biological Process: plant-type cell wall biogenesis (GO:0009832);; Cellular Component: membrane (GO:0016020);; Biologica…	--	Cellulose synthase-like protein H1 GN=OSJNBa0035F15.9 OS=Oryza sativa subsp. japonica (Rice) PE=2 SV=2	PREDICTED: cellulose synthase-like protein H1-like [Cucumis sativus]
Csa5G149880	6.65279e-12	-1.30336	down	[G]	Carbohydrate transport and metabolism	Molecular Function: alpha,alpha-trehalase activity (GO:0004555);; Cellular Component: plasma membrane (GO:0005886);; Biological Process: trehalose catabolic process (GO:0005993);;	K01194|0.0|pop:POPTR_757666|alpha,alpha-trehalase (EC:3.2.1.28)	Trehalase GN=TRE1 OS=Arabidopsis thaliana (Mouse-ear cress) PE=2 SV=1	PREDICTED: probable trehalase-like [Cucumis sativus]
Csa4G001870	0.00679984	2.53666	up	[R]	General function prediction only	Molecular Function: transferase activity (GO:0016740);;	--	--	PREDICTED: bifunctional epoxide hydrolase 2-like [Cucumis sativus]
Csa4G188940	0	-4.29746	down	--	--	--	--	--	PREDICTED: uncharacterized protein LOC101222504 [Cucumis sativus]
Csa4G642340	0	-2.11214	down	--	--	Molecular Function: binding (GO:0005488);; Cellular Component: cell wall (GO:0005618);; Biological Process: defense response (GO:0006952);; Biological Process: catabolic process (GO:0009056);; Molecular Function: hydrolase activity (GO:0016787);; Molecular Function: heme binding (GO:0020037);; Biological Process: macromolecule metabolic process (GO:0043170);; Cellular Component: intracellular mem…	--	Anther-specific proline-rich protein APG (Precursor) GN=APG OS=Arabidopsis thaliana (Mouse-ear cress) PE=2 SV=2	PREDICTED: uncharacterized protein LOC101220199 [Cucumis sativus]
Csa3G622450	1.26301e-05	1.23138	up	--	--	Molecular Function: DNA binding (GO:0003677);; Molecular Function: sequence-specific DNA binding transcription factor activity (GO:0003700);; Molecular Function: protein binding (GO:0005515);; Cellular Component: nucleus (GO:0005634);; Biological Process: regulation of transcription, DNA-dependent (GO:0006355);; Biological Process: cellular amino acid metabolic process (GO:0006520);; Biological P…	--	Transcription factor PIF1 GN=T2G17.2 OS=Arabidopsis thaliana (Mouse-ear cress) PE=1 SV=1	PREDICTED: transcription factor PIF1-like [Cucumis sativus]
Csa4G308490	0	-1.56952	down	--	--	Cellular Component: cytoplasm (GO:0005737);; Molecular Function: O-acyltransferase activity (GO:0008374);; Biological Process: anatomical structure morphogenesis (GO:0009653);; Biological Process: cellular component organization (GO:0016043);; Molecular Function: N-acyltransferase activity (GO:0016410);; Molecular Function: transferase activity, transferring acyl groups other than amino-acyl grou…	--	BAHD acyltransferase DCR GN=MRO11.2 OS=Arabidopsis thaliana (Mouse-ear cress) PE=2 SV=1	PREDICTED: BAHD acyltransferase DCR-like [Cucumis sativus]
Csa2G139850	0	1.89761	up	--	--	Cellular Component: chloroplast (GO:0009507);; Biological Process: thylakoid membrane organization (GO:0010027);; Biological Process: photosystem II assembly (GO:0010207);; Biological Process: regulation of chlorophyll biosynthetic process (GO:0010380);; Biological Process: cytidine to uridine editing (GO:0016554);; Biological Process: chloroplast RNA processing (GO:0031425);; Biological Process:…	--	Pentatricopeptide repeat-containing protein At1g04840 GN=PCMP-H64 OS=Arabidopsis thaliana (Mouse-ear cress) PE=2 SV=1	PREDICTED: pentatricopeptide repeat-containing protein At1g04840-like [Cucumis sativus]
Csa2G362490	2.15827e-13	-2.70328	down	[OC]	--	Molecular Function: enzyme inhibitor activity (GO:0004857);; Cellular Component: cell wall (GO:0005618);; Cellular Component: nucleus (GO:0005634);; Cellular Component: mitochondrion (GO:0005739);; Cellular Component: vacuole (GO:0005773);; Cellular Component: Golgi apparatus (GO:0005794);; Cellular Component: cytosol (GO:0005829);; Cellular Component: plasma membrane (GO:0005886);; Biological Pr…	K03671|4e-44|sbi:SORBI_02g004850|hypothetical protein	Thioredoxin H-type OS=Fagopyrum esculentum (Common buckwheat) PE=3 SV=1	PREDICTED: thioredoxin H-type-like [Cucumis sativus]
Csa1G062340	0	-6.73428	down	--	--	Molecular Function: protein binding (GO:0005515);; Cellular Component: plant-type cell wall (GO:0009505);; Cellular Component: plasmodesma (GO:0009506);; Cellular Component: cytoplasmic membrane-bounded vesicle (GO:0016023);; Molecular Function: hydrolase activity (GO:0016787);; Molecular Function: organic cyclic compound binding (GO:0097159);;	--	Glycine-rich cell wall structural protein (Precursor) GN=At3g17050 OS=Arabidopsis thaliana (Mouse-ear cress) PE=4 SV=2	hypothetical protein [Cucumis melo subsp. melo]
Csa1G569280	8.02746e-08	-2.26005	down	--	--	Cellular Component: integral to plasma membrane (GO:0005887);; Molecular Function: sucrose transmembrane transporter activity (GO:0008515);; Biological Process: carbohydrate transport (GO:0008643);; Biological Process: plant-type cell wall modification (GO:0009827);; Biological Process: pollen tube growth (GO:0009860);; Biological Process: anther dehiscence (GO:0009901);; Biological Process: leaf…	--	Bidirectional sugar transporter SWEET16 GN=OsJ_10795 OS=Oryza sativa subsp. japonica (Rice) PE=2 SV=1	PREDICTED: bidirectional sugar transporter SWEET16-like [Cucumis sativus]
Csa3G442050	0	3.30144	up	--	--	--	--	--	PREDICTED: uncharacterized protein LOC101220323, partial [Cucumis sativus]
Csa6G151810	7.77688e-09	-2.07949	down	[Q]	Secondary metabolites biosynthesis, transport and catabolism	Biological Process: mitotic cell cycle (GO:0000278);; Biological Process: double-strand break repair via homologous recombination (GO:0000724);; Molecular Function: sequence-specific DNA binding transcription factor activity (GO:0003700);; Molecular Function: protein binding (GO:0005515);; Cellular Component: nucleus (GO:0005634);; Cellular Component: endoplasmic reticulum (GO:0005783);; Cellular…	--	Fatty acyl-CoA reductase 3 GN=T16L1.280 OS=Arabidopsis thaliana (Mouse-ear cress) PE=2 SV=1	PREDICTED: fatty acyl-CoA reductase 3-like [Cucumis sativus]
Csa2G060460	7.77156e-16	-5.5965	down	[V]	Defense mechanisms	Cellular Component: plant-type vacuole (GO:0000325);; Molecular Function: protein binding (GO:0005515);; Molecular Function: ATP binding (GO:0005524);; Cellular Component: nucleus (GO:0005634);; Cellular Component: vacuolar membrane (GO:0005774);; Cellular Component: Golgi apparatus (GO:0005794);; Cellular Component: plasma membrane (GO:0005886);; Biological Process: ATP catabolic process (GO:000…	--	ABC transporter C family member 12 GN=T4K22.13 OS=Arabidopsis thaliana (Mouse-ear cress) PE=2 SV=1	PREDICTED: cadmium/zinc-transporting ATPase HMA2-like [Cucumis sativus]
Csa7G318990	0	3.33753	up	--	--	--	--	Pathogen-related protein OS=Hordeum vulgare (Barley) PE=2 SV=2	PREDICTED: pathogen-related protein-like [Cucumis sativus]
Csa4G031080	1.40998e-14	5.48701	up	[R]	General function prediction only	Molecular Function: RNA binding transcription antitermination factor activity (GO:0001072);; Molecular Function: double-stranded DNA binding (GO:0003690);; Molecular Function: single-stranded DNA binding (GO:0003697);; Molecular Function: single-stranded RNA binding (GO:0003727);; Molecular Function: copper ion binding (GO:0005507);; Molecular Function: ATP binding (GO:0005524);; Cellular Compone…	--	Heterogeneous nuclear ribonucleoprotein 1 GN=RNP1 OS=Arabidopsis thaliana (Mouse-ear cress) PE=1 SV=1	PREDICTED: uncharacterized protein LOC101213550 [Cucumis sativus]
Csa3G654470	1.36551e-07	-1.5017	down	[S]	Function unknown	Cellular Component: vacuolar membrane (GO:0005774);; Cellular Component: plasma membrane (GO:0005886);; Biological Process: iron ion transport (GO:0006826);; Biological Process: oligopeptide transport (GO:0006857);; Biological Process: amino acid transport (GO:0006865);; Biological Process: response to nematode (GO:0009624);; Biological Process: response to iron ion (GO:0010039);; Biological Proc…	--	Probable metal-nicotianamine transporter YSL7 GN=YSL7 OS=Arabidopsis thaliana (Mouse-ear cress) PE=2 SV=1	PREDICTED: probable metal-nicotianamine transporter YSL7-like [Cucumis sativus]
Csa3G176240	2.86759e-08	-1.37683	down	--	--	Molecular Function: enzyme inhibitor activity (GO:0004857);; Cellular Component: cell wall (GO:0005618);; Biological Process: catabolic process (GO:0009056);; Biological Process: cellular component organization (GO:0016043);; Molecular Function: hydrolase activity (GO:0016787);; Biological Process: regulation of metabolic process (GO:0019222);; Molecular Function: pectinesterase activity (GO:0030…	--	21 kDa protein (Precursor) OS=Daucus carota (Carrot) PE=2 SV=1	PREDICTED: 21 kDa protein-like [Cucumis sativus]
Csa2G010390	1.87909e-10	4.44049	up	--	--	Cellular Component: plant-type vacuole (GO:0000325);; Molecular Function: ribonuclease activity (GO:0004540);; Molecular Function: chitinase activity (GO:0004568);; Cellular Component: extracellular region (GO:0005576);; Cellular Component: cell wall (GO:0005618);; Molecular Function: chitin binding (GO:0008061);; Biological Process: response to virus (GO:0009615);; Biological Process: systemic a…	--	Pathogenesis-related protein PR-4B (Precursor) OS=Nicotiana tabacum (Common tobacco) PE=2 SV=1	PREDICTED: pathogenesis-related protein P2-like [Cucumis sativus]
Csa3G117400	0.000708217	-1.06901	down	--	--	Biological Process: developmental process involved in reproduction (GO:0003006);; Cellular Component: nucleus (GO:0005634);; Biological Process: response to oxidative stress (GO:0006979);; Biological Process: response to heat (GO:0009408);; Biological Process: response to cold (GO:0009409);; Biological Process: response to water deprivation (GO:0009414);; Biological Process: response to wounding …	--	Zinc finger protein ZAT4 GN=ZAT4 OS=Arabidopsis thaliana (Mouse-ear cress) PE=2 SV=1	PREDICTED: zinc finger protein ZAT9-like [Cucumis sativus]
Csa4G293210	2.27632e-06	-1.39075	down	--	--	Biological Process: response to organic substance (GO:0010033);;	--	Probable membrane-associated kinase regulator 4 GN=MAKR4 OS=Arabidopsis thaliana (Mouse-ear cress) PE=3 SV=1	PREDICTED: probable membrane-associated kinase regulator 4-like [Cucumis sativus]
Csa1G009590	1.27529e-09	-1.00083	down	--	--	--	--	--	PREDICTED: uncharacterized protein LOC101218840 [Cucumis sativus]
Csa3G179130	1.55431e-15	-1.39476	down	--	--	--	--	--	PREDICTED: MADS-box transcription factor 6-like [Cucumis sativus]
Csa2G247580	1.02648e-05	1.07119	up	--	--	Molecular Function: binding (GO:0005488);; Cellular Component: cell wall (GO:0005618);; Biological Process: defense response (GO:0006952);; Biological Process: catabolic process (GO:0009056);; Molecular Function: hydrolase activity (GO:0016787);; Biological Process: macromolecule metabolic process (GO:0043170);; Biological Process: multi-organism process (GO:0051704);; Biological Process: cellula…	--	Pollen-specific leucine-rich repeat extensin-like protein 2 (Precursor) GN=PEX2 OS=Arabidopsis thaliana (Mouse-ear cress) PE=1 SV=1	PREDICTED: epoxide hydrolase 3-like [Cucumis sativus]
Csa5G315360	0.00471933	-2.42371	down	--	--	Cellular Component: chloroplast (GO:0009507);; Cellular Component: photosystem II (GO:0009523);; Cellular Component: plastid (GO:0009536);; Biological Process: photosynthetic electron transport chain (GO:0009767);; Biological Process: photosynthesis (GO:0015979);; Cellular Component: membrane (GO:0016020);; Cellular Component: thylakoid part (GO:0044436);; Molecular Function: electron transporter…	--	PsbQ-like protein 3, chloroplastic (Precursor) GN=PQL3 OS=Arabidopsis thaliana (Mouse-ear cress) PE=2 SV=1	PREDICTED: psbQ-like protein 3, chloroplastic-like [Cucumis sativus]
Csa2G194880	1.54643e-12	-2.20073	down	--	--	--	--	--	PREDICTED: uncharacterized protein LOC101204570, partial [Cucumis sativus]
Csa6G006800	0.00375487	-2.05964	down	[E]	Amino acid transport and metabolism	Cellular Component: cytoplasm (GO:0005737);; Biological Process: regulation of translation (GO:0006417);; Biological Process: amino acid transport (GO:0006865);; Biological Process: ethylene biosynthetic process (GO:0009693);; Biological Process: response to cytokinin stimulus (GO:0009735);; Biological Process: fruit ripening (GO:0009835);; Biological Process: response to chitin (GO:0010200);; Mo…	K01762|0.0|pop:POPTR_830388|ACS2	1-aminocyclopropane-1-carboxylate synthase CMW33 GN=ACS1 OS=Cucurbita maxima (Pumpkin) PE=2 SV=1	PREDICTED: 1-aminocyclopropane-1-carboxylate synthase CMW33-like [Cucumis sativus]
Csa4G006060	0	-6.71855	down	[I]	Lipid transport and metabolism	Biological Process: long-chain fatty acid metabolic process (GO:0001676);; Biological Process: defense response to insect (GO:0002213);; Cellular Component: endoplasmic reticulum membrane (GO:0005789);; Biological Process: lipid metabolic process (GO:0006629);; Molecular Function: oxidoreductase activity, acting on paired donors, with oxidation of a pair of donors resulting in the reduction of mo…	K00507|1e-143|vvi:100249077|hypothetical protein LOC100249077	Palmitoyl-monogalactosyldiacylglycerol delta-7 desaturase, chloroplastic (Precursor) GN=ADS3 OS=Arabidopsis thaliana (Mouse-ear cress) PE=2 SV=2	PREDICTED: palmitoyl-monogalactosyldiacylglycerol delta-7 desaturase, chloroplastic-like [Cucumis sativus]
Csa7G253780	0	2.24318	up	[GEPR]	--	Molecular Function: sugar:hydrogen symporter activity (GO:0005351);; Molecular Function: galactose transmembrane transporter activity (GO:0005354);; Molecular Function: glucose transmembrane transporter activity (GO:0005355);; Molecular Function: myo-inositol transmembrane transporter activity (GO:0005365);; Cellular Component: vacuolar membrane (GO:0005774);; Cellular Component: plasma membrane …	--	Polyol transporter 5 GN=PLT5 OS=Arabidopsis thaliana (Mouse-ear cress) PE=1 SV=2	PREDICTED: LOW QUALITY PROTEIN: polyol transporter 5-like [Cucumis sativus]
Csa5G140450	4.8949e-11	1.79126	up	--	--	Molecular Function: nucleotide binding (GO:0000166);; Biological Process: metal ion transport (GO:0030001);; Molecular Function: ion binding (GO:0043167);; Molecular Function: metal ion binding (GO:0046872);;	--	Putative late blight resistance protein homolog R1A-3 GN=R1A-3 OS=Solanum demissum (Wild potato) PE=5 SV=2	PREDICTED: uncharacterized protein LOC101215695 [Cucumis sativus]
Csa3G889090	7.03023e-09	-1.10441	down	--	--	Cellular Component: intracellular membrane-bounded organelle (GO:0043231);; Cellular Component: cytoplasmic part (GO:0044444);;	--	Pentatricopeptide repeat-containing protein At3g48810 GN=At3g48810 OS=Arabidopsis thaliana (Mouse-ear cress) PE=2 SV=1	PREDICTED: pentatricopeptide repeat-containing protein At2g16880-like [Cucumis sativus]
Csa5G635370	5.30265e-08	-1.12505	down	--	--	Molecular Function: protein binding (GO:0005515);; Molecular Function: ATP binding (GO:0005524);; Cellular Component: nucleus (GO:0005634);; Cellular Component: vacuole (GO:0005773);; Cellular Component: plasma membrane (GO:0005886);; Biological Process: ATP catabolic process (GO:0006200);; Biological Process: ATP biosynthetic process (GO:0006754);; Biological Process: cation transport (GO:000681…	--	ATPase 11, plasma membrane-type GN=AHA11 OS=Arabidopsis thaliana (Mouse-ear cress) PE=1 SV=1	H(\+)-transporting atpase plant/fungi plasma membrane type, putative [Ricinus communis]
Csa5G367180	0.000628644	1.18067	up	[C]	Energy production and conversion	Molecular Function: ATP binding (GO:0005524);; Cellular Component: mitochondrion (GO:0005739);; Cellular Component: plasma membrane (GO:0005886);; Cellular Component: chloroplast thylakoid membrane (GO:0009535);; Biological Process: ATP synthesis coupled proton transport (GO:0015986);; Biological Process: ATP hydrolysis coupled proton transport (GO:0015991);; Cellular Component: plastid membrane …	K02112|3e-38|rcu:RCOM_1301330|ATP synthase beta subunit, putative (EC:3.6.3.14)	ATP synthase subunit beta, chloroplastic (Fragment) GN=atpB OS=Lonchitis hirsuta (Tomato fern) PE=3 SV=1	F1 ATPase beta subunit, partial [Corchorus capsularis]
Csa5G591730	0	-1.93783	down	--	--	Cellular Component: cytoplasmic membrane-bounded vesicle (GO:0016023);; Molecular Function: metal ion binding (GO:0046872);;	--	Putative RING-H2 finger protein ATL12 (Precursor) GN=ATL12 OS=Arabidopsis thaliana (Mouse-ear cress) PE=3 SV=1	PREDICTED: uncharacterized protein LOC101223953 [Cucumis sativus]
Csa6G076780	5.43275e-11	-2.24431	down	--	--	Molecular Function: copper ion binding (GO:0005507);; Molecular Function: electron carrier activity (GO:0009055);; Biological Process: cellular process (GO:0009987);; Biological Process: organic substance metabolic process (GO:0071704);;	--	Blue copper protein (Precursor) OS=Pisum sativum (Garden pea) PE=2 SV=1	PREDICTED: blue copper protein-like [Cucumis sativus]
Csa3G727940	6.0306e-05	1.44063	up	--	--	Cellular Component: nucleus (GO:0005634);; Cellular Component: cytoplasm (GO:0005737);; Cellular Component: mitochondrion (GO:0005739);; Biological Process: defense response (GO:0006952);; Biological Process: cell communication (GO:0007154);; Cellular Component: plastid (GO:0009536);; Biological Process: response to organic substance (GO:0010033);; Biological Process: cellular metabolic process (…	--	Protein LURP-one-related 8 GN=At2g38640 OS=Arabidopsis thaliana (Mouse-ear cress) PE=2 SV=1	PREDICTED: protein LURP-one-related 8-like [Cucumis sativus]
Csa3G100800	6.9722e-14	-3.10807	down	--	--	Biological Process: MAPK cascade (GO:0000165);; Biological Process: response to hypoxia (GO:0001666);; Molecular Function: sequence-specific DNA binding transcription factor activity (GO:0003700);; Cellular Component: nucleus (GO:0005634);; Biological Process: transcription, DNA-dependent (GO:0006351);; Biological Process: protein targeting to membrane (GO:0006612);; Biological Process: regulatio…	--	NAC transcription factor 25 GN=At1g61110 OS=Arabidopsis thaliana (Mouse-ear cress) PE=2 SV=1	PREDICTED: NAC transcription factor 25-like [Cucumis sativus]
Csa4G361270	0.000354955	1.13287	up	[R]	General function prediction only	Cellular Component: cytoplasm (GO:0005737);; Biological Process: iron ion transport (GO:0006826);; Biological Process: ethylene biosynthetic process (GO:0009693);; Molecular Function: 1-aminocyclopropane-1-carboxylate oxidase activity (GO:0009815);; Biological Process: fruit ripening (GO:0009835);; Biological Process: cellular response to iron ion starvation (GO:0010106);; Biological Process: res…	K05933|0.0|vvi:100252394|hypothetical protein LOC100252394	1-aminocyclopropane-1-carboxylate oxidase 5 GN=At1g77330 OS=Arabidopsis thaliana (Mouse-ear cress) PE=2 SV=1	PREDICTED: 1-aminocyclopropane-1-carboxylate oxidase 5-like [Cucumis sativus]
Csa6G109650	1.75421e-11	1.37284	up	--	--	Cellular Component: extracellular region (GO:0005576);; Biological Process: lipid transport (GO:0006869);; Molecular Function: lipid binding (GO:0008289);;	--	Putative lipid-binding protein At4g00165 (Precursor) GN=At4g00165 OS=Arabidopsis thaliana (Mouse-ear cress) PE=2 SV=1	PREDICTED: putative lipid-binding protein At4g00165-like [Cucumis sativus]
cucumber_newGene_302	0	1.58095	up	[P]	Inorganic ion transport and metabolism	Molecular Function: carbonate dehydratase activity (GO:0004089);; Cellular Component: mitochondrion (GO:0005739);; Molecular Function: zinc ion binding (GO:0008270);; Cellular Component: plastid (GO:0009536);; Biological Process: carbon utilization (GO:0015976);; Biological Process: methylglyoxal catabolic process to D-lactate (GO:0019243);;	K01673|9e-86|vvi:100245391|hypothetical protein LOC100245391	Carbonic anhydrase 2 (Fragment) OS=Flaveria linearis (Narrowleaf yellowtops) PE=2 SV=1	PREDICTED: carbonic anhydrase, chloroplastic-like [Cucumis sativus]
Csa7G389470	2.6199e-12	-1.57562	down	--	--	--	--	--	Uncharacterized protein TCM_004389 [Theobroma cacao]
Csa2G110240	4.79527e-08	-3.30247	down	--	--	Cellular Component: mitochondrion (GO:0005739);; Biological Process: regulation of anion channel activity (GO:0010359);;	--	--	PREDICTED: uncharacterized protein LOC101223025 [Cucumis sativus]
Csa5G604280	5.31027e-09	1.40102	up	[E]	Amino acid transport and metabolism	Molecular Function: transporter activity (GO:0005215);; Molecular Function: calcium ion binding (GO:0005509);; Molecular Function: protein binding (GO:0005515);; Cellular Component: Golgi apparatus (GO:0005794);; Cellular Component: plasma membrane (GO:0005886);; Biological Process: polysaccharide metabolic process (GO:0005976);; Biological Process: nitrogen compound metabolic process (GO:0006807…	--	Nitrate transporter 1.2 GN=T17F3.12 OS=Arabidopsis thaliana (Mouse-ear cress) PE=1 SV=1	nitrate transporter 1.2a [Cucumis sativus]
Csa7G398090	0	1.829	up	--	--	Biological Process: MAPK cascade (GO:0000165);; Biological Process: response to reactive oxygen species (GO:0000302);; Biological Process: protein targeting to membrane (GO:0006612);; Biological Process: response to cold (GO:0009409);; Cellular Component: chloroplast (GO:0009507);; Biological Process: response to wounding (GO:0009611);; Biological Process: abscisic acid mediated signaling pathway…	--	Indole-3-acetic acid-induced protein ARG2 GN=ARG2 OS=Vigna radiata var. radiata (Mung bean) PE=2 SV=1	PREDICTED: indole-3-acetic acid-induced protein ARG2-like [Cucumis sativus]
Csa1G162100	0	-3.52687	down	--	--	Biological Process: MAPK cascade (GO:0000165);; Molecular Function: DNA binding (GO:0003677);; Molecular Function: sequence-specific DNA binding transcription factor activity (GO:0003700);; Molecular Function: calmodulin binding (GO:0005516);; Cellular Component: nucleus (GO:0005634);; Cellular Component: cytoplasm (GO:0005737);; Biological Process: regulation of transcription, DNA-dependent (GO:…	K14431|1e-161|pop:POPTR_1085955|hypothetical protein	Transcription factor HBP-1b(c38) OS=Triticum aestivum (Wheat) PE=2 SV=1	PREDICTED: TGACG-sequence-specific DNA-binding protein TGA-2.1-like [Cucumis sativus]
Csa4G296030	2.7108e-05	-1.389	down	[Z]	Cytoskeleton	Molecular Function: structural constituent of cytoskeleton (GO:0005200);; Molecular Function: protein binding (GO:0005515);; Molecular Function: ATP binding (GO:0005524);; Cellular Component: cell wall (GO:0005618);; Cellular Component: nucleolus (GO:0005730);; Cellular Component: mitochondrion (GO:0005739);; Cellular Component: cytosol (GO:0005829);; Cellular Component: cytoskeleton (GO:0005856)…	K05692|0.0|rcu:RCOM_0503940|actin, putative	Actin OS=Gossypium hirsutum (Upland cotton) PE=3 SV=1	hypothetical protein ARALYDRAFT_321465 [Arabidopsis lyrata subsp. lyrata]
Csa6G147460	0	-2.06796	down	[E]	Amino acid transport and metabolism	Cellular Component: cytoplasm (GO:0005737);; Biological Process: L-phenylalanine catabolic process (GO:0006559);; Biological Process: response to oxidative stress (GO:0006979);; Biological Process: pollen development (GO:0009555);; Biological Process: cinnamic acid biosynthetic process (GO:0009800);; Biological Process: drought recovery (GO:0009819);; Biological Process: response to UV-B (GO:0010…	K10775|0.0|rcu:RCOM_0543910|Phenylalanine ammonia-lyase, putative (EC:4.3.1.24)	Phenylalanine ammonia-lyase GN=PAL OS=Camellia sinensis (Tea) PE=2 SV=1	PREDICTED: phenylalanine ammonia-lyase-like [Cucumis sativus]
Csa7G039790	0	2.70493	up	[QR]	--	Cellular Component: cytoplasm (GO:0005737);; Molecular Function: O-methyltransferase activity (GO:0008171);; Biological Process: isoflavonoid phytoalexin biosynthetic process (GO:0009701);; Biological Process: flavonoid metabolic process (GO:0009812);; Biological Process: alkaloid biosynthetic process (GO:0009821);; Molecular Function: isoflavone 4'-O-methyltransferase activity (GO:0030746);; Mol…	--	Trans-resveratrol di-O-methyltransferase GN=ROMT OS=Vitis vinifera (Grape) PE=1 SV=2	PREDICTED: trans-resveratrol di-O-methyltransferase-like [Cucumis sativus]
Csa3G116790	0	-2.05959	down	--	--	Molecular Function: copper ion binding (GO:0005507);; Cellular Component: extracellular region (GO:0005576);; Cellular Component: mitochondrion (GO:0005739);; Molecular Function: electron carrier activity (GO:0009055);; Cellular Component: plasmodesma (GO:0009506);; Cellular Component: cytoplasmic membrane-bounded vesicle (GO:0016023);; Biological Process: electron transport chain (GO:0022900);; …	--	Uclacyanin-2 (Precursor) GN=At2g44790 OS=Arabidopsis thaliana (Mouse-ear cress) PE=1 SV=1	PREDICTED: blue copper protein-like [Cucumis sativus]
Csa4G627800	1.56222e-07	2.729	up	--	--	Biological Process: regulation of meristem growth (GO:0010075);; Molecular Function: receptor serine/threonine kinase binding (GO:0033612);; Cellular Component: apoplast (GO:0048046);;	--	CLE1p (Precursor) GN=CLE1 OS=Arabidopsis thaliana (Mouse-ear cress) PE=1 SV=1	hypothetical protein CARUB_v10021925mg [Capsella rubella]
Csa3G860320	0	-3.38086	down	--	--	Molecular Function: DNA binding (GO:0003677);; Molecular Function: sequence-specific DNA binding transcription factor activity (GO:0003700);; Cellular Component: nucleus (GO:0005634);; Biological Process: regulation of cellular amino acid metabolic process (GO:0006521);; Biological Process: cellular response to starvation (GO:0009267);; Biological Process: response to bacterium (GO:0009617);; Bio…	--	Ocs element-binding factor 1 GN=OBF1 OS=Zea mays (Maize) PE=2 SV=2	PREDICTED: ocs element-binding factor 1-like [Cucumis sativus]
Csa7G298820	1.89013e-10	-1.07268	down	--	--	Cellular Component: nucleus (GO:0005634);; Biological Process: response to wounding (GO:0009611);; Biological Process: response to mechanical stimulus (GO:0009612);; Biological Process: response to chitin (GO:0010200);;	--	UPF0496 protein 4 GN=OsI_033149 OS=Oryza sativa subsp. indica (Rice) PE=2 SV=2	PREDICTED: UPF0496 protein 4-like [Cucumis sativus]
Csa3G129750	6.31717e-14	-2.00564	down	--	--	Cellular Component: plasma membrane (GO:0005886);; Molecular Function: magnesium ion transmembrane transporter activity (GO:0015095);; Biological Process: magnesium ion transport (GO:0015693);; Biological Process: cellular response to phosphate starvation (GO:0016036);; Biological Process: galactolipid biosynthetic process (GO:0019375);; Biological Process: negative regulation of transcription, D…	--	Purine permease 3 GN=PUP3 OS=Arabidopsis thaliana (Mouse-ear cress) PE=2 SV=1	PREDICTED: magnesium transporter NIPA2-like [Cucumis sativus]
Csa1G530120	0	-4.96032	down	[J]	Translation, ribosomal structure and biogenesis	Biological Process: RNA methylation (GO:0001510);; Molecular Function: structural constituent of ribosome (GO:0003735);; Molecular Function: copper ion binding (GO:0005507);; Molecular Function: protein binding (GO:0005515);; Cellular Component: nucleolus (GO:0005730);; Cellular Component: Golgi apparatus (GO:0005794);; Cellular Component: plasma membrane (GO:0005886);; Biological Process: transl…	K02941|0.0|vvi:100250067|hypothetical protein LOC100250067	60S acidic ribosomal protein P0 OS=Glycine max (Soybean) PE=1 SV=1	PREDICTED: 60S acidic ribosomal protein P0-2-like [Cucumis sativus]
Csa2G108690	0	-6.42259	down	[Q]	Secondary metabolites biosynthesis, transport and catabolism	Molecular Function: iron ion binding (GO:0005506);; Molecular Function: protein binding (GO:0005515);; Cellular Component: endoplasmic reticulum (GO:0005783);; Biological Process: isoprenoid biosynthetic process (GO:0008299);; Molecular Function: electron carrier activity (GO:0009055);; Cellular Component: chloroplast (GO:0009507);; Biological Process: suberin biosynthetic process (GO:0010345);; …	--	Cytochrome P450 704C1 GN=CYP704C1 OS=Pinus taeda (Loblolly pine) PE=2 SV=1	PREDICTED: cytochrome P450 704C1-like [Cucumis sativus]
Csa7G027810	0	-3.42597	down	[M]	Cell wall/membrane/envelope biogenesis	Molecular Function: polygalacturonase activity (GO:0004650);; Cellular Component: extracellular region (GO:0005576);; Biological Process: carbohydrate metabolic process (GO:0005975);; Cellular Component: plant-type cell wall (GO:0009505);; Cellular Component: cytoplasmic membrane-bounded vesicle (GO:0016023);; Molecular Function: IgE binding (GO:0019863);; Biological Process: pectin catabolic pro…	--	Exopolygalacturonase (Precursor; Fragment) GN=plaa2 OS=Platanus acerifolia (London plane tree) PE=1 SV=1	PREDICTED: exopolygalacturonase-like [Cucumis sativus]
Csa5G034000	7.38774e-05	1.67618	up	--	--	Molecular Function: protein binding (GO:0005515);; Biological Process: cellular protein modification process (GO:0006464);; Biological Process: cellular aromatic compound metabolic process (GO:0006725);; Biological Process: defense response (GO:0006952);; Biological Process: signal transduction (GO:0007165);; Biological Process: regulation of cellular biosynthetic process (GO:0031326);; Cellular …	--	U-box domain-containing protein 44 GN=F2D10.27 OS=Arabidopsis thaliana (Mouse-ear cress) PE=1 SV=1	PREDICTED: putative U-box domain-containing protein 42-like [Cucumis sativus]
Csa3G041370	0	-4.50082	down	--	--	Molecular Function: carbon-oxygen lyase activity, acting on phosphates (GO:0016838);; Biological Process: geranyl diphosphate metabolic process (GO:0033383);; Biological Process: farnesyl diphosphate metabolic process (GO:0045338);; Molecular Function: (+)-delta-cadinene synthase activity (GO:0047461);;	--	(-)-germacrene D synthase OS=Vitis vinifera (Grape) PE=1 SV=1	PREDICTED: (-)-germacrene D synthase-like [Cucumis sativus]
Csa6G133690	1.14554e-06	-1.43018	down	--	--	--	--	--	PREDICTED: uncharacterized protein LOC100853672 [Vitis vinifera]
Csa3G183950	1.83076e-13	-1.85411	down	[O]	Posttranslational modification, protein turnover, chaperones	Molecular Function: ATP binding (GO:0005524);; Cellular Component: cell wall (GO:0005618);; Cellular Component: nucleolus (GO:0005730);; Cellular Component: mitochondrion (GO:0005739);; Cellular Component: vacuolar membrane (GO:0005774);; Cellular Component: endoplasmic reticulum (GO:0005783);; Cellular Component: Golgi apparatus (GO:0005794);; Cellular Component: cytosol (GO:0005829);; Cellular …	K04079|0.0|rcu:RCOM_1582180|heat shock protein, putative	Heat shock protein 83 GN=HSP83A OS=Ipomoea nil (Japanese morning glory) PE=2 SV=1	PREDICTED: heat shock protein 83-like [Cucumis sativus]
Csa3G076010	2.69773e-12	1.30581	up	--	--	Cellular Component: extracellular region (GO:0005576);; Cellular Component: chloroplast (GO:0009507);; Biological Process: response to salt stress (GO:0009651);; Biological Process: response to organic substance (GO:0010033);; Biological Process: response to inorganic substance (GO:0010035);; Molecular Function: hydrolase activity, acting on ester bonds (GO:0016788);; Biological Process: cellular…	--	GDSL esterase/lipase At5g55050 (Precursor) GN=At5g55050 OS=Arabidopsis thaliana (Mouse-ear cress) PE=2 SV=1	PREDICTED: GDSL esterase/lipase At5g55050-like [Cucumis sativus]
Csa1G600100	2.72373e-05	-2.30526	down	--	--	Biological Process: response to stress (GO:0006950);; Biological Process: response to abiotic stimulus (GO:0009628);;	--	17.5 kDa class I heat shock protein GN=HSP17.5-M OS=Glycine max (Soybean) PE=3 SV=1	PREDICTED: uncharacterized protein LOC101214081 [Cucumis sativus]
Csa1G435760	0.000946558	-1.33474	down	[Q]	Secondary metabolites biosynthesis, transport and catabolism	Molecular Function: protein binding (GO:0005515);; Biological Process: response to cold (GO:0009409);; Biological Process: response to water deprivation (GO:0009414);; Cellular Component: chloroplast thylakoid membrane (GO:0009535);; Biological Process: abscisic acid biosynthetic process (GO:0009688);; Biological Process: response to abscisic acid stimulus (GO:0009737);; Biological Process: respo…	K09840|0.0|rcu:RCOM_0632160|9-cis-epoxycarotenoid dioxygenase, putative	Probable 9-cis-epoxycarotenoid dioxygenase NCED5, chloroplastic (Precursor) GN=NCED5 OS=Arabidopsis thaliana (Mouse-ear cress) PE=1 SV=1	PREDICTED: probable 9-cis-epoxycarotenoid dioxygenase NCED5, chloroplastic-like [Cucumis sativus]
Csa6G516960	3.60595e-11	-1.36169	down	--	--	Biological Process: response to wounding (GO:0009611);; Biological Process: response to bacterium (GO:0009617);; Biological Process: response to salt stress (GO:0009651);; Biological Process: response to abscisic acid stimulus (GO:0009737);; Biological Process: response to salicylic acid stimulus (GO:0009751);; Biological Process: response to jasmonic acid stimulus (GO:0009753);; Biological Proce…	--	F-box protein SKIP27 GN=SKIP27 OS=Arabidopsis thaliana (Mouse-ear cress) PE=1 SV=2	PREDICTED: F-box protein SKIP27-like [Cucumis sativus]
Csa6G337010	0	4.50563	up	--	--	Cellular Component: cell part (GO:0044464);;	--	Extensin-3 (Precursor) GN=F16F4.4 OS=Arabidopsis thaliana (Mouse-ear cress) PE=2 SV=3	PREDICTED: extensin-3-like [Vitis vinifera]
Csa3G698520	0	-1.75795	down	--	--	Cellular Component: extracellular region (GO:0005576);; Cellular Component: mitochondrion (GO:0005739);; Biological Process: proteolysis (GO:0006508);; Biological Process: lipid transport (GO:0006869);; Molecular Function: peptidase activity (GO:0008233);; Molecular Function: lipid binding (GO:0008289);; Molecular Function: ion binding (GO:0043167);;	--	Putative lipid-transfer protein DIR1 (Precursor) GN=DIR1 OS=Arabidopsis thaliana (Mouse-ear cress) PE=1 SV=1	PREDICTED: putative lipid-transfer protein DIR1-like [Cucumis sativus]
Csa4G006360	1.79703e-06	2.60853	up	--	--	--	--	--	hypothetical protein PRUPE_ppa014765mg, partial [Prunus persica]
Csa4G354130	1.09632e-05	1.37186	up	[QR]	--	Cellular Component: mitochondrion (GO:0005739);; Cellular Component: cytosol (GO:0005829);; Biological Process: toxin catabolic process (GO:0009407);; Biological Process: response to cyclopentenone (GO:0010583);; Molecular Function: transferase activity (GO:0016740);; Biological Process: response to cadmium ion (GO:0046686);;	--	--	PREDICTED: LOW QUALITY PROTEIN: putative methyltransferase DDB_G0268948-like [Cucumis sativus]
Csa5G224120	3.96116e-12	1.02404	up	--	--	Molecular Function: catalytic activity (GO:0003824);; Cellular Component: cell wall (GO:0005618);; Cellular Component: plasma membrane (GO:0005886);;	--	Vegetative cell wall protein gp1 (Precursor) GN=GP1 OS=Chlamydomonas reinhardtii (Chlamydomonas smithii) PE=2 SV=1	hypothetical protein [Candida glabrata CBS 138]
Csa1G569310	0.000486548	1.09913	up	--	--	Biological Process: regulation of cell growth (GO:0001558);; Cellular Component: nucleus (GO:0005634);; Cellular Component: cytoplasm (GO:0005737);; Cellular Component: plasma membrane (GO:0005886);; Biological Process: regulation of mitotic cell cycle (GO:0007346);; Biological Process: cell proliferation (GO:0008283);; Cellular Component: chloroplast (GO:0009507);; Cellular Component: thylakoid …	--	Translationally-controlled tumor protein homolog GN=TCTP OS=Hevea brasiliensis (Para rubber tree) PE=2 SV=1	PREDICTED: translationally-controlled tumor protein homolog [Cucumis sativus]
Csa2G277640	0.00706945	-2.95179	down	--	--	--	--	--	uncharacterized protein LOC100305831 [Glycine max]
Csa5G199290	0.000112045	-3.65527	down	--	--	--	K02367|1e-09|pop:POPTR_563994|hypothetical protein	--	PREDICTED: exostosin-like 2-like [Cucumis sativus]
Csa3G588470	0.00482965	-1.31148	down	[R]	General function prediction only	Biological Process: sulfur amino acid metabolic process (GO:0000096);; Biological Process: defense response to insect (GO:0002213);; Molecular Function: GTPase activity (GO:0003924);; Molecular Function: phospholipase activity (GO:0004620);; Molecular Function: triglyceride lipase activity (GO:0004806);; Cellular Component: extracellular region (GO:0005576);; Cellular Component: nucleus (GO:00056…	--	Triacylglycerol lipase 2 (Precursor) GN=LIP2 OS=Arabidopsis thaliana (Mouse-ear cress) PE=2 SV=1	PREDICTED: triacylglycerol lipase 2-like [Cucumis sativus]
Csa6G091830	0	2.64165	up	--	--	Biological Process: respiratory burst involved in defense response (GO:0002679);; Molecular Function: DNA binding (GO:0003677);; Molecular Function: sequence-specific DNA binding transcription factor activity (GO:0003700);; Molecular Function: protein binding (GO:0005515);; Cellular Component: nucleus (GO:0005634);; Cellular Component: nucleolus (GO:0005730);; Cellular Component: plasma membrane …	--	Ethylene-responsive transcription factor ERF113 GN=ERF113 OS=Arabidopsis thaliana (Mouse-ear cress) PE=2 SV=1	PREDICTED: uncharacterized protein LOC101205898 [Cucumis sativus]
Csa2G034670	0	-1.42614	down	--	--	Biological Process: trichome morphogenesis (GO:0010090);; Cellular Component: apoplast (GO:0048046);;	--	--	PREDICTED: uncharacterized protein LOC101214389 [Cucumis sativus]
Csa3G776310	9.62918e-07	-1.23389	down	--	--	Cellular Component: nucleus (GO:0005634);; Biological Process: autophagy (GO:0006914);; Biological Process: fatty acid catabolic process (GO:0009062);; Biological Process: adaxial/abaxial axis specification (GO:0009943);; Biological Process: regulation of meristem growth (GO:0010075);; Biological Process: leaf vascular tissue pattern formation (GO:0010305);; Biological Process: leaf shaping (GO:0…	--	--	hypothetical protein PRUPE_ppa017106mg [Prunus persica]
Csa3G127110	0.000183164	-1.2815	down	--	--	Biological Process: mitochondrial RNA processing (GO:0000963);; Molecular Function: endonuclease activity (GO:0004519);; Cellular Component: mitochondrion (GO:0005739);; Cellular Component: chloroplast (GO:0009507);; Biological Process: thylakoid membrane organization (GO:0010027);; Biological Process: phloem or xylem histogenesis (GO:0010087);; Biological Process: photosystem II assembly (GO:001…	--	Pentatricopeptide repeat-containing protein At1g08070 GN=PCMP-H12 OS=Arabidopsis thaliana (Mouse-ear cress) PE=2 SV=1	PREDICTED: pentatricopeptide repeat-containing protein At2g29760, chloroplastic-like [Cucumis sativus]
cucumber_newGene_1100	0	2.07328	up	[Q]	Secondary metabolites biosynthesis, transport and catabolism	Biological Process: response to molecule of bacterial origin (GO:0002237);; Molecular Function: binding (GO:0005488);; Cellular Component: plasma membrane (GO:0005886);; Biological Process: systemic acquired resistance (GO:0009627);; Biological Process: ethylene mediated signaling pathway (GO:0009873);; Molecular Function: oxidoreductase activity (GO:0016491);; Molecular Function: oxidoreductase …	--	Cytochrome P450 71B37 GN=CYP71B37 OS=Arabidopsis thaliana (Mouse-ear cress) PE=3 SV=2	PREDICTED: cytochrome P450 71B37-like [Cucumis sativus]
Csa3G004500	7.77156e-16	1.26035	up	[ER]	--	Cellular Component: plasma membrane (GO:0005886);; Biological Process: cellular response to nitrogen starvation (GO:0006995);; Molecular Function: urea transmembrane transporter activity (GO:0015204);; Molecular Function: solute:sodium symporter activity (GO:0015370);; Cellular Component: integral to membrane (GO:0016021);; Biological Process: sodium ion transmembrane transport (GO:0035725);; Bio…	--	Urea-proton symporter DUR3 GN=DUR3 OS=Arabidopsis thaliana (Mouse-ear cress) PE=1 SV=1	PREDICTED: urea-proton symporter DUR3-like [Cucumis sativus]
Csa4G288070	0	3.16286	up	--	--	Molecular Function: protein binding (GO:0005515);; Biological Process: cellular amino acid metabolic process (GO:0006520);; Biological Process: fatty acid biosynthetic process (GO:0006633);; Biological Process: coenzyme metabolic process (GO:0006732);; Biological Process: sulfur compound metabolic process (GO:0006790);; Biological Process: phosphate-containing compound metabolic process (GO:00067…	--	Lipoxygenase 2.3, chloroplastic (Precursor) GN=LOX2.3 OS=Hordeum vulgare (Barley) PE=1 SV=1	PREDICTED: linoleate 13S-lipoxygenase 2-1, chloroplastic-like [Cucumis sativus]
Csa4G361860	0	1.93293	up	--	--	Biological Process: defense response (GO:0006952);; Molecular Function: peptidase activity (GO:0008233);; Biological Process: response to organic substance (GO:0010033);; Cellular Component: cytoplasmic membrane-bounded vesicle (GO:0016023);; Molecular Function: hydrolase activity (GO:0016787);; Biological Process: cellular metabolic process (GO:0044237);; Biological Process: regulation of cellul…	--	Aspartic proteinase Asp1 (Precursor) GN=OsJ_031884 OS=Oryza sativa subsp. japonica (Rice) PE=2 SV=1	PREDICTED: aspartic proteinase Asp1-like [Cucumis sativus]
Csa1G065920	4.66836e-06	1.43914	up	--	--	Biological Process: ion transport (GO:0006811);; Biological Process: defense response (GO:0006952);; Biological Process: response to organic substance (GO:0010033);; Molecular Function: transferase activity, transferring phosphorus-containing groups (GO:0016772);; Cellular Component: intracellular membrane-bounded organelle (GO:0043231);; Biological Process: cellular metabolic process (GO:0044237…	--	Cysteine-rich receptor-like protein kinase 29 (Precursor) GN=CRK29 OS=Arabidopsis thaliana (Mouse-ear cress) PE=2 SV=1	PREDICTED: cysteine-rich receptor-like protein kinase 29-like [Cucumis sativus]
Csa2G368980	3.96465e-08	2.24707	up	--	--	Cellular Component: nucleus (GO:0005634);;	--	Methyl-CpG-binding domain-containing protein 8 GN=MBD8 OS=Arabidopsis thaliana (Mouse-ear cress) PE=2 SV=1	PREDICTED: methyl-CpG-binding domain-containing protein 8-like isoform 2 [Cucumis sativus]
Csa3G047730	7.7854e-08	-2.40637	down	[QR]	--	Molecular Function: O-methyltransferase activity (GO:0008171);; Molecular Function: S-adenosylmethionine-dependent methyltransferase activity (GO:0008757);; Biological Process: phenylpropanoid biosynthetic process (GO:0009699);; Biological Process: methylation (GO:0032259);; Molecular Function: protein dimerization activity (GO:0046983);;	--	Caffeic acid 3-O-methyltransferase OS=Coffea canephora (Robusta coffee) PE=2 SV=1	PREDICTED: caffeic acid 3-O-methyltransferase-like [Cucumis sativus]
Csa3G889850	1.12394e-08	-1.35961	down	--	--	Cellular Component: intracellular membrane-bounded organelle (GO:0043231);; Cellular Component: cytoplasmic part (GO:0044444);;	--	Uncharacterized protein At1g04910 GN=At1g04910 OS=Arabidopsis thaliana (Mouse-ear cress) PE=1 SV=1	PREDICTED: DUF246 domain-containing protein At1g04910-like [Cucumis sativus]
cucumber_newGene_54	2.12497e-13	-2.27707	down	[QR]	--	Biological Process: maltose metabolic process (GO:0000023);; Molecular Function: phosphoethanolamine N-methyltransferase activity (GO:0000234);; Molecular Function: glycylpeptide N-tetradecanoyltransferase activity (GO:0004379);; Cellular Component: cytosol (GO:0005829);; Cellular Component: ribosome (GO:0005840);; Biological Process: N-terminal protein myristoylation (GO:0006499);; Biological Pr…	--	Phosphoethanolamine N-methyltransferase GN=PEAMT OS=Spinacia oleracea (Spinach) PE=1 SV=1	PREDICTED: phosphoethanolamine N-methyltransferase-like [Cucumis sativus]
Csa7G262890	0	-2.12037	down	--	--	--	--	Organ-specific protein S2 OS=Pisum sativum (Garden pea) PE=2 SV=1	PREDICTED: uncharacterized protein LOC101212185 [Cucumis sativus]
Csa1G418800	3.59644e-07	1.23498	up	--	--	Molecular Function: protein binding (GO:0005515);; Cellular Component: nucleus (GO:0005634);; Biological Process: response to virus (GO:0009615);; Biological Process: glutamine secretion (GO:0010585);; Cellular Component: integral to membrane (GO:0016021);; Cellular Component: cytoplasmic membrane-bounded vesicle (GO:0016023);; Biological Process: virus-host interaction (GO:0019048);; Biological …	--	Protein GLUTAMINE DUMPER 3 GN=MRI1.4 OS=Arabidopsis thaliana (Mouse-ear cress) PE=2 SV=1	PREDICTED: protein GLUTAMINE DUMPER 1-like [Cucumis sativus]
Csa3G733290	1.56988e-05	1.64746	up	--	--	Biological Process: response to salt stress (GO:0009651);;	--	--	PREDICTED: uncharacterized protein LOC101220657 [Cucumis sativus]
Csa1G033310	0	-1.95141	down	--	--	Cellular Component: photosystem I (GO:0009522);; Cellular Component: photosystem II (GO:0009523);; Cellular Component: chloroplast thylakoid membrane (GO:0009535);; Biological Process: response to red or far red light (GO:0009639);; Biological Process: photosynthesis, light harvesting (GO:0009765);; Cellular Component: chloroplast envelope (GO:0009941);; Cellular Component: plastoglobule (GO:0010…	K08910|1e-164|vvi:100232934|LHCA1	Chlorophyll a-b binding protein P4, chloroplastic (Precursor) GN=lhcA-P4 OS=Pisum sativum (Garden pea) PE=1 SV=1	PREDICTED: chlorophyll a-b binding protein P4, chloroplastic-like [Cucumis sativus]
Csa1G124520	9.57444e-05	-2.86396	down	--	--	Biological Process: biosynthetic process (GO:0009058);; Molecular Function: transferase activity, transferring glycosyl groups (GO:0016757);;	--	--	PREDICTED: uncharacterized protein LOC101202906 [Cucumis sativus]
cucumber_newGene_1672	0	5.54297	up	--	--	--	--	--	PREDICTED: uncharacterized protein LOC101217069 [Cucumis sativus]
Csa2G123610	1.43663e-13	1.54834	up	--	--	Cellular Component: endoplasmic reticulum (GO:0005783);; Biological Process: positive regulation of cell proliferation (GO:0008284);; Biological Process: brassinosteroid mediated signaling pathway (GO:0009742);; Biological Process: cell growth (GO:0016049);; Biological Process: positive regulation of organ growth (GO:0046622);; Biological Process: regulation of developmental growth (GO:0048638);;…	--	--	Auxin-regulated gene involved in organ size [Theobroma cacao]
Csa2G237140	1.38422e-07	1.08036	up	[R]	General function prediction only	Molecular Function: protein binding (GO:0005515);; Cellular Component: cytoplasm (GO:0005737);; Biological Process: response to wounding (GO:0009611);; Biological Process: response to fungus (GO:0009620);; Biological Process: jasmonic acid metabolic process (GO:0009694);; Biological Process: salicylic acid metabolic process (GO:0009696);; Biological Process: systemic acquired resistance, salicyli…	--	Salicylic acid-binding protein 2 GN=SABP2 OS=Nicotiana tabacum (Common tobacco) PE=1 SV=1	PREDICTED: salicylic acid-binding protein 2-like isoform 1 [Cucumis sativus]
Csa1G002730	6.17395e-13	-1.62221	down	[R]	General function prediction only	Molecular Function: purine nucleobase transmembrane transporter activity (GO:0005345);; Biological Process: adenine transport (GO:0015853);; Biological Process: guanine transport (GO:0015854);; Biological Process: nucleobase-containing compound transport (GO:0015931);; Cellular Component: membrane (GO:0016020);; Biological Process: transmembrane transport (GO:0055085);;	K06901|0.0|rcu:RCOM_1507420|purine permease, putative	Adenine/guanine permease AZG2 GN=AZG2 OS=Arabidopsis thaliana (Mouse-ear cress) PE=2 SV=1	PREDICTED: adenine/guanine permease AZG2-like [Cucumis sativus]
Csa5G515060	0	3.34306	up	--	--	--	--	--	PREDICTED: uncharacterized protein LOC101213112 [Cucumis sativus]
Csa1G533380	1.49103e-09	1.14477	up	--	--	Molecular Function: N-acetyltransferase activity (GO:0008080);; Biological Process: metabolic process (GO:0008152);;	--	--	PREDICTED: uncharacterized protein LOC101222130 [Cucumis sativus]
Csa5G184810	1.79703e-06	-2.60853	down	--	--	Molecular Function: transferase activity (GO:0016740);; Biological Process: cell wall biogenesis (GO:0042546);; Cellular Component: intracellular membrane-bounded organelle (GO:0043231);; Cellular Component: cytoplasmic part (GO:0044444);; Biological Process: xylan metabolic process (GO:0045491);;	--	Probable glycosyltransferase At5g03795 GN=At5g03795 OS=Arabidopsis thaliana (Mouse-ear cress) PE=3 SV=2	PREDICTED: probable glycosyltransferase At5g03795-like [Cucumis sativus]
Csa4G297430	1.05542e-11	1.84272	up	--	--	--	--	Probable nucleoredoxin 1 GN=At1g60420 OS=Arabidopsis thaliana (Mouse-ear cress) PE=1 SV=1	PREDICTED: uncharacterized protein LOC101222803 [Cucumis sativus]
Csa6G134390	2.38952e-11	-3.6383	down	--	--	Molecular Function: aspartic-type endopeptidase activity (GO:0004190);; Biological Process: carbohydrate metabolic process (GO:0005975);; Biological Process: defense response (GO:0006952);; Molecular Function: peptidase activity (GO:0008233);; Cellular Component: chloroplast (GO:0009507);; Biological Process: response to endogenous stimulus (GO:0009719);; Biological Process: chloroplast-nucleus s…	--	Protein ASPARTIC PROTEASE IN GUARD CELL 1 (Precursor) GN=ASPG1 OS=Arabidopsis thaliana (Mouse-ear cress) PE=1 SV=1	PREDICTED: aspartic proteinase nepenthesin-2-like [Cucumis sativus]
Csa1G042180	3.03387e-06	1.82234	up	--	--	Biological Process: MAPK cascade (GO:0000165);; Molecular Function: DNA binding (GO:0003677);; Molecular Function: sequence-specific DNA binding transcription factor activity (GO:0003700);; Molecular Function: protein binding (GO:0005515);; Cellular Component: nucleus (GO:0005634);; Biological Process: regulation of translation (GO:0006417);; Biological Process: protein targeting to membrane (GO:…	--	Transcription factor TCP18 GN=K24M9.4 OS=Arabidopsis thaliana (Mouse-ear cress) PE=2 SV=1	PREDICTED: uncharacterized protein LOC100798555 [Glycine max]
cucumber_newGene_1058	0	-5.46065	down	[J]	Translation, ribosomal structure and biogenesis	Biological Process: RNA methylation (GO:0001510);; Biological Process: pseudouridine synthesis (GO:0001522);; Molecular Function: RNA binding (GO:0003723);; Cellular Component: nucleolus (GO:0005730);; Cellular Component: cytosol (GO:0005829);; Biological Process: rRNA processing (GO:0006364);; Cellular Component: chloroplast thylakoid membrane (GO:0009535);; Biological Process: regulation of flo…	K11128|1e-23|zma:100193822|hypothetical protein LOC100193822	Putative H/ACA ribonucleoprotein complex subunit 1-like protein 1 GN=At3g03920 OS=Arabidopsis thaliana (Mouse-ear cress) PE=2 SV=1	PREDICTED: putative H/ACA ribonucleoprotein complex subunit 1-like protein 1-like [Cucumis sativus]
Csa5G155450	0	3.63297	up	--	--	Cellular Component: extracellular region (GO:0005576);; Cellular Component: cell wall (GO:0005618);; Cellular Component: vacuole (GO:0005773);; Biological Process: signal transduction (GO:0007165);; Biological Process: response to virus (GO:0009615);; Biological Process: systemic acquired resistance (GO:0009627);; Biological Process: response to organic substance (GO:0010033);; Biological Process…	--	Thaumatin-like protein (Precursor) GN=tlp OS=Actinidia deliciosa (Kiwi) PE=1 SV=2	PREDICTED: thaumatin-like protein-like [Cucumis sativus]
Csa2G020860	0	1.9787	up	--	--	--	--	--	PREDICTED: uncharacterized protein LOC101229421 [Cucumis sativus]
Csa5G613430	0	-3.35043	down	--	--	--	--	--	PREDICTED: uncharacterized protein LOC100818785 [Glycine max]
Csa3G239250	5.55112e-16	-1.82479	down	--	--	--	--	Uncharacterized protein At4g00950 GN=At4g00950 OS=Arabidopsis thaliana (Mouse-ear cress) PE=2 SV=1	PREDICTED: uncharacterized protein LOC101216427 [Cucumis sativus]
Csa4G630010	0	-2.08965	down	--	--	Molecular Function: DNA binding (GO:0003677);; Molecular Function: sequence-specific DNA binding transcription factor activity (GO:0003700);; Molecular Function: protein binding (GO:0005515);; Cellular Component: cytosol (GO:0005829);; Cellular Component: plasma membrane (GO:0005886);; Biological Process: metabolic process (GO:0008152);; Biological Process: response to hormone stimulus (GO:000972…	--	Ethylene-responsive transcription factor 4 GN=At3g15210 OS=Arabidopsis thaliana (Mouse-ear cress) PE=1 SV=1	PREDICTED: ethylene-responsive transcription factor 4-like [Cucumis sativus]
Csa5G468980	0.000268096	-2.51623	down	[R]	General function prediction only	Molecular Function: nucleotide binding (GO:0000166);; Cellular Component: nucleus (GO:0005634);; Cellular Component: cytosol (GO:0005829);; Cellular Component: plasma membrane (GO:0005886);; Biological Process: response to oxidative stress (GO:0006979);; Molecular Function: zinc ion binding (GO:0008270);; Biological Process: toxin catabolic process (GO:0009407);; Biological Process: response to c…	K07119|1e-154|vvi:100256090|hypothetical protein LOC100256090	2-alkenal reductase (NADP(+)-dependent) GN=DBR OS=Nicotiana tabacum (Common tobacco) PE=1 SV=1	PREDICTED: NADP-dependent alkenal double bond reductase P1-like [Cucumis sativus]
Csa1G065930	6.50998e-11	1.9976	up	[RTKL]	--	Cellular Component: extracellular region (GO:0005576);; Biological Process: ion transport (GO:0006811);; Biological Process: defense response (GO:0006952);; Biological Process: response to organic substance (GO:0010033);; Molecular Function: kinase activity (GO:0016301);; Molecular Function: transferase activity, transferring phosphorus-containing groups (GO:0016772);; Biological Process: cellula…	--	Cysteine-rich receptor-like protein kinase 26 (Precursor) GN=CRK26 OS=Arabidopsis thaliana (Mouse-ear cress) PE=2 SV=1	PREDICTED: cysteine-rich receptor-like protein kinase 29-like, partial [Cucumis sativus]
Csa7G428800	0.00692548	-1.26337	down	--	--	Cellular Component: plasma membrane (GO:0005886);; Cellular Component: anchored to membrane (GO:0031225);;	--	Arabinogalactan peptide 23 (Precursor) GN=AGP23 OS=Arabidopsis thaliana (Mouse-ear cress) PE=3 SV=2	hypothetical protein PRUPE_ppa025079mg [Prunus persica]
Csa6G182670	1.47317e-10	1.53855	up	--	--	Molecular Function: iron ion transmembrane transporter activity (GO:0005381);; Molecular Function: zinc ion transmembrane transporter activity (GO:0005385);; Cellular Component: plasma membrane (GO:0005886);; Biological Process: iron ion transport (GO:0006826);; Biological Process: zinc ion transport (GO:0006829);; Biological Process: intracellular protein transport (GO:0006886);; Molecular Funct…	--	Zinc transporter 6, chloroplastic (Precursor) GN=ZIP6 OS=Arabidopsis thaliana (Mouse-ear cress) PE=3 SV=1	PREDICTED: zinc transporter 6, chloroplastic-like [Cucumis sativus]
Csa4G293190	4.74006e-05	-2.20944	down	--	--	Cellular Component: cytoplasm (GO:0005737);;	--	--	PREDICTED: uncharacterized protein LOC101209774 [Cucumis sativus]
Csa3G009540	3.53276e-08	4.80092	up	--	--	Molecular Function: binding (GO:0005488);; Cellular Component: plant-type cell wall (GO:0009505);; Cellular Component: intracellular membrane-bounded organelle (GO:0043231);; Cellular Component: cytoplasmic part (GO:0044444);;	--	Glycine-rich cell wall structural protein 1.8 (Precursor) OS=Phaseolus vulgaris (Kidney bean) PE=2 SV=1	PREDICTED: uncharacterized protein LOC101232741 [Cucumis sativus]
Csa3G609280	0	-1.77543	down	--	--	Molecular Function: binding (GO:0005488);; Biological Process: epidermis development (GO:0008544);; Biological Process: post-embryonic development (GO:0009791);; Biological Process: cellular component organization (GO:0016043);; Biological Process: cell differentiation (GO:0030154);; Biological Process: shoot development (GO:0048367);; Biological Process: reproductive structure development (GO:00…	--	Homeobox-leucine zipper protein ROC7 OS=Oryza sativa subsp. japonica (Rice) PE=2 SV=1	PREDICTED: homeobox-leucine zipper protein ROC7-like [Cucumis sativus]
Csa3G145750	1.86284e-12	-3.1816	down	[L]	Replication, recombination and repair	Biological Process: mitotic cell cycle (GO:0000278);; Biological Process: meiotic DNA recombinase assembly (GO:0000707);; Biological Process: DNA strand renaturation (GO:0000733);; Molecular Function: damaged DNA binding (GO:0003684);; Molecular Function: protein binding (GO:0005515);; Molecular Function: ATP binding (GO:0005524);; Cellular Component: nucleus (GO:0005634);; Cellular Component: ch…	K10872|0.0|vvi:100254575|hypothetical protein LOC100254575	Meiotic recombination protein DMC1 homolog OS=Glycine max (Soybean) PE=2 SV=1	PREDICTED: meiotic recombination protein DMC1 homolog [Cucumis sativus]
Csa3G895810	3.40792e-10	-4.4127	down	--	--	Cellular Component: synaptonemal complex (GO:0000795);; Molecular Function: protein binding (GO:0005515);; Biological Process: synapsis (GO:0007129);; Biological Process: reciprocal meiotic recombination (GO:0007131);; Biological Process: post-embryonic development (GO:0009791);; Biological Process: protein modification by small protein conjugation (GO:0032446);; Cellular Component: cytoplasmic p…	--	Synaptonemal complex protein 1 GN=ZYP1A OS=Arabidopsis thaliana (Mouse-ear cress) PE=2 SV=1	PREDICTED: synaptonemal complex protein 1-like [Cucumis sativus]
Csa3G222790	2.83634e-06	-1.31683	down	[C]	Energy production and conversion	Molecular Function: protein binding (GO:0005515);; Biological Process: pentose-phosphate shunt (GO:0006098);; Biological Process: ferredoxin metabolic process (GO:0006124);; Molecular Function: ferrous iron binding (GO:0008198);; Molecular Function: electron carrier activity (GO:0009055);; Cellular Component: chloroplast stroma (GO:0009570);; Biological Process: response to blue light (GO:0009637…	K02639|2e-66|vvi:100249080|hypothetical protein LOC100249080	Ferredoxin-1, chloroplastic (Precursor) GN=T19D16.12 OS=Arabidopsis thaliana (Mouse-ear cress) PE=1 SV=1	PREDICTED: ferredoxin-1, chloroplastic-like [Cucumis sativus]
Csa7G452290	0	-1.84672	down	--	--	Biological Process: reproduction (GO:0000003);; Biological Process: very long-chain fatty acid metabolic process (GO:0000038);; Biological Process: polysaccharide biosynthetic process (GO:0000271);; Molecular Function: carboxylesterase activity (GO:0004091);; Biological Process: lipid metabolic process (GO:0006629);; Biological Process: pattern specification process (GO:0007389);; Biological Proc…	--	GDSL esterase/lipase APG (Precursor) GN=APG OS=Arabidopsis thaliana (Mouse-ear cress) PE=1 SV=1	PREDICTED: GDSL esterase/lipase APG-like [Cucumis sativus]
Csa3G047870	0.000698043	3.15523	up	--	--	Cellular Component: cytoplasm (GO:0005737);; Cellular Component: plasma membrane (GO:0005886);; Biological Process: protein targeting to membrane (GO:0006612);; Biological Process: oligopeptide transport (GO:0006857);; Biological Process: nucleotide transport (GO:0006862);; Biological Process: ER to Golgi vesicle-mediated transport (GO:0006888);; Biological Process: cellular membrane fusion (GO:0…	--	Oligopeptide transporter 1 GN=OPT1 OS=Arabidopsis thaliana (Mouse-ear cress) PE=2 SV=1	PREDICTED: oligopeptide transporter 5-like [Cucumis sativus]
cucumber_newGene_53	0.000121991	2.09767	up	--	--	--	--	--	PREDICTED: uncharacterized protein LOC101215981 [Cucumis sativus]
Csa1G085360	0	-1.56511	down	[G]	Carbohydrate transport and metabolism	Molecular Function: hydrolase activity, hydrolyzing O-glycosyl compounds (GO:0004553);; Molecular Function: beta-galactosidase activity (GO:0004565);; Molecular Function: binding (GO:0005488);; Cellular Component: extracellular region (GO:0005576);; Cellular Component: vacuolar membrane (GO:0005774);; Biological Process: steroid biosynthetic process (GO:0006694);; Biological Process: metabolic pr…	--	Beta-galactosidase 8 (Precursor) GN=BGAL8 OS=Arabidopsis thaliana (Mouse-ear cress) PE=2 SV=2	PREDICTED: beta-galactosidase 8-like [Cucumis sativus]
Csa3G852470	9.54792e-15	1.39798	up	--	--	Biological Process: MAPK cascade (GO:0000165);; Biological Process: response to hypoxia (GO:0001666);; Molecular Function: sequence-specific DNA binding transcription factor activity (GO:0003700);; Cellular Component: nucleus (GO:0005634);; Biological Process: protein targeting to membrane (GO:0006612);; Biological Process: regulation of cell size (GO:0008361);; Biological Process: response to co…	--	NAC domain-containing protein 72 GN=F27G19.10 OS=Arabidopsis thaliana (Mouse-ear cress) PE=2 SV=1	PREDICTED: NAC domain-containing protein 72-like [Cucumis sativus]
Csa7G064060	0.000314688	-2.40016	down	--	--	Molecular Function: binding (GO:0005488);; Cellular Component: cell wall (GO:0005618);; Cellular Component: membrane (GO:0016020);; Cellular Component: intracellular membrane-bounded organelle (GO:0043231);; Biological Process: primary metabolic process (GO:0044238);; Cellular Component: cytoplasmic part (GO:0044444);; Biological Process: organic substance metabolic process (GO:0071704);;	--	Vegetative cell wall protein gp1 (Precursor) GN=GP1 OS=Chlamydomonas reinhardtii (Chlamydomonas smithii) PE=2 SV=1	hypothetical protein PRUPE_ppa013328mg [Prunus persica]
Csa7G429620	7.83921e-10	-1.50613	down	--	--	Molecular Function: ubiquitin-protein ligase activity (GO:0004842);; Molecular Function: protein binding (GO:0005515);; Cellular Component: nucleus (GO:0005634);; Biological Process: transport (GO:0006810);; Biological Process: response to stress (GO:0006950);; Molecular Function: zinc ion binding (GO:0008270);; Biological Process: response to abiotic stimulus (GO:0009628);; Biological Process: a…	--	E3 ubiquitin-protein ligase RING1-like GN=At3g19950 OS=Arabidopsis thaliana (Mouse-ear cress) PE=2 SV=1	PREDICTED: uncharacterized LOC101219937 [Cucumis sativus]
Csa2G381890	0	-1.52532	down	--	--	--	--	14 kDa proline-rich protein DC2.15 (Precursor) OS=Daucus carota (Carrot) PE=2 SV=1	PREDICTED: 14 kDa proline-rich protein DC2.15-like [Cucumis sativus]
Csa3G769610	1.98064e-13	1.12198	up	[V]	Defense mechanisms	Cellular Component: plant-type vacuole (GO:0000325);; Molecular Function: ATP binding (GO:0005524);; Cellular Component: nucleus (GO:0005634);; Cellular Component: vacuolar membrane (GO:0005774);; Cellular Component: Golgi apparatus (GO:0005794);; Cellular Component: plasma membrane (GO:0005886);; Biological Process: ATP catabolic process (GO:0006200);; Cellular Component: plasmodesma (GO:0009506…	--	ABC transporter C family member 3 GN=MJG19.3 OS=Arabidopsis thaliana (Mouse-ear cress) PE=1 SV=1	PREDICTED: ABC transporter C family member 3-like [Cucumis sativus]
Csa7G407620	2.71783e-13	-2.85678	down	--	--	Cellular Component: cell part (GO:0044464);;	--	Formin-like protein 8 (Precursor) GN=FH8 OS=Oryza sativa subsp. japonica (Rice) PE=2 SV=1	Uncharacterized protein TCM_004789 [Theobroma cacao]
Csa4G642390	2.29975e-05	-2.13734	down	--	--	Cellular Component: intracellular (GO:0005622);; Biological Process: metabolic process (GO:0008152);;	--	--	unnamed protein product [Vitis vinifera]
Csa7G059150	3.34713e-08	2.17856	up	--	--	Cellular Component: nucleus (GO:0005634);; Biological Process: protein targeting to membrane (GO:0006612);; Biological Process: metabolic process (GO:0008152);; Cellular Component: chloroplast (GO:0009507);; Biological Process: salicylic acid mediated signaling pathway (GO:0009863);; Biological Process: jasmonic acid mediated signaling pathway (GO:0009867);; Biological Process: regulation of plan…	--	UDP-glycosyltransferase 85A2 GN=UGT85A2 OS=Arabidopsis thaliana (Mouse-ear cress) PE=2 SV=1	PREDICTED: UDP-glycosyltransferase 85A7-like [Cucumis sativus]
cucumber_newGene_18	1.90181e-13	1.31196	up	--	--	--	--	--	PREDICTED: uncharacterized protein LOC101229172 [Cucumis sativus]
cucumber_newGene_842	8.40648e-07	4.60521	up	--	--	--	--	--	PREDICTED: dihydroorotase, mitochondrial-like [Cucumis sativus]
Csa2G423550	0.00105348	-1.5162	down	--	--	Cellular Component: nucleus (GO:0005634);; Biological Process: regulation of transcription, DNA-dependent (GO:0006355);; Biological Process: response to osmotic stress (GO:0006970);; Biological Process: circadian rhythm (GO:0007623);; Biological Process: response to blue light (GO:0009637);; Biological Process: response to high light intensity (GO:0009644);; Biological Process: photoperiodism (GO…	--	Zinc finger protein CONSTANS-LIKE 12 GN=COL12 OS=Arabidopsis thaliana (Mouse-ear cress) PE=2 SV=2	PREDICTED: putative zinc finger protein CONSTANS-LIKE 11-like [Cucumis sativus]
Csa5G383850	0	1.18112	up	[R]	General function prediction only	Molecular Function: iron ion binding (GO:0005506);; Cellular Component: mitochondrion (GO:0005739);; Cellular Component: vacuole (GO:0005773);; Cellular Component: cytosol (GO:0005829);; Cellular Component: plasma membrane (GO:0005886);; Biological Process: nitric oxide biosynthetic process (GO:0006809);; Molecular Function: electron carrier activity (GO:0009055);; Biological Process: response to…	--	Nitrate reductase [NADH] OS=Cucurbita maxima (Pumpkin) PE=2 SV=1	nitrate reductase [NADH]-like [Cucumis sativus]
Csa2G047780	0.0065856	1.17688	up	--	--	Molecular Function: sequence-specific DNA binding transcription factor activity (GO:0003700);; Biological Process: regulation of root development (GO:2000280);;	--	Transcription factor UPBEAT1 GN=T8I13.11 OS=Arabidopsis thaliana (Mouse-ear cress) PE=2 SV=1	Uncharacterized protein TCM_038540 [Theobroma cacao]
cucumber_newGene_545	1.05544e-06	1.54475	up	--	--	--	--	--	PREDICTED: uncharacterized protein LOC100245099 [Vitis vinifera]
Csa1G042280	0	2.07592	up	--	--	Biological Process: developmental process involved in reproduction (GO:0003006);; Molecular Function: catalytic activity (GO:0003824);; Cellular Component: cell wall (GO:0005618);; Biological Process: post-embryonic development (GO:0009791);; Biological Process: unidimensional cell growth (GO:0009826);; Biological Process: trichoblast differentiation (GO:0010054);; Cellular Component: membrane (G…	--	Vegetative cell wall protein gp1 (Precursor) GN=GP1 OS=Chlamydomonas reinhardtii (Chlamydomonas smithii) PE=2 SV=1	predicted protein [Bathycoccus prasinos]
Csa6G383530	0.000196332	-1.01051	down	[T]	Signal transduction mechanisms	Molecular Function: two-component response regulator activity (GO:0000156);; Biological Process: two-component signal transduction system (phosphorelay) (GO:0000160);; Molecular Function: protein serine/threonine kinase activity (GO:0004674);; Molecular Function: protein binding (GO:0005515);; Cellular Component: nucleus (GO:0005634);; Cellular Component: cytoplasm (GO:0005737);; Biological Proce…	K14492|3e-77|pop:POPTR_816269|type-a response regulator	Two-component response regulator ARR8 GN=F13H10.14 OS=Arabidopsis thaliana (Mouse-ear cress) PE=1 SV=1	PREDICTED: two-component response regulator ARR9-like [Cucumis sativus]
Csa7G312930	0.00393804	-1.29601	down	[O]	Posttranslational modification, protein turnover, chaperones	Molecular Function: ATP binding (GO:0005524);; Cellular Component: cell wall (GO:0005618);; Cellular Component: nucleus (GO:0005634);; Cellular Component: mitochondrion (GO:0005739);; Cellular Component: mitochondrial matrix (GO:0005759);; Cellular Component: vacuolar membrane (GO:0005774);; Cellular Component: Golgi apparatus (GO:0005794);; Cellular Component: cytosol (GO:0005829);; Biological P…	--	Stromal 70 kDa heat shock-related protein, chloroplastic (Precursor) GN=HSP70 OS=Pisum sativum (Garden pea) PE=1 SV=1	PREDICTED: stromal 70 kDa heat shock-related protein, chloroplastic-like [Cucumis sativus]
cucumber_newGene_1145	4.43555e-10	5.03677	up	--	--	Molecular Function: catalytic activity (GO:0003824);; Molecular Function: binding (GO:0005488);;	--	Endonuclease OS=Nicotiana tabacum (Common tobacco) PE=2 SV=1	OSJNBa0033G05.13 [Oryza sativa Japonica Group]
Csa7G352430	2.27241e-05	-1.64947	down	--	--	--	--	--	hypothetical protein MTR_7g055560 [Medicago truncatula]
Csa3G076580	0	1.50731	up	[J]	Translation, ribosomal structure and biogenesis	Cellular Component: mitochondrion (GO:0005739);; Cellular Component: vacuole (GO:0005773);; Biological Process: gluconeogenesis (GO:0006094);; Biological Process: glycolysis (GO:0006096);; Cellular Component: chloroplast stroma (GO:0009570);; Cellular Component: thylakoid (GO:0009579);; Biological Process: response to salt stress (GO:0009651);; Cellular Component: chloroplast envelope (GO:0009941…	--	--	chordin [Cucumis sativus]
cucumber_newGene_1432	1.12474e-08	1.19863	up	--	--	--	--	--	PREDICTED: uncharacterized protein LOC101211765 [Cucumis sativus]
Csa4G377150	0.00170703	-1.45095	down	--	--	Molecular Function: iron ion binding (GO:0005506);; Molecular Function: electron carrier activity (GO:0009055);; Molecular Function: heme binding (GO:0020037);; Molecular Function: molybdenum ion binding (GO:0030151);; Biological Process: nitrate assimilation (GO:0042128);; Molecular Function: molybdopterin cofactor binding (GO:0043546);; Molecular Function: oxidoreductase activity, acting on oth…	--	--	PREDICTED: LOW QUALITY PROTEIN: nitrate reductase [NADH]-like [Cucumis sativus]
Csa1G066560	0.000216974	-2.65557	down	--	--	Biological Process: circadian rhythm (GO:0007623);; Biological Process: metabolic process (GO:0008152);; Cellular Component: plastid (GO:0009536);; Cellular Component: chloroplast stroma (GO:0009570);; Molecular Function: sesquiterpene synthase activity (GO:0010334);; Molecular Function: hydrolase activity (GO:0016787);; Molecular Function: carbon-oxygen lyase activity, acting on phosphates (GO:0…	--	(3S,6E)-nerolidol synthase 1 OS=Fragaria ananassa (Strawberry) PE=1 SV=1	PREDICTED: (3S,6E)-nerolidol synthase 1-like [Cucumis sativus]
Csa2G012720	3.01981e-14	1.15531	up	[RTKL]	--	Biological Process: regulation of cyclin-dependent protein kinase activity (GO:0000079);; Biological Process: mitotic cell cycle (GO:0000278);; Biological Process: cytokinesis (GO:0000910);; Molecular Function: protein serine/threonine kinase activity (GO:0004674);; Molecular Function: protein binding (GO:0005515);; Molecular Function: ATP binding (GO:0005524);; Cellular Component: nucleus (GO:00…	K08819|0.0|rcu:RCOM_1429130|Serine/threonine-protein kinase cdk9, putative (EC:2.7.11.23)	Probable serine/threonine-protein kinase At1g54610 GN=At1g54610 OS=Arabidopsis thaliana (Mouse-ear cress) PE=1 SV=1	PREDICTED: probable serine/threonine-protein kinase At1g54610-like [Cucumis sativus]
Csa3G018320	0	-1.8961	down	--	--	Biological Process: respiratory burst involved in defense response (GO:0002679);; Molecular Function: DNA binding (GO:0003677);; Molecular Function: sequence-specific DNA binding transcription factor activity (GO:0003700);; Molecular Function: protein binding (GO:0005515);; Cellular Component: nucleus (GO:0005634);; Biological Process: response to water deprivation (GO:0009414);; Biological Proce…	K09286|8e-84|vvi:100259747|hypothetical protein LOC100259747	Ethylene-responsive transcription factor 6 OS=Arabidopsis thaliana (Mouse-ear cress) PE=2 SV=2	PREDICTED: ethylene-responsive transcription factor 6-like [Cucumis sativus]
Csa1G045660	1.52339e-11	2.115	up	[O]	Posttranslational modification, protein turnover, chaperones	Cellular Component: proteasome complex (GO:0000502);; Molecular Function: binding (GO:0005488);; Molecular Function: ATP binding (GO:0005524);; Cellular Component: mitochondrion (GO:0005739);; Cellular Component: endoplasmic reticulum (GO:0005783);; Biological Process: response to stress (GO:0006950);; Cellular Component: thylakoid (GO:0009579);; Biological Process: response to abscisic acid stim…	--	ATP-dependent zinc metalloprotease FTSH 5, mitochondrial (Precursor) OS=Oryza sativa subsp. japonica (Rice) PE=3 SV=1	PREDICTED: probable mitochondrial chaperone BCS1-B-like [Cucumis sativus]
cucumber_newGene_1399	1.5385e-09	-4.97323	down	--	--	--	--	--	PREDICTED: uncharacterized protein LOC101206630 [Cucumis sativus]
Csa6G002330	0	-6.45929	down	--	--	--	--	--	PREDICTED: receptor-like protein kinase 2-like, partial [Cucumis sativus]
Csa1G713680	0.000288389	-1.0606	down	--	--	Molecular Function: protein binding (GO:0005515);; Cellular Component: nucleus (GO:0005634);; Cellular Component: nucleoplasm (GO:0005654);; Cellular Component: mitochondrion (GO:0005739);; Biological Process: regulation of transcription, DNA-dependent (GO:0006355);; Cellular Component: plastid (GO:0009536);; Biological Process: determination of bilateral symmetry (GO:0009855);; Biological Proces…	--	LOB domain-containing protein 4 GN=T19E23.11 OS=Arabidopsis thaliana (Mouse-ear cress) PE=2 SV=1	PREDICTED: LOB domain-containing protein 4-like [Cucumis sativus]
cucumber_newGene_11	1.5385e-09	-4.97323	down	--	--	Molecular Function: binding (GO:0005488);;	--	Putative ribonuclease H protein At1g65750 GN=At1g65750 OS=Arabidopsis thaliana (Mouse-ear cress) PE=3 SV=1	PREDICTED: putative ribonuclease H protein At1g65750-like [Cucumis sativus]
Csa1G042350	2.48552e-11	1.8908	up	[KAD]	--	Molecular Function: DNA binding (GO:0003677);; Molecular Function: protein binding (GO:0005515);; Cellular Component: nucleus (GO:0005634);; Biological Process: response to stress (GO:0006950);; Biological Process: response to abiotic stimulus (GO:0009628);; Biological Process: response to ethylene stimulus (GO:0009723);; Biological Process: response to gibberellin stimulus (GO:0009739);; Biologi…	K09422|1e-64|vvi:100242243|hypothetical protein LOC100242243	Myb-related protein 340 GN=MYB340 OS=Antirrhinum majus (Garden snapdragon) PE=2 SV=1	PREDICTED: transcription factor MYB3-like [Cucumis sativus]
Csa1G665920	0	-5.83002	down	--	--	Molecular Function: carboxylesterase activity (GO:0004091);; Cellular Component: cell wall (GO:0005618);; Cellular Component: nucleus (GO:0005634);; Biological Process: lipid metabolic process (GO:0006629);; Cellular Component: chloroplast thylakoid (GO:0009534);; Biological Process: response to salicylic acid stimulus (GO:0009751);; Biological Process: stomatal complex morphogenesis (GO:0010103)…	--	GDSL esterase/lipase At5g33370 (Precursor) GN=At5g33370 OS=Arabidopsis thaliana (Mouse-ear cress) PE=2 SV=1	PREDICTED: GDSL esterase/lipase At5g33370-like [Cucumis sativus]
Csa7G380130	2.83264e-06	-1.20337	down	--	--	Biological Process: defense response to fungus (GO:0050832);;	--	Sucrose-binding protein (Precursor) GN=SBP OS=Glycine max (Soybean) PE=1 SV=1	PREDICTED: vicilin-like antimicrobial peptides 2-1-like [Cucumis sativus]
Csa7G071360	0	-5.17457	down	[G]	Carbohydrate transport and metabolism	Molecular Function: hydrolase activity, hydrolyzing O-glycosyl compounds (GO:0004553);; Biological Process: carbohydrate metabolic process (GO:0005975);;	--	--	PREDICTED: endo-1,4-beta-xylanase Z-like [Cucumis sativus]
Csa3G651750	0	-1.93925	down	[S]	Function unknown	Molecular Function: nucleotide binding (GO:0000166);; Biological Process: polysaccharide biosynthetic process (GO:0000271);; Molecular Function: peptide receptor activity (GO:0001653);; Biological Process: response to molecule of bacterial origin (GO:0002237);; Molecular Function: guanylate cyclase activity (GO:0004383);; Molecular Function: protein kinase activity (GO:0004672);; Molecular Functi…	--	Receptor-like protein kinase (Precursor) GN=INRPK1 OS=Ipomoea nil (Japanese morning glory) PE=2 SV=2	PREDICTED: receptor-like protein kinase-like [Cucumis sativus]
Csa3G128970	5.16753e-12	-1.93301	down	--	--	Molecular Function: nucleic acid binding (GO:0003676);; Biological Process: cellular process (GO:0009987);; Biological Process: primary metabolic process (GO:0044238);; Biological Process: cellular biosynthetic process (GO:0044249);; Cellular Component: intracellular part (GO:0044424);; Biological Process: response to stimulus (GO:0050896);;	K03260|0.0|rcu:RCOM_0658590|eukaryotic translation initiation factor 4g, putative	Eukaryotic translation initiation factor 4G OS=Triticum aestivum (Wheat) PE=1 SV=1	PREDICTED: eukaryotic translation initiation factor 4G-like [Cucumis sativus]
Csa1G169420	4.64414e-06	-2.76551	down	--	--	Cellular Component: cytoplasm (GO:0005737);; Cellular Component: plasma membrane (GO:0005886);; Biological Process: defense response to virus (GO:0051607);;	--	Protein NDR1 (Precursor) GN=NDR1 OS=Arabidopsis thaliana (Mouse-ear cress) PE=1 SV=1	PREDICTED: uncharacterized protein LOC101212136 [Cucumis sativus]
Csa6G014740	0	-5.8651	down	--	--	--	--	Putative E3 ubiquitin-protein ligase RING1a GN=K9L2.3 OS=Arabidopsis thaliana (Mouse-ear cress) PE=1 SV=2	hypothetical protein CGGC5_8328 [Colletotrichum gloeosporioides Nara gc5]
Csa5G418270	0	-5.16181	down	--	--	Molecular Function: ubiquitin-protein ligase activity (GO:0004842);; Molecular Function: structural molecule activity (GO:0005198);; Molecular Function: protein binding (GO:0005515);; Cellular Component: nucleus (GO:0005634);; Cellular Component: mitochondrion (GO:0005739);; Biological Process: ubiquitin-dependent protein catabolic process (GO:0006511);; Biological Process: cell adhesion (GO:0007…	--	E3 ubiquitin-protein ligase SINA-like 10 GN=At5g37930 OS=Arabidopsis thaliana (Mouse-ear cress) PE=2 SV=1	PREDICTED: uncharacterized protein LOC101209683 [Cucumis sativus]
Csa2G000790	0	2.65938	up	--	--	--	--	--	PREDICTED: uncharacterized protein LOC101219805 [Cucumis sativus]
Csa5G141040	6.83369e-08	1.57735	up	[O]	Posttranslational modification, protein turnover, chaperones	Molecular Function: serine-type endopeptidase activity (GO:0004252);; Biological Process: metabolic process (GO:0008152);; Molecular Function: serine-type peptidase activity (GO:0008236);; Cellular Component: plant-type cell wall (GO:0009505);; Cellular Component: external side of plasma membrane (GO:0009897);; Biological Process: stomatal complex morphogenesis (GO:0010103);; Biological Process: …	--	Cucumisin (Precursor) OS=Cucumis melo (Muskmelon) PE=1 SV=1	PREDICTED: cucumisin-like [Cucumis sativus]
Csa1G064730	0.00326892	1.36367	up	[R]	General function prediction only	Cellular Component: cytoplasm (GO:0005737);; Biological Process: response to salt stress (GO:0009651);; Biological Process: gibberellin metabolic process (GO:0009685);; Biological Process: response to hormone stimulus (GO:0009725);; Biological Process: organ senescence (GO:0010260);; Biological Process: cellular component organization (GO:0016043);; Biological Process: terpenoid biosynthetic proc…	--	Gibberellin 2-beta-dioxygenase 8 GN=GA2OX8 OS=Arabidopsis thaliana (Mouse-ear cress) PE=1 SV=2	PREDICTED: gibberellin 2-beta-dioxygenase 8-like [Cucumis sativus]
Csa1G077140	0	-4.25561	down	--	--	--	--	Formin-like protein 8 (Precursor) GN=FH8 OS=Oryza sativa subsp. japonica (Rice) PE=2 SV=1	PREDICTED: uncharacterized protein DDB_G0271670-like [Cicer arietinum]
Csa7G103280	1.44761e-08	-1.19816	down	--	--	--	--	--	PREDICTED: uncharacterized protein LOC101215865 [Cucumis sativus]
Csa6G501340	2.22156e-13	1.89722	up	--	--	Molecular Function: binding (GO:0005488);; Cellular Component: endoplasmic reticulum (GO:0005783);; Cellular Component: Golgi apparatus (GO:0005794);; Cellular Component: chloroplast (GO:0009507);; Biological Process: response to bacterium (GO:0009617);; Biological Process: response to organic substance (GO:0010033);; Cellular Component: membrane (GO:0016020);; Molecular Function: oxidoreductase …	--	Cytochrome P450 71A1 GN=CYP71A1 OS=Persea americana (Avocado) PE=1 SV=2	PREDICTED: cytochrome P450 71A1-like [Cucumis sativus]
Csa1G022490	6.25886e-09	1.43422	up	--	--	Cellular Component: extracellular region (GO:0005576);; Cellular Component: endoplasmic reticulum (GO:0005783);; Biological Process: defense response (GO:0006952);; Molecular Function: peptidase activity (GO:0008233);; Biological Process: response to water deprivation (GO:0009414);; Biological Process: salicylic acid metabolic process (GO:0009696);; Biological Process: response to abscisic acid s…	--	Protein ASPARTIC PROTEASE IN GUARD CELL 1 (Precursor) GN=ASPG1 OS=Arabidopsis thaliana (Mouse-ear cress) PE=1 SV=1	PREDICTED: protein ASPARTIC PROTEASE IN GUARD CELL 1-like [Cucumis sativus]
Csa3G002800	5.31374e-08	-1.23136	down	[R]	General function prediction only	Cellular Component: cytoplasm (GO:0005737);; Biological Process: vacuole organization (GO:0007033);; Biological Process: response to wounding (GO:0009611);; Biological Process: anthocyanin-containing compound biosynthetic process (GO:0009718);; Biological Process: response to sucrose stimulus (GO:0009744);; Biological Process: response to jasmonic acid stimulus (GO:0009753);; Biological Process: …	--	Naringenin,2-oxoglutarate 3-dioxygenase (Fragment) GN=AN3 OS=Petunia hybrida (Petunia) PE=1 SV=1	PREDICTED: naringenin,2-oxoglutarate 3-dioxygenase-like [Cucumis sativus]
Csa3G623960	2.12689e-06	1.81433	up	[J]	Translation, ribosomal structure and biogenesis	Molecular Function: structural constituent of ribosome (GO:0003735);; Cellular Component: mitochondrion (GO:0005739);; Biological Process: DNA-dependent transcription, elongation (GO:0006354);; Biological Process: translation (GO:0006412);; Cellular Component: plastid (GO:0009536);; Cellular Component: large ribosomal subunit (GO:0015934);;	--	50S ribosomal protein L12, chloroplastic GN=rpl12 OS=Odontella sinensis (Marine centric diatom) PE=3 SV=1	PREDICTED: 50S ribosomal protein L12, chloroplastic-like [Cucumis sativus]
Csa5G167120	0	-1.46373	down	--	--	Biological Process: respiratory burst involved in defense response (GO:0002679);; Molecular Function: DNA binding (GO:0003677);; Molecular Function: sequence-specific DNA binding transcription factor activity (GO:0003700);; Molecular Function: protein binding (GO:0005515);; Cellular Component: nucleus (GO:0005634);; Biological Process: response to cold (GO:0009409);; Biological Process: response …	--	Ethylene-responsive transcription factor ERF105 GN=ERF105 OS=Arabidopsis thaliana (Mouse-ear cress) PE=2 SV=1	PREDICTED: ethylene-responsive transcription factor 5-like [Cucumis sativus]
Csa6G515450	0.00370442	-1.22891	down	--	--	--	--	--	PREDICTED: tyrosyl-DNA phosphodiesterase 1-like [Cucumis sativus]
Csa1G599460	8.88178e-15	-1.37083	down	[J]	Translation, ribosomal structure and biogenesis	Molecular Function: RNA binding (GO:0003723);; Molecular Function: mRNA binding (GO:0003729);; Cellular Component: nucleus (GO:0005634);; Cellular Component: cytoplasm (GO:0005737);; Biological Process: nucleobase-containing compound metabolic process (GO:0006139);; Cellular Component: intracellular membrane-bounded organelle (GO:0043231);; Cellular Component: cytoplasmic part (GO:0044444);;	--	Pumilio homolog 12 GN=APUM12 OS=Arabidopsis thaliana (Mouse-ear cress) PE=2 SV=2	PREDICTED: uncharacterized protein LOC101212397 [Cucumis sativus]
Csa1G329900	2.01115e-08	1.18983	up	[S]	Function unknown	Molecular Function: iron ion transmembrane transporter activity (GO:0005381);; Cellular Component: vacuolar membrane (GO:0005774);; Cellular Component: plasma membrane (GO:0005886);; Biological Process: iron ion transport (GO:0006826);; Biological Process: oligopeptide transport (GO:0006857);; Biological Process: amino acid transport (GO:0006865);; Biological Process: response to nematode (GO:000…	--	Metal-nicotianamine transporter YSL3 GN=YSL3 OS=Arabidopsis thaliana (Mouse-ear cress) PE=2 SV=1	PREDICTED: metal-nicotianamine transporter YSL3-like [Cucumis sativus]
Csa1G132680	0	-2.02881	down	--	--	Cellular Component: nucleosome (GO:0000786);; Molecular Function: DNA binding (GO:0003677);; Cellular Component: nucleolus (GO:0005730);; Biological Process: nucleosome assembly (GO:0006334);; Cellular Component: plasmodesma (GO:0009506);; Cellular Component: chloroplast (GO:0009507);; Molecular Function: protein heterodimerization activity (GO:0046982);;	K11252|2e-88|vvi:100263369|hypothetical protein LOC100263369	Histone H2B.7 GN=At3g46030 OS=Arabidopsis thaliana (Mouse-ear cress) PE=1 SV=3	PREDICTED: histone H2B-like [Cucumis sativus]
Csa5G642130	6.9611e-14	-4.07544	down	--	--	Biological Process: developmental process involved in reproduction (GO:0003006);; Biological Process: post-embryonic development (GO:0009791);; Biological Process: cellular component organization (GO:0016043);; Cellular Component: cell part (GO:0044464);; Biological Process: system development (GO:0048731);; Biological Process: response to stimulus (GO:0050896);;	--	Proline-rich protein 4 (Precursor) GN=PRP4 OS=Arabidopsis thaliana (Mouse-ear cress) PE=2 SV=1	conserved hypothetical protein [Ricinus communis]
Csa3G126940	3.65736e-09	1.10772	up	[O]	Posttranslational modification, protein turnover, chaperones	Biological Process: maltose metabolic process (GO:0000023);; Molecular Function: glutathione transferase activity (GO:0004364);; Molecular Function: lactoylglutathione lyase activity (GO:0004462);; Cellular Component: nucleus (GO:0005634);; Cellular Component: vacuolar membrane (GO:0005774);; Cellular Component: cytosol (GO:0005829);; Cellular Component: plasma membrane (GO:0005886);; Biological …	K00799|1e-116|vvi:100254124|hypothetical protein LOC100254124	Probable glutathione S-transferase GN=HSP26-A OS=Glycine max (Soybean) PE=2 SV=1	PREDICTED: probable glutathione S-transferase-like [Cucumis sativus]
Csa4G414410	0.00586083	2.02602	up	--	--	Molecular Function: endonuclease activity (GO:0004519);; Cellular Component: mitochondrion (GO:0005739);; Biological Process: response to light stimulus (GO:0009416);; Cellular Component: chloroplast (GO:0009507);; Biological Process: chloroplast organization (GO:0009658);; Biological Process: phloem or xylem histogenesis (GO:0010087);; Biological Process: sugar mediated signaling pathway (GO:001…	--	Pentatricopeptide repeat-containing protein At3g14730 GN=PCMP-E31 OS=Arabidopsis thaliana (Mouse-ear cress) PE=2 SV=1	PREDICTED: pentatricopeptide repeat-containing protein At3g14730-like [Cucumis sativus]
Csa3G818250	0	1.74782	up	[E]	Amino acid transport and metabolism	Molecular Function: transporter activity (GO:0005215);; Molecular Function: protein binding (GO:0005515);; Cellular Component: Golgi apparatus (GO:0005794);; Cellular Component: plasma membrane (GO:0005886);; Biological Process: polysaccharide metabolic process (GO:0005976);; Biological Process: nitrogen compound metabolic process (GO:0006807);; Biological Process: transport (GO:0006810);; Biolog…	--	Probable nitrite transporter At1g68570 GN=At1g68570 OS=Arabidopsis thaliana (Mouse-ear cress) PE=2 SV=1	probable nitrite transporter At1g68570-like [Cucumis sativus]
Csa2G370580	2.83264e-06	1.20337	up	--	--	Molecular Function: AT DNA binding (GO:0003680);; Molecular Function: double-stranded DNA binding (GO:0003690);; Cellular Component: nucleus (GO:0005634);; Biological Process: chromatin organization (GO:0006325);; Biological Process: photomorphogenesis (GO:0009640);; Biological Process: leaf senescence (GO:0010150);;	--	Putative DNA-binding protein ESCAROLA GN=ESC OS=Arabidopsis thaliana (Mouse-ear cress) PE=2 SV=1	PREDICTED: putative DNA-binding protein ESCAROLA-like [Cucumis sativus]
Csa3G778280	0	2.51606	up	[IQR]	--	Molecular Function: copper ion binding (GO:0005507);; Cellular Component: cytosol (GO:0005829);; Biological Process: proline biosynthetic process (GO:0006561);; Biological Process: response to heat (GO:0009408);; Biological Process: response to water deprivation (GO:0009414);; Cellular Component: plastid (GO:0009536);; Biological Process: response to fructose stimulus (GO:0009750);; Biological Pr…	--	Momilactone A synthase OS=Oryza sativa subsp. japonica (Rice) PE=2 SV=1	PREDICTED: momilactone A synthase-like [Cucumis sativus]
Csa3G019320	3.07069e-11	-2.83231	down	--	--	--	--	Putative RING-H2 finger protein ATL21A (Precursor) GN=ATL21A OS=Arabidopsis thaliana (Mouse-ear cress) PE=3 SV=1	PREDICTED: uncharacterized protein LOC101212248 [Cucumis sativus]
Csa3G857030	5.81036e-10	-1.78917	down	--	--	Molecular Function: DNA binding (GO:0003677);; Molecular Function: chromatin binding (GO:0003682);; Molecular Function: sequence-specific DNA binding transcription factor activity (GO:0003700);; Cellular Component: nucleus (GO:0005634);; Biological Process: regulation of transcription, DNA-dependent (GO:0006355);; Cellular Component: chloroplast (GO:0009507);; Biological Process: gravitropism (GO…	--	Protein RADIALIS-like 1 GN=T22F8.150 OS=Arabidopsis thaliana (Mouse-ear cress) PE=2 SV=1	PREDICTED: protein RADIALIS-like 1-like [Cucumis sativus]
Csa4G669230	4.90859e-08	-2.69453	down	--	--	--	--	--	predicted protein [Populus trichocarpa]
Csa3G730920	1.8514e-06	1.33747	up	[RTKL]	--	Biological Process: MAPK cascade (GO:0000165);; Molecular Function: nucleotide binding (GO:0000166);; Molecular Function: protein serine/threonine kinase activity (GO:0004674);; Molecular Function: binding (GO:0005488);; Cellular Component: plasma membrane (GO:0005886);; Biological Process: regulation of transcription, DNA-dependent (GO:0006355);; Biological Process: protein targeting to membrane…	--	Probable L-type lectin-domain containing receptor kinase VI.1 (Precursor) GN=LECRK61 OS=Arabidopsis thaliana (Mouse-ear cress) PE=2 SV=1	PREDICTED: probable L-type lectin-domain containing receptor kinase VI.1-like [Cucumis sativus]
Csa3G225840	4.88498e-15	-1.52899	down	--	--	Biological Process: polysaccharide biosynthetic process (GO:0000271);; Biological Process: polysaccharide catabolic process (GO:0000272);; Cellular Component: mitochondrial respiratory chain complex III (GO:0005750);; Cellular Component: plasma membrane (GO:0005886);; Biological Process: starch metabolic process (GO:0005982);; Biological Process: glycolysis (GO:0006096);; Biological Process: calc…	--	COBRA-like protein 6 (Precursor) OS=Arabidopsis thaliana (Mouse-ear cress) PE=2 SV=2	PREDICTED: COBRA-like protein 1-like [Cucumis sativus]
Csa3G081360	5.68625e-11	-2.16485	down	--	--	Cellular Component: mitochondrion (GO:0005739);; Cellular Component: endosome (GO:0005768);; Cellular Component: Golgi apparatus (GO:0005794);; Cellular Component: trans-Golgi network (GO:0005802);; Biological Process: response to stress (GO:0006950);; Biological Process: signal transduction (GO:0007165);; Biological Process: pollen development (GO:0009555);; Biological Process: plant-type cell w…	K13648|0.0|vvi:100264056|hypothetical protein LOC100264056	Probable galacturonosyltransferase 12 GN=K5F14.3 OS=Arabidopsis thaliana (Mouse-ear cress) PE=2 SV=1	PREDICTED: probable galacturonosyltransferase 12-like [Cucumis sativus]
Csa3G011750	5.01036e-10	1.40973	up	--	--	Molecular Function: binding (GO:0005488);; Biological Process: flower development (GO:0009908);; Biological Process: cellular process (GO:0009987);; Biological Process: regulation of metabolic process (GO:0019222);; Biological Process: response to chemical stimulus (GO:0042221);; Molecular Function: metal ion binding (GO:0046872);; Biological Process: organ development (GO:0048513);; Biological P…	--	Transcriptional regulator SUPERMAN GN=K14B15.1 OS=Arabidopsis thaliana (Mouse-ear cress) PE=1 SV=1	PREDICTED: probable transcriptional regulator RABBIT EARS-like [Cucumis sativus]
Csa5G152250	0.00239497	3.39616	up	--	--	--	--	Putative late blight resistance protein homolog R1B-12 GN=R1B-12 OS=Solanum demissum (Wild potato) PE=3 SV=2	PREDICTED: uncharacterized protein LOC101213529 [Cucumis sativus]
Csa2G373500	0	-4.09126	down	--	--	--	--	Lachrymatory-factor synthase (Precursor) GN=LFS OS=Allium cepa (Onion) PE=1 SV=1	PREDICTED: uncharacterized protein LOC101204487 [Cucumis sativus]
Csa3G848250	1.74738e-09	-1.37818	down	[R]	General function prediction only	Cellular Component: nucleus (GO:0005634);; Biological Process: regulation of meristem growth (GO:0010075);; Biological Process: organ senescence (GO:0010260);; Molecular Function: protein homodimerization activity (GO:0042803);; Biological Process: regulation of epidermal cell differentiation (GO:0045604);; Biological Process: positive regulation of transcription, DNA-dependent (GO:0045893);; Mol…	--	Zinc finger protein MAGPIE GN=MGP OS=Arabidopsis thaliana (Mouse-ear cress) PE=1 SV=1	PREDICTED: zinc finger protein MAGPIE-like [Cucumis sativus]
Csa3G635870	5.9667e-11	1.0834	up	--	--	Biological Process: salicylic acid metabolic process (GO:0009696);; Biological Process: flavonoid biosynthetic process (GO:0009813);; Biological Process: shoot morphogenesis (GO:0010016);; Biological Process: response to nitrate (GO:0010167);; Biological Process: response to UV-B (GO:0010224);; Molecular Function: abscisic acid glucosyltransferase activity (GO:0010294);; Biological Process: respo…	K13691|1e-170|vvi:100243330|hypothetical protein LOC100243330	UDP-glycosyltransferase 74F2 GN=F18O19.7 OS=Arabidopsis thaliana (Mouse-ear cress) PE=1 SV=1	PREDICTED: UDP-glycosyltransferase 74F2-like [Cucumis sativus]
Csa6G301010	7.09088e-12	-3.36552	down	--	--	--	--	--	PREDICTED: uncharacterized protein LOC101221086 [Cucumis sativus]
Csa3G782630	0	-3.42235	down	--	--	Biological Process: MAPK cascade (GO:0000165);; Biological Process: respiratory burst involved in defense response (GO:0002679);; Molecular Function: ubiquitin-protein ligase activity (GO:0004842);; Cellular Component: cytosol (GO:0005829);; Biological Process: protein targeting to membrane (GO:0006612);; Biological Process: cellular membrane fusion (GO:0006944);; Biological Process: response to …	--	E3 ubiquitin-protein ligase PUB23 GN=PUB23 OS=Arabidopsis thaliana (Mouse-ear cress) PE=1 SV=1	PREDICTED: E3 ubiquitin-protein ligase PUB23-like [Cucumis sativus]
Csa1G051820	0	-2.14135	down	[S]	Function unknown	Biological Process: polysaccharide biosynthetic process (GO:0000271);; Molecular Function: protein serine/threonine kinase activity (GO:0004674);; Molecular Function: protein binding (GO:0005515);; Molecular Function: ATP binding (GO:0005524);; Cellular Component: plasma membrane (GO:0005886);; Biological Process: starch metabolic process (GO:0005982);; Biological Process: protein phosphorylation…	--	LRR receptor-like serine/threonine-protein kinase GSO1 (Precursor) GN=GSO1 OS=Arabidopsis thaliana (Mouse-ear cress) PE=2 SV=1	PREDICTED: LRR receptor-like serine/threonine-protein kinase GSO1-like [Cucumis sativus]
Csa3G842660	1.17439e-12	-2.94224	down	[Q]	Secondary metabolites biosynthesis, transport and catabolism	Biological Process: very long-chain fatty acid metabolic process (GO:0000038);; Biological Process: sulfur amino acid metabolic process (GO:0000096);; Biological Process: polysaccharide biosynthetic process (GO:0000271);; Cellular Component: nucleus (GO:0005634);; Cellular Component: endoplasmic reticulum (GO:0005783);; Biological Process: acetyl-CoA metabolic process (GO:0006084);; Biological Pr…	--	3-ketoacyl-CoA synthase 7 GN=KCS7 OS=Arabidopsis thaliana (Mouse-ear cress) PE=2 SV=1	PREDICTED: 3-ketoacyl-CoA synthase 7-like [Cucumis sativus]
Csa1G263950	4.90637e-05	1.08855	up	[R]	General function prediction only	Cellular Component: cytosol (GO:0005829);; Biological Process: vacuole organization (GO:0007033);; Biological Process: nucleotide biosynthetic process (GO:0009165);; Biological Process: response to wounding (GO:0009611);; Biological Process: response to abiotic stimulus (GO:0009628);; Biological Process: response to jasmonic acid stimulus (GO:0009753);; Biological Process: flavonoid biosynthetic …	--	Protein SRG1 GN=SRG1 OS=Arabidopsis thaliana (Mouse-ear cress) PE=2 SV=1	PREDICTED: LOW QUALITY PROTEIN: protein SRG1-like [Cucumis sativus]
cucumber_newGene_1832	3.30846e-14	1.23853	up	--	--	--	--	--	unknown [Oryza sativa Indica Group]
cucumber_newGene_1388	0	-6.04585	down	[U]	Intracellular trafficking, secretion, and vesicular transport	Biological Process: response to cold (GO:0009409);; Biological Process: response to water deprivation (GO:0009414);; Biological Process: pollen development (GO:0009555);; Biological Process: response to abscisic acid stimulus (GO:0009737);; Biological Process: flower development (GO:0009908);; Biological Process: negative regulation of autophagy (GO:0010507);; Biological Process: hyperosmotic sal…	--	HVA22-like protein j GN=HVA22J OS=Arabidopsis thaliana (Mouse-ear cress) PE=2 SV=2	PREDICTED: HVA22-like protein j-like [Cucumis sativus]
Csa5G571500	2.2479e-06	-2.51229	down	--	--	--	--	Putative fasciclin-like arabinogalactan protein 20 GN=FLA20 OS=Arabidopsis thaliana (Mouse-ear cress) PE=3 SV=1	PREDICTED: putative fasciclin-like arabinogalactan protein 20-like [Cucumis sativus]
Csa3G143610	0	-1.49227	down	[P]	Inorganic ion transport and metabolism	Biological Process: maltose metabolic process (GO:0000023);; Cellular Component: nucleus (GO:0005634);; Cellular Component: chloroplast envelope (GO:0009941);; Biological Process: starch biosynthetic process (GO:0019252);;	--	Putative ion channel POLLUX-like 2 GN=At5g43745 OS=Arabidopsis thaliana (Mouse-ear cress) PE=2 SV=1	PREDICTED: putative ion channel POLLUX-like 2-like [Cucumis sativus]
cucumber_newGene_484	0	6.15835	up	[O]	Posttranslational modification, protein turnover, chaperones	Molecular Function: catalytic activity (GO:0003824);; Molecular Function: glutathione transferase activity (GO:0004364);; Molecular Function: binding (GO:0005488);; Cellular Component: cytoplasm (GO:0005737);; Cellular Component: cytosol (GO:0005829);; Biological Process: toxin catabolic process (GO:0009407);; Cellular Component: chloroplast stroma (GO:0009570);; Biological Process: response to a…	K00799|1e-123|rcu:RCOM_0819940|glutathione-s-transferase omega, putative	Glutathione S-transferase L3 GN=GSTL3 OS=Arabidopsis thaliana (Mouse-ear cress) PE=2 SV=1	PREDICTED: glutathione S-transferase L3-like [Cucumis sativus]
Csa6G010030	0	-1.75702	down	--	--	Biological Process: respiratory burst involved in defense response (GO:0002679);; Molecular Function: protein binding (GO:0005515);; Cellular Component: mitochondrion (GO:0005739);; Biological Process: response to oxidative stress (GO:0006979);; Biological Process: response to absence of light (GO:0009646);; Biological Process: ethylene biosynthetic process (GO:0009693);; Biological Process: resp…	--	Nematode resistance protein-like HSPRO2 GN=HSPRO2 OS=Arabidopsis thaliana (Mouse-ear cress) PE=1 SV=1	PREDICTED: nematode resistance protein-like HSPRO2-like [Cucumis sativus]
cucumber_newGene_27	0	-2.05101	down	--	--	Molecular Function: nucleotide binding (GO:0000166);; Cellular Component: vacuole (GO:0005773);; Cellular Component: chloroplast stroma (GO:0009570);; Biological Process: stomatal complex morphogenesis (GO:0010103);; Biological Process: mRNA modification (GO:0016556);;	--	--	PREDICTED: uncharacterized protein LOC101211769 [Cucumis sativus]
Csa6G499170	9.24303e-05	1.4464	up	[V]	Defense mechanisms	Biological Process: drug transmembrane transport (GO:0006855);; Cellular Component: plant-type vacuole membrane (GO:0009705);; Biological Process: fruit ripening (GO:0009835);; Biological Process: proanthocyanidin biosynthetic process (GO:0010023);; Biological Process: maintenance of seed dormancy (GO:0010231);; Molecular Function: drug transmembrane transporter activity (GO:0015238);; Molecular …	--	Protein TRANSPARENT TESTA 12 GN=F17J16_80 OS=Arabidopsis thaliana (Mouse-ear cress) PE=2 SV=1	PREDICTED: protein TRANSPARENT TESTA 12-like [Cucumis sativus]
Csa7G044840	0.000109067	1.1104	up	--	--	Biological Process: transition metal ion transport (GO:0000041);; Biological Process: response to molecule of bacterial origin (GO:0002237);; Cellular Component: cell wall (GO:0005618);; Cellular Component: vacuole (GO:0005773);; Biological Process: response to abscisic acid stimulus (GO:0009737);; Biological Process: xylan metabolic process (GO:0045491);;	--	Cysteine-rich repeat secretory protein 38 (Precursor) GN=CRRSP38 OS=Arabidopsis thaliana (Mouse-ear cress) PE=2 SV=1	PREDICTED: cysteine-rich repeat secretory protein 38-like [Cucumis sativus]
Csa1G614140	0	2.23168	up	--	--	--	--	--	PREDICTED: uncharacterized protein LOC101232773 [Cucumis sativus]
Csa6G023890	0	-1.97489	down	--	--	--	--	--	PREDICTED: uncharacterized protein LOC100251518 [Vitis vinifera]
cucumber_newGene_1033	5.22915e-13	5.34362	up	--	--	--	--	--	PREDICTED: uncharacterized LOC101219216 [Cucumis sativus]
Csa7G037610	0	6.18896	up	--	--	--	--	--	PREDICTED: uncharacterized protein LOC101208804 [Cucumis sativus]
Csa1G561410	0.00164421	1.0233	up	[QR]	--	Cellular Component: nucleus (GO:0005634);; Biological Process: iron ion transport (GO:0006826);; Biological Process: pollen development (GO:0009555);; Biological Process: pollen tube growth (GO:0009860);; Biological Process: response to zinc ion (GO:0010043);; Biological Process: phloem transport (GO:0010233);; Molecular Function: nicotianamine synthase activity (GO:0030410);; Biological Process:…	K05953|1e-130|rcu:RCOM_1435160|Nicotianamine synthase, putative (EC:2.5.1.43)	Probable nicotianamine synthase 4 GN=NAS4 OS=Arabidopsis thaliana (Mouse-ear cress) PE=2 SV=1	PREDICTED: probable nicotianamine synthase 4-like [Cucumis sativus]
Csa1G701210	0	-2.79844	down	[G]	Carbohydrate transport and metabolism	Molecular Function: 6-phosphofructokinase activity (GO:0003872);; Molecular Function: ATP binding (GO:0005524);; Cellular Component: cell wall (GO:0005618);; Cellular Component: 6-phosphofructokinase complex (GO:0005945);; Biological Process: fructose 6-phosphate metabolic process (GO:0006002);; Biological Process: acetyl-CoA biosynthetic process (GO:0006085);; Biological Process: glycolysis (GO:…	K00895|0.0|pop:POPTR_1093153|pyrophosphate-dependent phosphofructokinase (EC:2.7.1.90)	Pyrophosphate--fructose 6-phosphate 1-phosphotransferase subunit beta GN=PFP-BETA OS=Ricinus communis (Castor bean) PE=3 SV=1	PREDICTED: pyrophosphate--fructose 6-phosphate 1-phosphotransferase subunit beta 1-like [Cucumis sativus]
Csa6G000710	0.00233634	-1.61105	down	--	--	Cellular Component: endosome (GO:0005768);; Cellular Component: Golgi apparatus (GO:0005794);; Cellular Component: trans-Golgi network (GO:0005802);; Cellular Component: plasma membrane (GO:0005886);; Biological Process: purine nucleobase transport (GO:0006863);; Molecular Function: organic anion transmembrane transporter activity (GO:0008514);; Biological Process: pollen exine formation (GO:0010…	--	Probable sugar phosphate/phosphate translocator At3g17430 GN=At3g17430 OS=Arabidopsis thaliana (Mouse-ear cress) PE=2 SV=1	unknown [Picea sitchensis]
Csa5G582740	4.1237e-07	-3.39442	down	--	--	--	--	--	PREDICTED: uncharacterized protein LOC101214069 [Cucumis sativus]
CsaUNG033670	6.08148e-05	2.33144	up	--	--	--	--	--	PREDICTED: uncharacterized protein LOC101215662 [Cucumis sativus]
Csa7G062780	8.26444e-07	1.05085	up	--	--	Molecular Function: peroxidase activity (GO:0004601);; Molecular Function: copper ion binding (GO:0005507);; Molecular Function: calcium ion binding (GO:0005509);; Molecular Function: ATP binding (GO:0005524);; Molecular Function: calcium-dependent phospholipid binding (GO:0005544);; Cellular Component: cell wall (GO:0005618);; Cellular Component: nucleus (GO:0005634);; Cellular Component: mitoch…	--	Annexin D2 GN=MXK3.27 OS=Arabidopsis thaliana (Mouse-ear cress) PE=2 SV=1	PREDICTED: annexin D2-like [Cucumis sativus]
Csa3G027720	8.04924e-09	1.04056	up	[E]	Amino acid transport and metabolism	Molecular Function: protein binding (GO:0005515);; Cellular Component: Golgi apparatus (GO:0005794);; Cellular Component: plasma membrane (GO:0005886);; Biological Process: oligopeptide transport (GO:0006857);; Biological Process: response to water deprivation (GO:0009414);; Cellular Component: plasmodesma (GO:0009506);; Biological Process: response to wounding (GO:0009611);; Biological Process: …	--	Nitrate transporter 1.1 OS=Arabidopsis thaliana (Mouse-ear cress) PE=1 SV=1	PREDICTED: nitrate transporter 1.1-like [Cucumis sativus]
Csa3G180260	3.96465e-08	-2.24707	down	--	--	Molecular Function: DNA binding (GO:0003677);; Molecular Function: sequence-specific DNA binding transcription factor activity (GO:0003700);; Cellular Component: nucleus (GO:0005634);; Biological Process: regulation of transcription, DNA-dependent (GO:0006355);; Biological Process: response to heat (GO:0009408);; Biological Process: response to water deprivation (GO:0009414);; Cellular Component:…	--	Dehydration-responsive element-binding protein 1A GN=At4g25480 OS=Arabidopsis thaliana (Mouse-ear cress) PE=1 SV=2	PREDICTED: dehydration-responsive element-binding protein 1C-like [Cucumis sativus]
Csa3G592690	0	2.34462	up	[GC]	--	Biological Process: toxin catabolic process (GO:0009407);; Biological Process: response to UV (GO:0009411);; Biological Process: response to abiotic stimulus (GO:0009628);; Biological Process: salicylic acid metabolic process (GO:0009696);; Biological Process: anthocyanin-containing compound biosynthetic process (GO:0009718);; Biological Process: shoot morphogenesis (GO:0010016);; Molecular Funct…	--	UDP-glycosyltransferase 74E2 GN=UGT74E2 OS=Arabidopsis thaliana (Mouse-ear cress) PE=1 SV=1	PREDICTED: UDP-glycosyltransferase 74E2-like [Cucumis sativus]
Csa6G014510	0.00366383	-2.13725	down	--	--	--	--	--	PREDICTED: uncharacterized protein LOC101754445 [Setaria italica]
Csa4G280600	0.00781092	2.38117	up	--	--	Cellular Component: chloroplast (GO:0009507);;	--	--	PREDICTED: transmembrane protein 45A-like [Cucumis sativus]
Csa6G505230	5.06667e-06	-1.02035	down	--	--	Cellular Component: nucleus (GO:0005634);; Biological Process: glycolysis (GO:0006096);; Biological Process: water transport (GO:0006833);; Biological Process: hyperosmotic response (GO:0006972);; Biological Process: Golgi organization (GO:0007030);; Biological Process: circadian rhythm (GO:0007623);; Molecular Function: zinc ion binding (GO:0008270);; Biological Process: response to temperature …	--	Probable salt tolerance-like protein At1g78600 GN=At1g78600 OS=Arabidopsis thaliana (Mouse-ear cress) PE=1 SV=2	PREDICTED: probable salt tolerance-like protein At1g78600-like [Cucumis sativus]
Csa5G365160	0.00135142	-1.06416	down	--	--	Molecular Function: nucleic acid binding (GO:0003676);; Molecular Function: sequence-specific DNA binding transcription factor activity (GO:0003700);; Molecular Function: binding (GO:0005488);; Cellular Component: nucleus (GO:0005634);; Biological Process: regulation of transcription, DNA-dependent (GO:0006355);; Molecular Function: zinc ion binding (GO:0008270);; Biological Process: flavonoid bi…	--	Protein TRANSPARENT TESTA 1 GN=TT1 OS=Arabidopsis thaliana (Mouse-ear cress) PE=2 SV=1	PREDICTED: protein TRANSPARENT TESTA 1-like [Cucumis sativus]
Csa6G052820	1.041e-09	1.55208	up	[S]	Function unknown	Biological Process: transition metal ion transport (GO:0000041);; Molecular Function: nucleotide binding (GO:0000166);; Biological Process: polysaccharide biosynthetic process (GO:0000271);; Biological Process: response to molecule of bacterial origin (GO:0002237);; Molecular Function: protein kinase activity (GO:0004672);; Molecular Function: protein serine/threonine kinase activity (GO:0004674)…	--	Probable LRR receptor-like serine/threonine-protein kinase At1g34110 (Precursor) GN=At1g34110 OS=Arabidopsis thaliana (Mouse-ear cress) PE=2 SV=2	PREDICTED: probable LRR receptor-like serine/threonine-protein kinase At1g34110-like [Cucumis sativus]
Csa7G049230	0	-2.30562	down	--	--	Biological Process: MAPK cascade (GO:0000165);; Biological Process: respiratory burst involved in defense response (GO:0002679);; Molecular Function: sequence-specific DNA binding transcription factor activity (GO:0003700);; Molecular Function: protein binding (GO:0005515);; Cellular Component: nucleolus (GO:0005730);; Cellular Component: cytosol (GO:0005829);; Biological Process: transcription, …	--	Ethylene-responsive transcription factor 4 GN=At3g15210 OS=Arabidopsis thaliana (Mouse-ear cress) PE=1 SV=1	PREDICTED: ethylene-responsive transcription factor 9-like [Cucumis sativus]
Csa3G842060	9.26912e-09	-1.64051	down	--	--	Molecular Function: peroxidase activity (GO:0004601);; Molecular Function: copper ion binding (GO:0005507);; Molecular Function: ATP binding (GO:0005524);; Cellular Component: cell wall (GO:0005618);; Cellular Component: mitochondrion (GO:0005739);; Cellular Component: vacuolar membrane (GO:0005774);; Cellular Component: cytosol (GO:0005829);; Cellular Component: plasma membrane (GO:0005886);; Bi…	--	Annexin D8 GN=T2L20 OS=Arabidopsis thaliana (Mouse-ear cress) PE=2 SV=2	PREDICTED: annexin D8-like [Cucumis sativus]
Csa6G017030	0.00234295	1.43289	up	--	--	Biological Process: MAPK cascade (GO:0000165);; Biological Process: respiratory burst involved in defense response (GO:0002679);; Molecular Function: DNA binding (GO:0003677);; Molecular Function: sequence-specific DNA binding transcription factor activity (GO:0003700);; Molecular Function: protein binding (GO:0005515);; Cellular Component: nucleolus (GO:0005730);; Cellular Component: plasma memb…	--	Ethylene-responsive transcription factor ERF110 GN=ERF110 OS=Arabidopsis thaliana (Mouse-ear cress) PE=2 SV=2	PREDICTED: ethylene-responsive transcription factor ABR1-like [Cucumis sativus]
Csa2G245430	4.79527e-08	-3.30247	down	--	--	Molecular Function: 1-phosphatidylinositol 4-kinase activity (GO:0004430);; Biological Process: phosphatidylinositol biosynthetic process (GO:0006661);; Biological Process: signal transduction (GO:0007165);; Cellular Component: chloroplast (GO:0009507);; Molecular Function: kinase activity (GO:0016301);; Biological Process: phosphorylation (GO:0016310);; Molecular Function: phosphotransferase act…	K00888|0.0|vvi:100265765|hypothetical protein LOC100265765	Phosphatidylinositol 4-kinase alpha GN=F13F21.23 OS=Arabidopsis thaliana (Mouse-ear cress) PE=1 SV=2	PREDICTED: phosphatidylinositol 4-kinase alpha-like [Cucumis sativus]
Csa7G428920	0	-8.08878	down	--	--	Molecular Function: fatty acid binding (GO:0005504);; Cellular Component: extracellular region (GO:0005576);; Cellular Component: mitochondrion (GO:0005739);; Biological Process: lipid transport (GO:0006869);; Molecular Function: zinc ion binding (GO:0008270);; Molecular Function: lipid binding (GO:0008289);; Biological Process: systemic acquired resistance, salicylic acid mediated signaling path…	--	Putative lipid-transfer protein DIR1 (Precursor) GN=DIR1 OS=Arabidopsis thaliana (Mouse-ear cress) PE=1 SV=1	PREDICTED: putative lipid-transfer protein DIR1-like [Cucumis sativus]
Csa5G517190	1.12455e-07	-2.84403	down	--	--	--	--	--	PREDICTED: uncharacterized protein LOC101214322 [Cucumis sativus]
Csa3G194400	0.000344939	-2.96286	down	--	--	Cellular Component: plasma membrane (GO:0005886);; Biological Process: embryo sac development (GO:0009553);; Biological Process: pollen development (GO:0009555);; Biological Process: embryo development (GO:0009790);; Cellular Component: membrane (GO:0016020);; Molecular Function: identical protein binding (GO:0042802);; Cellular Component: cell part (GO:0044464);;	--	Protein GAMETE EXPRESSED 1 (Precursor) GN=GEX1 OS=Arabidopsis thaliana (Mouse-ear cress) PE=1 SV=1	PREDICTED: protein GAMETE EXPRESSED 1-like [Cucumis sativus]
Csa6G404250	7.00088e-08	-2.02574	down	--	--	Molecular Function: profilin binding (GO:0005522);; Cellular Component: cell wall (GO:0005618);; Cellular Component: nucleus (GO:0005634);; Cellular Component: plasma membrane (GO:0005886);; Cellular Component: cell-cell junction (GO:0005911);; Biological Process: response to UV (GO:0009411);; Biological Process: tissue development (GO:0009888);; Biological Process: cell tip growth (GO:0009932);;…	--	Formin-like protein 4 (Precursor) GN=FH4 OS=Arabidopsis thaliana (Mouse-ear cress) PE=1 SV=2	PREDICTED: formin-like protein 8-like [Cucumis sativus]
Csa5G239640	3.44169e-15	1.10789	up	--	--	Biological Process: MAPK cascade (GO:0000165);; Molecular Function: nucleic acid binding (GO:0003676);; Molecular Function: RNA-directed RNA polymerase activity (GO:0003968);; Cellular Component: nucleus (GO:0005634);; Cellular Component: nucleolus (GO:0005730);; Biological Process: chromatin silencing (GO:0006342);; Biological Process: regulation of transcription, DNA-dependent (GO:0006355);; Bi…	--	RNA-dependent RNA polymerase 1 GN=F10B6.19 OS=Arabidopsis thaliana (Mouse-ear cress) PE=2 SV=1	RNA-dependent RNA polymerase 1-like [Cucumis sativus]
Csa1G340430	0.000651943	-1.50379	down	--	--	Molecular Function: sequence-specific DNA binding transcription factor activity (GO:0003700);; Molecular Function: protein binding (GO:0005515);; Cellular Component: nucleus (GO:0005634);; Biological Process: macromolecule biosynthetic process (GO:0009059);; Biological Process: nucleotide biosynthetic process (GO:0009165);; Biological Process: response to water deprivation (GO:0009414);; Biologic…	--	Ethylene-responsive transcription factor WIN1 GN=F9L1.31 OS=Arabidopsis thaliana (Mouse-ear cress) PE=2 SV=1	PREDICTED: ethylene-responsive transcription factor WIN1-like [Cucumis sativus]
Csa1G422470	0.00949118	-2.68646	down	--	--	Molecular Function: hydrolase activity, hydrolyzing O-glycosyl compounds (GO:0004553);; Cellular Component: cell wall (GO:0005618);; Cellular Component: Golgi apparatus (GO:0005794);; Biological Process: cellular glucan metabolic process (GO:0006073);; Biological Process: response to heat (GO:0009408);; Biological Process: response to cold (GO:0009409);; Cellular Component: plant-type cell wall (…	K14504|1e-178|rcu:RCOM_1630040|hypothetical protein	Probable xyloglucan endotransglucosylase/hydrolase protein 23 (Precursor) GN=F14M19.90 OS=Arabidopsis thaliana (Mouse-ear cress) PE=2 SV=1	probable xyloglucan endotransglucosylase/hydrolase protein 23-like precursor [Cucumis sativus]
Csa5G156120	2.52035e-06	-1.36566	down	[E]	Amino acid transport and metabolism	Cellular Component: extracellular region (GO:0005576);; Biological Process: alcohol metabolic process (GO:0006066);; Biological Process: nitrogen compound metabolic process (GO:0006807);; Biological Process: cell-cell signaling (GO:0007267);; Molecular Function: choline dehydrogenase activity (GO:0008812);; Biological Process: embryo sac development (GO:0009553);; Biological Process: fatty acid o…	--	Protein HOTHEAD (Precursor) GN=F3N23.17 OS=Arabidopsis thaliana (Mouse-ear cress) PE=1 SV=1	PREDICTED: protein HOTHEAD-like [Cucumis sativus]
Csa7G014500	4.88498e-15	1.2738	up	[HC]	--	Molecular Function: monooxygenase activity (GO:0004497);; Cellular Component: mitochondrion (GO:0005739);; Biological Process: response to stress (GO:0006950);; Biological Process: toxin catabolic process (GO:0009407);; Cellular Component: chloroplast (GO:0009507);; Biological Process: response to abiotic stimulus (GO:0009628);; Biological Process: response to cyclopentenone (GO:0010583);; Biolog…	--	Zeaxanthin epoxidase, chloroplastic (Precursor) OS=Solanum lycopersicum (Tomato) PE=2 SV=1	PREDICTED: FAD-dependent urate hydroxylase-like [Cucumis sativus]
Csa1G278500	0	2.29315	up	--	--	Biological Process: aromatic compound biosynthetic process (GO:0019438);; Cellular Component: intracellular membrane-bounded organelle (GO:0043231);; Cellular Component: cytoplasmic part (GO:0044444);; Molecular Function: organic cyclic compound binding (GO:0097159);;	--	Glycine-rich cell wall structural protein 2 (Precursor) OS=Oryza sativa subsp. japonica (Rice) PE=2 SV=1	PREDICTED: uncharacterized LOC101204868 [Cucumis sativus]
Csa6G116160	0	-6.40528	down	[MG]	--	Biological Process: alternative nuclear mRNA splicing, via spliceosome (GO:0000380);; Molecular Function: double-stranded DNA binding (GO:0003690);; Molecular Function: single-stranded DNA binding (GO:0003697);; Molecular Function: mRNA binding (GO:0003729);; Molecular Function: protein kinase activity (GO:0004672);; Molecular Function: calmodulin binding (GO:0005516);; Cellular Component: cell w…	--	Tetraketide alpha-pyrone reductase 1 GN=F23E12.20 OS=Arabidopsis thaliana (Mouse-ear cress) PE=2 SV=1	PREDICTED: tetraketide alpha-pyrone reductase 1-like [Cucumis sativus]
Csa5G623640	0	-6.69776	down	--	--	--	--	--	annexin [Cucumis melo subsp. melo]
cucumber_newGene_466	0	1.19969	up	--	--	Cellular Component: cell wall (GO:0005618);; Cellular Component: nucleolus (GO:0005730);; Cellular Component: vacuolar membrane (GO:0005774);; Biological Process: cellular protein modification process (GO:0006464);; Biological Process: ubiquitin-dependent protein catabolic process (GO:0006511);; Biological Process: protein targeting to vacuole (GO:0006623);; Biological Process: aging (GO:0007568)…	--	40S ribosomal protein S27a-1 (Precursor) OS=Arabidopsis thaliana (Mouse-ear cress) PE=1 SV=2	polyubiquitin 14 [Arabidopsis thaliana]
Csa4G017150	2.55351e-15	1.27538	up	[GC]	--	Biological Process: lipid metabolic process (GO:0006629);; Molecular Function: transferase activity, transferring hexosyl groups (GO:0016758);; Molecular Function: UDP-glucosyltransferase activity (GO:0035251);; Cellular Component: cytoplasmic part (GO:0044444);; Biological Process: pigment biosynthetic process (GO:0046148);; Biological Process: response to stimulus (GO:0050896);;	--	UDP-glycosyltransferase 92A1 GN=UGT92A1 OS=Arabidopsis thaliana (Mouse-ear cress) PE=2 SV=1	PREDICTED: UDP-glycosyltransferase 92A1-like [Cucumis sativus]
Csa4G004980	2.26547e-09	1.46178	up	--	--	Biological Process: response to absence of light (GO:0009646);;	--	--	PREDICTED: uncharacterized protein LOC101224984 [Cucumis sativus]
Csa5G206420	4.21741e-05	1.2958	up	[R]	General function prediction only	Molecular Function: iron ion binding (GO:0005506);; Cellular Component: cytoplasm (GO:0005737);; Biological Process: vacuole organization (GO:0007033);; Biological Process: response to wounding (GO:0009611);; Biological Process: response to fungus (GO:0009620);; Biological Process: response to abiotic stimulus (GO:0009628);; Biological Process: jasmonic acid biosynthetic process (GO:0009695);; Bi…	--	Leucoanthocyanidin dioxygenase GN=ANS OS=Malus domestica (Apple) PE=2 SV=1	PREDICTED: leucoanthocyanidin dioxygenase-like [Cucumis sativus]
Csa3G597290	0.00044359	-1.16975	down	--	--	Biological Process: maltose metabolic process (GO:0000023);; Molecular Function: methyltransferase activity (GO:0008168);; Biological Process: mRNA modification (GO:0016556);; Biological Process: starch biosynthetic process (GO:0019252);; Biological Process: methylation (GO:0032259);;	--	--	PREDICTED: uncharacterized protein LOC101221941 [Cucumis sativus]
Csa3G838720	0.00284065	-1.54692	down	--	--	Molecular Function: hydrolase activity, hydrolyzing O-glycosyl compounds (GO:0004553);; Cellular Component: plasma membrane (GO:0005886);; Biological Process: sucrose biosynthetic process (GO:0005986);; Biological Process: galactose metabolic process (GO:0006012);; Biological Process: response to oxidative stress (GO:0006979);; Biological Process: response to water deprivation (GO:0009414);; Cell…	--	Probable galactinol--sucrose galactosyltransferase 5 OS=Arabidopsis thaliana (Mouse-ear cress) PE=1 SV=1	PREDICTED: probable galactinol--sucrose galactosyltransferase 5-like [Cucumis sativus]
Csa7G239030	2.44633e-07	-1.35785	down	--	--	Cellular Component: nucleus (GO:0005634);; Cellular Component: vacuole (GO:0005773);; Cellular Component: chloroplast (GO:0009507);;	--	--	PREDICTED: uncharacterized protein LOC101215745 [Cucumis sativus]
Csa7G428990	0	2.10643	up	[G]	Carbohydrate transport and metabolism	Molecular Function: glucan exo-1,3-beta-glucosidase activity (GO:0004338);; Molecular Function: hydrolase activity, hydrolyzing O-glycosyl compounds (GO:0004553);; Molecular Function: beta-galactosidase activity (GO:0004565);; Cellular Component: extracellular region (GO:0005576);; Cellular Component: mitochondrion (GO:0005739);; Cellular Component: Golgi apparatus (GO:0005794);; Cellular Compone…	--	Vicianin hydrolase (Precursor; Fragment) OS=Vicia sativa subsp. nigra (Common vetch) PE=1 SV=1	PREDICTED: vicianin hydrolase-like [Cucumis sativus]
Csa6G516930	6.45228e-05	3.08344	up	[GEPR]	--	Molecular Function: sugar:hydrogen symporter activity (GO:0005351);; Cellular Component: nucleus (GO:0005634);; Cellular Component: vacuole (GO:0005773);; Cellular Component: plasma membrane (GO:0005886);; Cellular Component: integral to plasma membrane (GO:0005887);; Biological Process: protein folding (GO:0006457);; Biological Process: purine nucleobase transport (GO:0006863);; Molecular Functi…	--	Sugar carrier protein C GN=STC OS=Ricinus communis (Castor bean) PE=2 SV=1	PREDICTED: sugar carrier protein C-like [Cucumis sativus]
Csa1G045670	1.19682e-13	1.10312	up	[O]	Posttranslational modification, protein turnover, chaperones	Molecular Function: binding (GO:0005488);; Molecular Function: ATP binding (GO:0005524);; Cellular Component: nucleus (GO:0005634);; Cellular Component: mitochondrion (GO:0005739);; Cellular Component: endoplasmic reticulum (GO:0005783);; Biological Process: response to stress (GO:0006950);; Biological Process: gamete generation (GO:0007276);; Biological Process: biosynthetic process (GO:0009058)…	--	26S protease regulatory subunit 6A homolog OS=Oryza sativa subsp. japonica (Rice) PE=2 SV=2	PREDICTED: uncharacterized protein LOC101216763 [Cucumis sativus]
Csa4G279870	3.39941e-05	1.2384	up	[I]	Lipid transport and metabolism	Molecular Function: carboxylesterase activity (GO:0004091);; Molecular Function: binding (GO:0005488);; Cellular Component: nucleus (GO:0005634);; Cellular Component: cytoplasm (GO:0005737);; Biological Process: amino acid transport (GO:0006865);; Biological Process: defense response (GO:0006952);; Biological Process: metabolic process (GO:0008152);; Biological Process: cell death (GO:0008219);; …	--	Probable carboxylesterase 15 GN=CXE15 OS=Arabidopsis thaliana (Mouse-ear cress) PE=2 SV=1	PREDICTED: probable carboxylesterase 15-like [Cucumis sativus]
Csa1G572420	3.33067e-16	2.01063	up	[T]	Signal transduction mechanisms	Biological Process: transition metal ion transport (GO:0000041);; Biological Process: two-component signal transduction system (phosphorelay) (GO:0000160);; Cellular Component: nucleus (GO:0005634);; Cellular Component: cytoplasm (GO:0005737);; Cellular Component: cytosol (GO:0005829);; Biological Process: DNA-dependent DNA replication (GO:0006261);; Biological Process: double-strand break repair…	K14490|6e-66|rcu:RCOM_1429810|Histidine-containing phosphotransfer protein, putative (EC:1.3.1.74)	Histidine-containing phosphotransfer protein 1 GN=MIL23.8 OS=Arabidopsis thaliana (Mouse-ear cress) PE=1 SV=1	PREDICTED: histidine-containing phosphotransfer protein 1-like [Cucumis sativus]
Csa4G642460	0	-1.6899	down	--	--	Cellular Component: nucleus (GO:0005634);; Biological Process: response to oxidative stress (GO:0006979);; Biological Process: response to cold (GO:0009409);; Biological Process: response to water deprivation (GO:0009414);; Biological Process: response to wounding (GO:0009611);; Biological Process: response to high light intensity (GO:0009644);; Biological Process: response to ethylene stimulus (…	--	Zinc finger protein ZAT10 GN=T22C5.18 OS=Arabidopsis thaliana (Mouse-ear cress) PE=2 SV=1	PREDICTED: zinc finger protein ZAT10-like [Cucumis sativus]
Csa6G206350	1.13861e-07	-1.95504	down	--	--	Molecular Function: binding (GO:0005488);; Biological Process: nucleoside triphosphate catabolic process (GO:0009143);; Molecular Function: hydrolase activity (GO:0016787);;	K01519|1e-10|zma:100283993|pco148511	Inosine triphosphate pyrophosphatase OS=Zea mays (Maize) PE=2 SV=1	TPA: hypothetical protein ZEAMMB73_946257 [Zea mays]
Csa1G574980	0.00438995	1.05046	up	[V]	Defense mechanisms	Cellular Component: plasma membrane (GO:0005886);; Biological Process: drug transmembrane transport (GO:0006855);; Biological Process: response to hormone stimulus (GO:0009725);; Biological Process: cellular process (GO:0009987);; Molecular Function: drug transmembrane transporter activity (GO:0015238);; Molecular Function: antiporter activity (GO:0015297);; Cellular Component: membrane (GO:00160…	--	MATE efflux family protein 5 GN=F3L12.12 OS=Arabidopsis thaliana (Mouse-ear cress) PE=3 SV=1	PREDICTED: multidrug and toxin extrusion protein 2-like [Cucumis sativus]
Csa6G006750	1.21014e-14	-2.42689	down	--	--	--	--	--	PREDICTED: uncharacterized protein LOC101219791 [Cucumis sativus]
Csa5G514470	0	-8.07468	down	--	--	Molecular Function: DNA binding (GO:0003677);; Molecular Function: protein binding (GO:0005515);; Cellular Component: nucleus (GO:0005634);; Biological Process: anatomical structure morphogenesis (GO:0009653);; Biological Process: response to hormone stimulus (GO:0009725);; Biological Process: flower development (GO:0009908);; Biological Process: epidermal cell differentiation (GO:0009913);; Biol…	--	Transcription factor ABORTED MICROSPORES GN=F12A24.9 OS=Arabidopsis thaliana (Mouse-ear cress) PE=1 SV=2	PREDICTED: transcription factor ABORTED MICROSPORES-like [Cucumis sativus]
Csa3G047820	0	-3.03257	down	--	--	Cellular Component: nucleus (GO:0005634);; Cellular Component: cytosol (GO:0005829);; Cellular Component: plasma membrane (GO:0005886);; Biological Process: starch catabolic process (GO:0005983);; Biological Process: autophagy (GO:0006914);; Biological Process: response to water deprivation (GO:0009414);; Cellular Component: chloroplast (GO:0009507);; Biological Process: regulation of meristem st…	--	Inactive beta-amylase 4, chloroplastic (Precursor) GN=MDF20.14 OS=Arabidopsis thaliana (Mouse-ear cress) PE=2 SV=1	PREDICTED: inactive beta-amylase 4, chloroplastic-like [Cucumis sativus]
Csa7G419590	7.92267e-11	1.63381	up	[U]	Intracellular trafficking, secretion, and vesicular transport	Cellular Component: nucleus (GO:0005634);; Biological Process: toxin catabolic process (GO:0009407);; Biological Process: response to ethylene stimulus (GO:0009723);; Biological Process: abscisic acid mediated signaling pathway (GO:0009738);; Biological Process: response to cyclopentenone (GO:0010583);; Biological Process: methylglyoxal catabolic process to D-lactate (GO:0019243);; Biological Pro…	--	--	PREDICTED: uncharacterized protein LOC101214858 [Cucumis sativus]
CsaUNG008860	6.07629e-05	-3.70195	down	--	--	--	--	CYSTM1 family protein A GN=At2g41420 OS=Arabidopsis thaliana (Mouse-ear cress) PE=3 SV=1	PREDICTED: CYSTM1 family protein A-like [Cucumis sativus]
Csa7G420800	6.63993e-08	-4.76384	down	[E]	Amino acid transport and metabolism	Molecular Function: lactoylglutathione lyase activity (GO:0004462);; Cellular Component: cytoplasm (GO:0005737);; Biological Process: carbohydrate metabolic process (GO:0005975);; Biological Process: seed germination (GO:0009845);; Biological Process: terpenoid biosynthetic process (GO:0016114);; Biological Process: lipid storage (GO:0019915);; Biological Process: response to freezing (GO:0050826…	--	Lactoylglutathione lyase GN=GLX1 OS=Solanum lycopersicum (Tomato) PE=2 SV=1	PREDICTED: lactoylglutathione lyase-like [Cucumis sativus]
Csa7G044280	4.44089e-16	-4.53989	down	--	--	Cellular Component: intracellular part (GO:0044424);;	--	Ubiquitin (Precursor) OS=Phytophthora infestans (Potato late blight fungus) PE=1 SV=2	PREDICTED: polyubiquitin-like [Cucumis sativus]
Csa5G615280	2.1119e-05	-3.41498	down	[Q]	Secondary metabolites biosynthesis, transport and catabolism	Molecular Function: monooxygenase activity (GO:0004497);; Molecular Function: iron ion binding (GO:0005506);; Cellular Component: mitochondrion (GO:0005739);; Molecular Function: electron carrier activity (GO:0009055);; Cellular Component: chloroplast (GO:0009507);; Biological Process: flower development (GO:0009908);; Biological Process: vernalization response (GO:0010048);; Biological Process: …	--	Cytochrome P450 77A3 GN=CYP77A3 OS=Glycine max (Soybean) PE=2 SV=1	predicted protein [Populus trichocarpa]
Csa3G119780	3.61933e-14	-1.61702	down	--	--	--	--	Leucine-rich repeat extensin-like protein 5 (Precursor) GN=LRX5 OS=Arabidopsis thaliana (Mouse-ear cress) PE=2 SV=2	PREDICTED: uncharacterized protein LOC101212280 [Cucumis sativus]
Csa6G492230	0	2.15206	up	[Q]	Secondary metabolites biosynthesis, transport and catabolism	Biological Process: terpenoid metabolic process (GO:0006721);; Biological Process: response to UV (GO:0009411);; Biological Process: response to auxin stimulus (GO:0009733);; Biological Process: flavonoid biosynthetic process (GO:0009813);; Cellular Component: membrane (GO:0016020);; Molecular Function: flavonoid 3'-monooxygenase activity (GO:0016711);; Molecular Function: oxygen binding (GO:0019…	--	Isoflavone 2&apos;-hydroxylase GN=CYP81E1 OS=Glycyrrhiza echinata (Licorice) PE=1 SV=2	PREDICTED: isoflavone 2&apos;-hydroxylase-like [Cucumis sativus]
Csa3G150150	5.50223e-11	1.57994	up	--	--	--	--	--	PREDICTED: uncharacterized protein LOC101204674 [Cucumis sativus]
Csa2G369740	1.58616e-07	1.01021	up	--	--	Molecular Function: purine nucleobase transmembrane transporter activity (GO:0005345);; Cellular Component: integral to plasma membrane (GO:0005887);; Biological Process: purine nucleobase transport (GO:0006863);; Cellular Component: chloroplast (GO:0009507);; Biological Process: cytokinin transport (GO:0010184);; Molecular Function: purine nucleoside transmembrane transporter activity (GO:001521…	--	Purine permease 1 GN=PUP1 OS=Arabidopsis thaliana (Mouse-ear cress) PE=1 SV=1	PREDICTED: purine permease 3-like [Cucumis sativus]
Csa3G825140	1.2196e-05	1.1054	up	--	--	Cellular Component: plasma membrane (GO:0005886);; Biological Process: amino acid transport (GO:0006865);; Molecular Function: amino acid transmembrane transporter activity (GO:0015171);; Cellular Component: membrane (GO:0016020);; Cellular Component: integral to membrane (GO:0016021);; Biological Process: regulation of biological process (GO:0050789);; Biological Process: response to stimulus (G…	--	Lysine histidine transporter-like 3 GN=At1g61270 OS=Arabidopsis thaliana (Mouse-ear cress) PE=3 SV=2	PREDICTED: vacuolar amino acid transporter 1-like [Cucumis sativus]
Csa3G119240	0	1.5879	up	[K]	Transcription	Molecular Function: transcription regulatory region sequence-specific DNA binding (GO:0000976);; Molecular Function: sequence-specific DNA binding transcription factor activity (GO:0003700);; Cellular Component: nucleus (GO:0005634);; Biological Process: transcription, DNA-dependent (GO:0006351);; Biological Process: response to desiccation (GO:0009269);; Biological Process: response to cold (GO:…	--	Homeobox-leucine zipper protein ATHB-12 GN=ATHB-12 OS=Arabidopsis thaliana (Mouse-ear cress) PE=2 SV=1	PREDICTED: homeobox-leucine zipper protein ATHB-7-like [Cucumis sativus]
Csa1G008560	7.9618e-10	-1.60845	down	[E]	Amino acid transport and metabolism	Molecular Function: transporter activity (GO:0005215);; Molecular Function: calcium ion binding (GO:0005509);; Molecular Function: protein binding (GO:0005515);; Cellular Component: Golgi apparatus (GO:0005794);; Cellular Component: plasma membrane (GO:0005886);; Biological Process: polysaccharide metabolic process (GO:0005976);; Biological Process: nitrogen compound metabolic process (GO:0006807…	--	Nitrate transporter 1.2 GN=T17F3.12 OS=Arabidopsis thaliana (Mouse-ear cress) PE=1 SV=1	nitrate transporter 1.2-like [Cucumis sativus]
Csa1G597730	0	-4.76903	down	--	--	Biological Process: defense response to insect (GO:0002213);; Molecular Function: sequence-specific DNA binding transcription factor activity (GO:0003700);; Cellular Component: nucleus (GO:0005634);; Biological Process: transcription, DNA-dependent (GO:0006351);; Biological Process: response to cold (GO:0009409);; Biological Process: response to water deprivation (GO:0009414);; Biological Process…	--	Ethylene-responsive transcription factor ERF017 GN=ERF017 OS=Arabidopsis thaliana (Mouse-ear cress) PE=2 SV=1	PREDICTED: ethylene-responsive transcription factor ERF017-like [Cucumis sativus]
Csa6G014830	1.11022e-15	-1.45559	down	[K]	Transcription	Cellular Component: nucleus (GO:0005634);; Cellular Component: cytosol (GO:0005829);; Biological Process: response to stress (GO:0006950);; Biological Process: anatomical structure morphogenesis (GO:0009653);; Biological Process: cell differentiation (GO:0030154);; Biological Process: root development (GO:0048364);;	--	Abscisic stress-ripening protein 2 GN=ASR2 OS=Solanum lycopersicum (Tomato) PE=4 SV=1	PREDICTED: uncharacterized protein LOC101213577 [Cucumis sativus]
Csa1G153540	0	-6.08249	down	--	--	Biological Process: signal transduction (GO:0007165);; Biological Process: multicellular organismal development (GO:0007275);; Cellular Component: intracellular part (GO:0044424);;	K14490|9e-11|osa:4346300|Os08g0557700	Histidine-containing phosphotransfer protein 5 GN=AHP5 OS=Arabidopsis thaliana (Mouse-ear cress) PE=1 SV=2	PREDICTED: histidine-containing phosphotransfer protein 5-like [Cucumis sativus]
Csa5G582210	2.03008e-08	-1.97126	down	--	--	Molecular Function: carboxylesterase activity (GO:0004091);; Cellular Component: extracellular region (GO:0005576);;	--	--	PREDICTED: GDSL esterase/lipase At1g71691-like [Cucumis sativus]
Csa1G319810	7.41761e-08	-1.77259	down	--	--	--	--	--	PREDICTED: uncharacterized protein LOC101219116 [Cucumis sativus]
Csa1G013790	0	-3.9678	down	--	--	--	--	--	hypothetical protein PRUPE_ppa021832mg [Prunus persica]
Csa2G005340	2.12053e-14	-1.95208	down	--	--	Cellular Component: mitochondrion (GO:0005739);; Cellular Component: plastid (GO:0009536);; Biological Process: shoot development (GO:0048367);;	--	--	predicted protein [Populus trichocarpa]
Csa6G495000	0	1.67709	up	--	--	Molecular Function: peroxidase activity (GO:0004601);; Molecular Function: protein binding (GO:0005515);; Cellular Component: extracellular region (GO:0005576);; Cellular Component: vacuolar membrane (GO:0005774);; Cellular Component: cytosol (GO:0005829);; Biological Process: iron ion transport (GO:0006826);; Biological Process: response to oxidative stress (GO:0006979);; Biological Process: res…	K00430|0.0|rcu:RCOM_0578390|Peroxidase 73 precursor, putative (EC:1.11.1.7)	Peroxidase 73 (Precursor) GN=K8K14.13 OS=Arabidopsis thaliana (Mouse-ear cress) PE=1 SV=1	PREDICTED: peroxidase 73-like [Cucumis sativus]
Csa5G139730	0	4.90685	up	--	--	Biological Process: polysaccharide catabolic process (GO:0000272);; Molecular Function: lysozyme activity (GO:0003796);; Molecular Function: chitinase activity (GO:0004568);; Cellular Component: extracellular space (GO:0005615);; Biological Process: chitin catabolic process (GO:0006032);; Cellular Component: intracellular membrane-bounded organelle (GO:0043231);; Cellular Component: cytoplasmic p…	--	Acidic endochitinase (Precursor) OS=Cucumis sativus (Cucumber) PE=1 SV=1	PREDICTED: acidic endochitinase-like [Cucumis sativus]
Csa6G512860	0.00118843	1.01333	up	--	--	--	--	Probable E3 ubiquitin-protein ligase LUL4 GN=F28L1.8 OS=Arabidopsis thaliana (Mouse-ear cress) PE=2 SV=1	PREDICTED: uncharacterized protein LOC101211804 [Cucumis sativus]
Csa4G091880	2.33147e-15	-1.27792	down	[QR]	--	Cellular Component: nucleus (GO:0005634);; Cellular Component: cytoplasm (GO:0005737);; Cellular Component: cytosol (GO:0005829);; Cellular Component: plasma membrane (GO:0005886);; Biological Process: polyamine catabolic process (GO:0006598);; Cellular Component: plasmodesma (GO:0009506);; Biological Process: response to wounding (GO:0009611);; Biological Process: coumarin biosynthetic process (…	K05279|0.0|rcu:RCOM_0596300|o-methyltransferase, putative (EC:2.1.1.68)	Caffeic acid 3-O-methyltransferase 1 GN=OMT1 OS=Populus tremuloides (Quaking aspen) PE=1 SV=1	PREDICTED: caffeic acid 3-O-methyltransferase-like [Cucumis sativus]
Csa5G606310	4.46341e-06	1.14422	up	--	--	Biological Process: MAPK cascade (GO:0000165);; Biological Process: response to hypoxia (GO:0001666);; Molecular Function: DNA binding (GO:0003677);; Molecular Function: sequence-specific DNA binding transcription factor activity (GO:0003700);; Cellular Component: nucleus (GO:0005634);; Biological Process: protein targeting to membrane (GO:0006612);; Biological Process: response to cold (GO:00094…	--	NAC transcription factor 29 GN=At1g69490 OS=Arabidopsis thaliana (Mouse-ear cress) PE=2 SV=1	PREDICTED: NAC transcription factor 29-like [Cucumis sativus]
Csa4G431960	1.98643e-11	3.32726	up	--	--	Molecular Function: protein binding (GO:0005515);; Biological Process: signal transduction (GO:0007165);; Cellular Component: chloroplast (GO:0009507);; Biological Process: systemic acquired resistance (GO:0009627);; Biological Process: defense response to bacterium, incompatible interaction (GO:0009816);; Biological Process: regulation of defense response (GO:0031347);; Biological Process: cellu…	--	Sigma factor binding protein 1, chloroplastic (Precursor) GN=SIB1 OS=Arabidopsis thaliana (Mouse-ear cress) PE=1 SV=1	PREDICTED: uncharacterized protein LOC100808231 [Glycine max]
Csa5G266850	2.61791e-13	-1.41496	down	[L]	Replication, recombination and repair	Molecular Function: protein binding (GO:0005515);; Biological Process: embryo sac development (GO:0009553);; Biological Process: virus induced gene silencing (GO:0009616);; Biological Process: pollen-pistil interaction (GO:0009875);; Biological Process: pollen tube guidance (GO:0010183);; Biological Process: posttranscriptional gene silencing by RNA (GO:0035194);;	--	Probable helicase MAGATAMA 3 GN=MAA3 OS=Arabidopsis thaliana (Mouse-ear cress) PE=2 SV=1	PREDICTED: uncharacterized protein LOC101212224 [Cucumis sativus]
Csa4G053260	1.92219e-09	-3.94044	down	[M]	Cell wall/membrane/envelope biogenesis	Cellular Component: endoplasmic reticulum (GO:0005783);; Cellular Component: Golgi apparatus (GO:0005794);; Cellular Component: plasma membrane (GO:0005886);; Biological Process: purine nucleobase transport (GO:0006863);; Biological Process: plant-type cell wall biogenesis (GO:0009832);; Cellular Component: membrane (GO:0016020);; Molecular Function: transferase activity, transferring glycosyl gr…	--	Cellulose synthase-like protein G3 OS=Arabidopsis thaliana (Mouse-ear cress) PE=2 SV=2	PREDICTED: cellulose synthase-like protein G3-like [Cucumis sativus]
Csa3G088930	0	-5.72967	down	--	--	Biological Process: MAPK cascade (GO:0000165);; Biological Process: response to molecule of bacterial origin (GO:0002237);; Biological Process: respiratory burst involved in defense response (GO:0002679);; Cellular Component: nucleus (GO:0005634);; Biological Process: regulation of transcription, DNA-dependent (GO:0006355);; Biological Process: protein targeting to membrane (GO:0006612);; Biologi…	K14487|0.0|rcu:RCOM_0032550|Indole-3-acetic acid-amido synthetase GH3.6, putative	Indole-3-acetic acid-amido synthetase GH3.6 GN=F24B18.13 OS=Arabidopsis thaliana (Mouse-ear cress) PE=1 SV=1	PREDICTED: indole-3-acetic acid-amido synthetase GH3.6-like [Cucumis sativus]
cucumber_newGene_1437	2.38593e-05	-1.07997	down	--	--	--	--	--	PREDICTED: uncharacterized LOC101218478, partial [Cucumis sativus]
cucumber_newGene_101	4.00337e-07	-3.03067	down	--	--	--	--	Non-specific lipid-transfer protein 2 OS=Prunus armeniaca (Apricot) PE=1 SV=1	Uncharacterized protein isoform 1 [Theobroma cacao]
Csa3G731120	3.02602e-09	1.83291	up	--	--	--	--	--	PREDICTED: uncharacterized protein LOC101211240 [Cucumis sativus]
Csa6G092550	2.45645e-08	-1.12255	down	--	--	Biological Process: anatomical structure morphogenesis (GO:0009653);; Biological Process: root morphogenesis (GO:0010015);; Biological Process: regulation of hormone levels (GO:0010817);; Biological Process: cellular component organization (GO:0016043);; Biological Process: cell growth (GO:0016049);; Biological Process: primary metabolic process (GO:0044238);; Cellular Component: cell part (GO:00…	--	Vegetative cell wall protein gp1 (Precursor) GN=GP1 OS=Chlamydomonas reinhardtii (Chlamydomonas smithii) PE=2 SV=1	PREDICTED: uncharacterized protein LOC101219402 [Cucumis sativus]
Csa3G841990	6.88338e-15	-4.44607	down	--	--	Cellular Component: extracellular region (GO:0005576);; Cellular Component: plasmodesma (GO:0009506);; Biological Process: gibberellic acid mediated signaling pathway (GO:0009740);; Biological Process: response to sucrose stimulus (GO:0009744);; Biological Process: response to glucose stimulus (GO:0009749);; Biological Process: response to fructose stimulus (GO:0009750);; Biological Process: resp…	--	Protein GAST1 (Precursor) GN=GAST1 OS=Solanum lycopersicum (Tomato) PE=2 SV=1	PREDICTED: protein GAST1-like [Cucumis sativus]
Csa5G579020	0.000257469	-1.48319	down	--	--	Molecular Function: protein binding (GO:0005515);; Cellular Component: cytosol (GO:0005829);; Cellular Component: chloroplast (GO:0009507);; Biological Process: trichome differentiation (GO:0010026);; Biological Process: regulation of epidermal cell division (GO:0010482);; Biological Process: intracellular transport (GO:0046907);; Biological Process: root hair cell differentiation (GO:0048765);; …	--	Putative GEM-like protein 8 GN=At5g23370 OS=Arabidopsis thaliana (Mouse-ear cress) PE=3 SV=1	PREDICTED: putative GEM-like protein 8-like [Cucumis sativus]
Csa1G050320	5.49166e-09	-2.98063	down	--	--	Cellular Component: Golgi apparatus (GO:0005794);; Molecular Function: transferase activity, transferring glycosyl groups (GO:0016757);; Cellular Component: intracellular membrane-bounded organelle (GO:0043231);; Cellular Component: cytoplasmic part (GO:0044444);;	--	Uncharacterized protein At1g04910 GN=At1g04910 OS=Arabidopsis thaliana (Mouse-ear cress) PE=1 SV=1	PREDICTED: DUF246 domain-containing protein At1g04910-like [Cucumis sativus]
Csa3G151520	0	-5.24083	down	--	--	Cellular Component: extracellular region (GO:0005576);; Biological Process: defense response (GO:0006952);; Molecular Function: peptidase activity (GO:0008233);; Biological Process: salicylic acid metabolic process (GO:0009696);; Biological Process: response to endogenous stimulus (GO:0009719);; Biological Process: response to organic substance (GO:0010033);; Biological Process: regulation of cel…	--	Aspartic proteinase CDR1 (Precursor) GN=CDR1 OS=Arabidopsis thaliana (Mouse-ear cress) PE=1 SV=1	PREDICTED: probable aspartic protease At2g35615-like [Cucumis sativus]
Csa7G426580	0	-3.1756	down	[K]	Transcription	Biological Process: RNA splicing, via endonucleolytic cleavage and ligation (GO:0000394);; Cellular Component: DNA-directed RNA polymerase IV complex (GO:0000418);; Cellular Component: DNA-directed RNA polymerase V complex (GO:0000419);; Molecular Function: binding (GO:0005488);; Cellular Component: DNA-directed RNA polymerase II, core complex (GO:0005665);; Biological Process: transcription from…	K03008|1e-55|ath:AT3G52090|NRPB11	DNA-directed RNA polymerase II subunit RPB11 GN=RPB13.6 OS=Arabidopsis thaliana (Mouse-ear cress) PE=2 SV=1	PREDICTED: DNA-directed RNA polymerase II subunit RPB11-like [Cucumis sativus]
Csa2G070310	0	-2.99011	down	[O]	Posttranslational modification, protein turnover, chaperones	Molecular Function: protease binding (GO:0002020);; Molecular Function: receptor activity (GO:0004872);; Molecular Function: KDEL sequence binding (GO:0005046);; Molecular Function: ATP binding (GO:0005524);; Cellular Component: cell wall (GO:0005618);; Cellular Component: mitochondrion (GO:0005739);; Cellular Component: vacuolar membrane (GO:0005774);; Cellular Component: endoplasmic reticulum l…	--	Heat shock 70 kDa protein GN=HSP70 OS=Glycine max (Soybean) PE=1 SV=1	PREDICTED: heat shock 70 kDa protein-like [Cucumis sativus]
Csa3G014360	0	-1.86806	down	[Q]	Secondary metabolites biosynthesis, transport and catabolism	Molecular Function: binding (GO:0005488);; Cellular Component: endoplasmic reticulum (GO:0005783);; Biological Process: steroid biosynthetic process (GO:0006694);; Biological Process: response to UV (GO:0009411);; Biological Process: response to red or far red light (GO:0009639);; Biological Process: abscisic acid metabolic process (GO:0009687);; Biological Process: unidimensional cell growth (GO…	--	Beta-amyrin 11-oxidase GN=CYP88D6 OS=Glycyrrhiza uralensis (Chinese licorice) PE=1 SV=1	PREDICTED: beta-amyrin 11-oxidase-like, partial [Cucumis sativus]
Csa3G386310	7.5579e-05	-4.27712	down	--	--	Cellular Component: cytoplasmic membrane-bounded vesicle (GO:0016023);;	--	Legumin A basic chain (Precursor) GN=LEGA OS=Gossypium hirsutum (Upland cotton) PE=2 SV=2	PREDICTED: 11S globulin subunit beta-like [Cucumis sativus]
Csa7G043670	1.68878e-08	1.0708	up	[V]	Defense mechanisms	Cellular Component: plasma membrane (GO:0005886);; Biological Process: drug transmembrane transport (GO:0006855);; Biological Process: purine nucleobase transport (GO:0006863);; Cellular Component: plant-type vacuole membrane (GO:0009705);; Biological Process: proanthocyanidin biosynthetic process (GO:0010023);; Biological Process: maintenance of seed dormancy (GO:0010231);; Molecular Function: d…	--	Protein TRANSPARENT TESTA 12 GN=F17J16_80 OS=Arabidopsis thaliana (Mouse-ear cress) PE=2 SV=1	PREDICTED: protein TRANSPARENT TESTA 12-like [Cucumis sativus]
CsaUNG012430	4.68514e-14	5.44078	up	--	--	Cellular Component: vacuolar membrane (GO:0005774);; Biological Process: steroid biosynthetic process (GO:0006694);; Biological Process: pattern specification process (GO:0007389);; Biological Process: regulation of cell size (GO:0008361);; Cellular Component: plant-type cell wall (GO:0009505);; Biological Process: plant-type cell wall organization (GO:0009664);; Biological Process: plant-type ce…	--	Fasciclin-like arabinogalactan protein 10 (Precursor) GN=FLA10 OS=Arabidopsis thaliana (Mouse-ear cress) PE=1 SV=1	PREDICTED: fasciclin-like arabinogalactan protein 8-like [Cucumis sativus]
cucumber_newGene_1678	7.64718e-06	1.14591	up	--	--	--	--	--	retrotransposon protein [Cucumis melo subsp. melo]
Csa2G315900	0	-2.98668	down	--	--	Biological Process: defense response to insect (GO:0002213);; Molecular Function: DNA binding (GO:0003677);; Molecular Function: chitinase activity (GO:0004568);; Molecular Function: structural constituent of cell wall (GO:0005199);; Molecular Function: protein binding (GO:0005515);; Cellular Component: extracellular region (GO:0005576);; Biological Process: chitin catabolic process (GO:0006032);…	--	Sulfated surface glycoprotein 185 (Precursor) OS=Volvox carteri (Green alga) PE=1 SV=1	PREDICTED: inactive rhomboid protein 1-like, partial [Cucumis sativus]
Csa3G850600	6.0642e-10	2.49319	up	[RTKL]	--	Biological Process: respiratory burst involved in defense response (GO:0002679);; Molecular Function: protein kinase activity (GO:0004672);; Biological Process: iron ion transport (GO:0006826);; Biological Process: embryo development ending in seed dormancy (GO:0009793);; Biological Process: endosperm development (GO:0009960);; Biological Process: response to zinc ion (GO:0010043);; Biological Pr…	--	Probable LRR receptor-like serine/threonine-protein kinase At1g51880 (Precursor) GN=At1g51880 OS=Arabidopsis thaliana (Mouse-ear cress) PE=2 SV=1	PREDICTED: probable LRR receptor-like serine/threonine-protein kinase At1g51880-like [Cucumis sativus]
Csa2G075970	0	-3.30174	down	[R]	General function prediction only	Biological Process: reproduction (GO:0000003);; Cellular Component: chromosome (GO:0005694);; Cellular Component: nucleolus (GO:0005730);; Biological Process: DNA metabolic process (GO:0006259);; Biological Process: chromatin silencing (GO:0006342);; Molecular Function: zinc ion binding (GO:0008270);; Cellular Component: plasmodesma (GO:0009506);; Biological Process: post-embryonic development (G…	--	Histone-lysine N-methyltransferase SUVR4 GN=T27C4.2 OS=Arabidopsis thaliana (Mouse-ear cress) PE=2 SV=2	PREDICTED: histone-lysine N-methyltransferase SUVR4-like [Cucumis sativus]
Csa6G523360	2.96881e-06	1.06631	up	--	--	--	--	--	PREDICTED: uncharacterized protein LOC101215500 [Cucumis sativus]
Csa7G450780	0.00129851	-3.45184	down	[G]	Carbohydrate transport and metabolism	Biological Process: respiratory burst involved in defense response (GO:0002679);; Molecular Function: sucrose alpha-glucosidase activity (GO:0004575);; Cellular Component: extracellular region (GO:0005576);; Cellular Component: cell wall (GO:0005618);; Cellular Component: plasma membrane (GO:0005886);; Biological Process: carbohydrate metabolic process (GO:0005975);; Biological Process: starch me…	K01193|0.0|vvi:100232951|CWINV	Beta-fructofuranosidase, insoluble isoenzyme CWINV1 (Precursor) GN=MMM17.26 OS=Arabidopsis thaliana (Mouse-ear cress) PE=1 SV=1	PREDICTED: beta-fructofuranosidase, insoluble isoenzyme CWINV1-like [Cucumis sativus]
Csa1G033250	7.69541e-10	1.20415	up	--	--	Molecular Function: sequence-specific DNA binding transcription factor activity (GO:0003700);; Cellular Component: nucleus (GO:0005634);; Biological Process: pattern specification process (GO:0007389);; Biological Process: guard cell differentiation (GO:0010052);; Biological Process: stomatal movement (GO:0010118);; Molecular Function: sequence-specific DNA binding (GO:0043565);; Biological Proce…	--	Cyclic dof factor 3 GN=F1P2.50 OS=Arabidopsis thaliana (Mouse-ear cress) PE=1 SV=2	PREDICTED: dof zinc finger protein DOF3.3-like [Cucumis sativus]
Csa5G146930	2.46767e-09	-2.0214	down	--	--	Biological Process: response to wounding (GO:0009611);; Biological Process: response to hormone stimulus (GO:0009725);; Biological Process: cellular process (GO:0009987);;	--	--	hypothetical protein ARALYDRAFT_473474 [Arabidopsis lyrata subsp. lyrata]
Csa4G631570	3.72835e-12	-1.00407	down	--	--	Molecular Function: hydrolase activity, hydrolyzing O-glycosyl compounds (GO:0004553);; Cellular Component: plasma membrane (GO:0005886);; Biological Process: sucrose biosynthetic process (GO:0005986);; Biological Process: response to oxidative stress (GO:0006979);; Biological Process: metabolic process (GO:0008152);; Biological Process: response to water deprivation (GO:0009414);; Cellular Compo…	--	Probable galactinol--sucrose galactosyltransferase 1 OS=Arabidopsis thaliana (Mouse-ear cress) PE=2 SV=1	PREDICTED: probable galactinol--sucrose galactosyltransferase 1-like [Cucumis sativus]
Csa7G432520	1.50923e-11	1.02197	up	--	--	Cellular Component: extracellular region (GO:0005576);; Cellular Component: plasma membrane (GO:0005886);; Cellular Component: anchored to membrane (GO:0031225);; Cellular Component: intracellular membrane-bounded organelle (GO:0043231);; Biological Process: cellular metabolic process (GO:0044237);; Cellular Component: cytoplasmic part (GO:0044444);;	--	Cucumber peeling cupredoxin OS=Cucumis sativus (Cucumber) PE=1 SV=3	PREDICTED: uncharacterized protein LOC101207314 [Cucumis sativus]
Csa3G180390	0	-7.3442	down	--	--	Biological Process: transport (GO:0006810);;	--	Protein MEN-8 (Precursor) GN=MEN-8 OS=Silene latifolia (White campion) PE=3 SV=1	PREDICTED: protein MEN-8-like [Cucumis sativus]
Csa6G058200	4.60042e-07	1.5976	up	--	--	Biological Process: cell morphogenesis involved in differentiation (GO:0000904);; Molecular Function: structural constituent of cell wall (GO:0005199);; Molecular Function: protein binding (GO:0005515);; Cellular Component: plant-type cell wall (GO:0009505);; Cellular Component: plasmodesma (GO:0009506);; Biological Process: response to abiotic stimulus (GO:0009628);; Biological Process: response…	--	Extensin-1 (Precursor) GN=F22K20.3 OS=Arabidopsis thaliana (Mouse-ear cress) PE=2 SV=2	RecName: Full=Extensin-1; Short=AtExt1; Short=AtExt4; Flags: Precursor
cucumber_newGene_1616	0	-5.20156	down	--	--	Molecular Function: DNA binding (GO:0003677);; Cellular Component: nucleus (GO:0005634);; Biological Process: regulation of transcription, DNA-dependent (GO:0006355);; Molecular Function: zinc ion binding (GO:0008270);; Biological Process: flower development (GO:0009908);; Molecular Function: histone-lysine N-methyltransferase activity (GO:0018024);; Biological Process: histone lysine methylation…	--	Histone-lysine N-methyltransferase ATX1 GN=T9H9.17 OS=Arabidopsis thaliana (Mouse-ear cress) PE=1 SV=2	hypothetical protein SORBIDRAFT_02g016820 [Sorghum bicolor]
Csa6G044530	3.33067e-16	-1.28568	down	[Q]	Secondary metabolites biosynthesis, transport and catabolism	Molecular Function: monooxygenase activity (GO:0004497);; Molecular Function: iron ion binding (GO:0005506);; Cellular Component: mitochondrion (GO:0005739);; Molecular Function: electron carrier activity (GO:0009055);; Biological Process: response to UV (GO:0009411);; Cellular Component: chloroplast (GO:0009507);; Biological Process: flower development (GO:0009908);; Biological Process: response…	K00517|0.0|ath:AT5G04660|CYP77A4	Cytochrome P450 77A3 GN=CYP77A3 OS=Glycine max (Soybean) PE=2 SV=1	PREDICTED: cytochrome P450 77A3-like [Cucumis sativus]
Csa6G176420	0	-7.86414	down	[RTKL]	--	Biological Process: activation of MAPKK activity (GO:0000186);; Biological Process: defense response to oomycetes (GO:0002229);; Molecular Function: MAP kinase kinase kinase activity (GO:0004709);; Molecular Function: protein serine/threonine/tyrosine kinase activity (GO:0004712);; Molecular Function: protein tyrosine kinase activity (GO:0004713);; Molecular Function: protein binding (GO:0005515)…	--	Serine/threonine-protein kinase EDR1 GN=F22O13.20 OS=Arabidopsis thaliana (Mouse-ear cress) PE=1 SV=1	PREDICTED: serine/threonine-protein kinase TNNI3K-like [Cucumis sativus]
Csa3G174550	0	-5.56673	down	[G]	Carbohydrate transport and metabolism	Cellular Component: mitochondrion (GO:0005739);; Biological Process: alkaloid biosynthetic process (GO:0009821);; Biological Process: plant-type cell wall modification (GO:0009827);; Biological Process: pollen tube growth (GO:0009860);; Biological Process: pollen exine formation (GO:0010584);; Molecular Function: strictosidine synthase activity (GO:0016844);;	--	Strictosidine synthase (Precursor; Fragment) GN=STR1 OS=Rauvolfia mannii PE=3 SV=1	PREDICTED: adipocyte plasma membrane-associated protein-like [Cucumis sativus]
Csa7G073450	0	2.78985	up	[GC]	--	Cellular Component: cytosol (GO:0005829);; Biological Process: metabolic process (GO:0008152);; Biological Process: toxin catabolic process (GO:0009407);; Cellular Component: chloroplast (GO:0009507);; Biological Process: response to ethylene stimulus (GO:0009723);; Biological Process: response to UV-B (GO:0010224);; Molecular Function: abscisic acid glucosyltransferase activity (GO:0010294);; Bi…	--	UDP-glucosyl transferase 73B2 GN=UGT73B2 OS=Arabidopsis thaliana (Mouse-ear cress) PE=1 SV=1	PREDICTED: UDP-glycosyltransferase 73B3-like [Cucumis sativus]
cucumber_newGene_837	0	-6.17855	down	--	--	Biological Process: microtubule cytoskeleton organization (GO:0000226);; Biological Process: telomere maintenance (GO:0000723);; Cellular Component: nucleus (GO:0005634);; Biological Process: DNA replication (GO:0006260);; Biological Process: chromatin silencing (GO:0006342);; Biological Process: cell proliferation (GO:0008283);; Biological Process: regulation of meristem structural organization …	--	CRC domain-containing protein TSO1 GN=TSO1 OS=Arabidopsis thaliana (Mouse-ear cress) PE=1 SV=1	unnamed protein product [Vitis vinifera]
Csa7G027830	0.000132864	-1.90936	down	--	--	--	--	--	PREDICTED: uncharacterized protein LOC101221709 [Cucumis sativus]
Csa2G035470	1.77201e-08	1.35114	up	[E]	Amino acid transport and metabolism	Molecular Function: aminopeptidase activity (GO:0004177);; Cellular Component: vacuole (GO:0005773);; Cellular Component: cytosol (GO:0005829);; Biological Process: gluconeogenesis (GO:0006094);; Biological Process: glycolysis (GO:0006096);; Biological Process: proteolysis (GO:0006508);; Biological Process: protein targeting to vacuole (GO:0006623);; Biological Process: water transport (GO:000683…	K01255|0.0|pop:POPTR_911639|hypothetical protein	Leucine aminopeptidase 3, chloroplastic (Precursor) GN=At4g30920 OS=Arabidopsis thaliana (Mouse-ear cress) PE=2 SV=2	PREDICTED: leucine aminopeptidase 1-like [Cucumis sativus]
Csa6G486800	0.00950379	1.52002	up	--	--	--	--	--	predicted protein [Populus trichocarpa]
Csa3G180440	5.9589e-12	5.23943	up	[R]	General function prediction only	Biological Process: transition metal ion transport (GO:0000041);; Molecular Function: sequence-specific DNA binding transcription factor activity (GO:0003700);; Molecular Function: transcription cofactor activity (GO:0003712);; Cellular Component: nucleus (GO:0005634);; Cellular Component: vacuole (GO:0005773);; Cellular Component: plasma membrane (GO:0005886);; Biological Process: protein target…	--	CEN-like protein 1 GN=CET1 OS=Nicotiana tabacum (Common tobacco) PE=2 SV=1	CEN-like protein 1-like [Cucumis sativus]
Csa7G420830	4.58189e-13	-1.90048	down	--	--	Molecular Function: carboxypeptidase activity (GO:0004180);; Molecular Function: serine-type carboxypeptidase activity (GO:0004185);; Cellular Component: extracellular space (GO:0005615);; Cellular Component: vacuole (GO:0005773);; Biological Process: proteolysis (GO:0006508);; Biological Process: microtubule nucleation (GO:0007020);; Biological Process: brassinosteroid mediated signaling pathway…	K13289|0.0|vvi:100248271|hypothetical protein LOC100248271	Serine carboxypeptidase-like 40 (Precursor) GN=SCPL40 OS=Arabidopsis thaliana (Mouse-ear cress) PE=2 SV=2	PREDICTED: serine carboxypeptidase-like 40-like [Cucumis sativus]
Csa3G865440	0	-2.32492	down	--	--	Molecular Function: DNA binding (GO:0003677);; Molecular Function: sequence-specific DNA binding transcription factor activity (GO:0003700);; Cellular Component: nucleus (GO:0005634);; Biological Process: regulation of transcription, DNA-dependent (GO:0006355);; Biological Process: anatomical structure morphogenesis (GO:0009653);; Biological Process: plant-type cell wall modification (GO:0009827)…	K09264|2e-83|vvi:100233029|AP3	Floral homeotic protein DEFICIENS GN=DEFA OS=Antirrhinum majus (Garden snapdragon) PE=1 SV=1	PREDICTED: floral homeotic protein DEFICIENS-like [Cucumis sativus]
Csa5G647530	0	1.36919	up	[S]	Function unknown	Molecular Function: binding (GO:0005488);; Biological Process: defense response (GO:0006952);; Biological Process: signal transduction (GO:0007165);; Cellular Component: intracellular membrane-bounded organelle (GO:0043231);; Molecular Function: ADP binding (GO:0043531);; Cellular Component: cytoplasmic part (GO:0044444);; Biological Process: localization (GO:0051179);;	--	TMV resistance protein N GN=N OS=Nicotiana glutinosa (Tobacco) PE=1 SV=1	PREDICTED: TMV resistance protein N-like [Cucumis sativus]
Csa3G098550	0	-4.29687	down	[MG]	--	Molecular Function: nucleic acid binding (GO:0003676);; Molecular Function: binding (GO:0005488);; Molecular Function: calmodulin binding (GO:0005516);; Cellular Component: nucleus (GO:0005634);; Cellular Component: endoplasmic reticulum (GO:0005783);; Biological Process: tRNA modification (GO:0006400);; Biological Process: transport (GO:0006810);; Biological Process: response to osmotic stress (…	--	Bifunctional dihydroflavonol 4-reductase/flavanone 4-reductase GN=DFR OS=Malus domestica (Apple) PE=1 SV=1	PREDICTED: bifunctional dihydroflavonol 4-reductase/flavanone 4-reductase-like [Cucumis sativus]
Csa3G177910	1.86886e-05	-1.43407	down	--	--	Cellular Component: mitochondrion (GO:0005739);; Molecular Function: zinc ion binding (GO:0008270);; Molecular Function: transferase activity, transferring phosphorus-containing groups (GO:0016772);;	--	Pentatricopeptide repeat-containing protein At5g12100, mitochondrial (Precursor) GN=At5g12100 OS=Arabidopsis thaliana (Mouse-ear cress) PE=2 SV=1	PREDICTED: pentatricopeptide repeat-containing protein At5g12100, mitochondrial-like [Fragaria vesca subsp. vesca]
Csa6G524620	0	-1.60929	down	--	--	Cellular Component: cytosol (GO:0005829);; Cellular Component: plasma membrane (GO:0005886);; Biological Process: chloroplast relocation (GO:0009902);; Cellular Component: intracellular membrane-bounded organelle (GO:0043231);;	--	Auxilin-related protein 2 GN=At4g12770 OS=Arabidopsis thaliana (Mouse-ear cress) PE=1 SV=1	PREDICTED: uncharacterized protein LOC101213807 [Cucumis sativus]
Csa3G681660	0.000884564	1.08309	up	--	--	Molecular Function: serine-type carboxypeptidase activity (GO:0004185);; Cellular Component: extracellular region (GO:0005576);; Cellular Component: extracellular space (GO:0005615);; Cellular Component: vacuole (GO:0005773);; Biological Process: proteolysis (GO:0006508);; Biological Process: microtubule nucleation (GO:0007020);; Biological Process: brassinosteroid mediated signaling pathway (GO:…	--	Serine carboxypeptidase-like 35 (Precursor) GN=SCPL35 OS=Arabidopsis thaliana (Mouse-ear cress) PE=2 SV=1	PREDICTED: serine carboxypeptidase-like 35-like [Cucumis sativus]
Csa6G513790	2.3228e-11	-1.84413	down	--	--	--	--	--	PREDICTED: uncharacterized protein LOC101218032 [Cucumis sativus]
Csa7G073680	1.42129e-08	1.51856	up	[Q]	Secondary metabolites biosynthesis, transport and catabolism	Molecular Function: iron ion binding (GO:0005506);; Cellular Component: extracellular region (GO:0005576);; Cellular Component: endoplasmic reticulum (GO:0005783);; Biological Process: steroid biosynthetic process (GO:0006694);; Molecular Function: electron carrier activity (GO:0009055);; Biological Process: response to UV (GO:0009411);; Biological Process: response to water deprivation (GO:00094…	K09843|0.0|pop:POPTR_704322|CYP707A12v1	Abscisic acid 8&apos;-hydroxylase 4 GN=CYP707A4 OS=Arabidopsis thaliana (Mouse-ear cress) PE=2 SV=2	PREDICTED: abscisic acid 8&apos;-hydroxylase 4-like [Cucumis sativus]
Csa6G489970	1.95818e-10	-1.2452	down	--	--	Molecular Function: binding (GO:0005488);; Cellular Component: nucleus (GO:0005634);; Biological Process: protein localization (GO:0008104);; Biological Process: cellular process (GO:0009987);; Biological Process: regulation of biological process (GO:0050789);;	--	B3 domain-containing transcription factor VRN1 GN=VRN1 OS=Arabidopsis thaliana (Mouse-ear cress) PE=1 SV=1	PREDICTED: uncharacterized LOC101221625 [Cucumis sativus]
Csa4G290830	1.97919e-07	-1.75358	down	--	--	Molecular Function: nucleic acid binding (GO:0003676);; Molecular Function: binding (GO:0005488);; Cellular Component: nucleus (GO:0005634);; Biological Process: regulation of transcription, DNA-dependent (GO:0006355);; Biological Process: response to abiotic stimulus (GO:0009628);; Biological Process: post-embryonic development (GO:0009791);; Biological Process: flavonoid biosynthetic process (G…	--	Protein TRANSPARENT TESTA 1 GN=TT1 OS=Arabidopsis thaliana (Mouse-ear cress) PE=2 SV=1	PREDICTED: protein TRANSPARENT TESTA 1-like [Cucumis sativus]
Csa6G497180	0.00217051	1.58865	up	[C]	Energy production and conversion	Molecular Function: DNA binding (GO:0003677);; Molecular Function: phosphoenolpyruvate carboxykinase (ATP) activity (GO:0004612);; Molecular Function: ATP binding (GO:0005524);; Cellular Component: nucleolus (GO:0005730);; Cellular Component: cytosol (GO:0005829);; Biological Process: gluconeogenesis (GO:0006094);; Biological Process: defense response to fungus, incompatible interaction (GO:00098…	K01610|0.0|pop:POPTR_816402|phosphoenolpyruvate carboxykinase (ATP) (EC:4.1.1.49)	Phosphoenolpyruvate carboxykinase [ATP] GN=PCKA OS=Arabidopsis thaliana (Mouse-ear cress) PE=1 SV=1	PREDICTED: phosphoenolpyruvate carboxykinase [ATP]-like [Cucumis sativus]
Csa6G152350	5.85088e-14	-1.3509	down	--	--	Biological Process: MAPK cascade (GO:0000165);; Molecular Function: DNA binding (GO:0003677);; Molecular Function: sequence-specific DNA binding transcription factor activity (GO:0003700);; Molecular Function: calmodulin binding (GO:0005516);; Cellular Component: nucleus (GO:0005634);; Cellular Component: cytoplasm (GO:0005737);; Biological Process: protein targeting to membrane (GO:0006612);; Bi…	K14431|1e-179|pop:POPTR_1085955|hypothetical protein	TGACG-sequence-specific DNA-binding protein TGA-2.1 GN=TGA21 OS=Nicotiana tabacum (Common tobacco) PE=1 SV=1	PREDICTED: TGACG-sequence-specific DNA-binding protein TGA-2.1-like [Cucumis sativus]
Csa6G155540	0	-1.90281	down	--	--	Biological Process: cell fate determination (GO:0001709);; Molecular Function: binding (GO:0005488);; Molecular Function: protein binding (GO:0005515);; Biological Process: sister chromatid cohesion (GO:0007062);; Biological Process: reciprocal meiotic recombination (GO:0007131);; Biological Process: maintenance of floral meristem identity (GO:0010076);; Biological Process: maintenance of inflore…	K10695|0.0|vvi:100267677|hypothetical protein LOC100267677	Putative E3 ubiquitin-protein ligase RING1a GN=K9L2.3 OS=Arabidopsis thaliana (Mouse-ear cress) PE=1 SV=2	PREDICTED: putative E3 ubiquitin-protein ligase RING1a-like [Cucumis sativus]
Csa1G325370	3.53276e-08	4.80092	up	[L]	Replication, recombination and repair	Molecular Function: protein binding (GO:0005515);; Molecular Function: ATP binding (GO:0005524);; Cellular Component: cytoplasm (GO:0005737);; Biological Process: embryo sac development (GO:0009553);; Biological Process: virus induced gene silencing (GO:0009616);; Biological Process: pollen-pistil interaction (GO:0009875);; Biological Process: pollen tube guidance (GO:0010183);; Molecular Functio…	--	Probable helicase MAGATAMA 3 GN=MAA3 OS=Arabidopsis thaliana (Mouse-ear cress) PE=2 SV=1	PREDICTED: uncharacterized ATP-dependent helicase C29A10.10c-like isoform 2 [Cucumis sativus]
Csa3G854250	0.00010695	2.22642	up	[TZDR]	--	Molecular Function: calcium ion binding (GO:0005509);; Cellular Component: nucleus (GO:0005634);; Cellular Component: vacuolar membrane (GO:0005774);; Cellular Component: plasma membrane (GO:0005886);; Biological Process: response to cold (GO:0009409);; Biological Process: double fertilization forming a zygote and endosperm (GO:0009567);; Biological Process: response to wounding (GO:0009611);; Bi…	--	Probable calcium-binding protein CML41 GN=CML41 OS=Arabidopsis thaliana (Mouse-ear cress) PE=2 SV=2	PREDICTED: probable calcium-binding protein CML41-like [Cucumis sativus]
Csa2G435460	0.0002296	1.53954	up	--	--	Molecular Function: binding (GO:0005488);; Biological Process: defense response (GO:0006952);; Molecular Function: ADP binding (GO:0043531);;	--	Putative disease resistance protein RGA3 GN=RGA3 OS=Solanum bulbocastanum (Wild potato) PE=2 SV=2	R-FOM-2 [Cucumis melo]
Csa3G812220	0	-4.09244	down	[G]	Carbohydrate transport and metabolism	Cellular Component: plant-type vacuole (GO:0000325);; Molecular Function: hydrolase activity, hydrolyzing O-glycosyl compounds (GO:0004553);; Biological Process: carbohydrate metabolic process (GO:0005975);; Biological Process: metabolic process (GO:0008152);; Biological Process: response to symbiotic fungus (GO:0009610);; Biological Process: anthocyanin-containing compound biosynthetic process (…	--	Beta-glucosidase 11 (Precursor) GN=BGLU11 OS=Arabidopsis thaliana (Mouse-ear cress) PE=2 SV=2	PREDICTED: beta-glucosidase 11-like [Cucumis sativus]
Csa4G292470	6.33e-07	1.51676	up	--	--	Molecular Function: sequence-specific DNA binding RNA polymerase II transcription factor activity (GO:0000981);; Molecular Function: DNA binding (GO:0003677);; Cellular Component: nucleolus (GO:0005730);; Biological Process: regulation of glycolysis (GO:0006110);; Biological Process: regulation of transcription, DNA-dependent (GO:0006355);; Biological Process: metabolic process (GO:0008152);; Bio…	--	Floral homeotic protein APETALA 2 GN=AP2 OS=Arabidopsis thaliana (Mouse-ear cress) PE=1 SV=1	PREDICTED: ethylene-responsive transcription factor RAP2-7-like [Cucumis sativus]
Csa3G636950	0	-4.75723	down	--	--	--	--	--	PREDICTED: uncharacterized protein LOC101212399 [Cucumis sativus]
Csa4G639750	1.12588e-12	1.18229	up	--	--	--	--	--	Calcium-binding EF-hand family protein, putative [Theobroma cacao]
Csa1G073660	2.33147e-15	-3.78499	down	--	--	--	--	--	PREDICTED: uncharacterized protein At4g19900-like [Cucumis sativus]
Csa4G641760	2.2479e-06	-2.51229	down	[Q]	Secondary metabolites biosynthesis, transport and catabolism	Molecular Function: monooxygenase activity (GO:0004497);; Molecular Function: binding (GO:0005488);; Biological Process: isoprenoid biosynthetic process (GO:0008299);; Biological Process: response to UV (GO:0009411);; Biological Process: response to organic substance (GO:0010033);; Cellular Component: membrane (GO:0016020);; Molecular Function: oxidoreductase activity, acting on paired donors, wi…	--	Isoflavone 2&apos;-hydroxylase GN=CYP81E1 OS=Glycyrrhiza echinata (Licorice) PE=1 SV=2	PREDICTED: isoflavone 2&apos;-hydroxylase-like [Cucumis sativus]
Csa3G147740	0	5.75605	up	[O]	Posttranslational modification, protein turnover, chaperones	Molecular Function: protease binding (GO:0002020);; Molecular Function: ATP binding (GO:0005524);; Cellular Component: cell wall (GO:0005618);; Cellular Component: cytoplasm (GO:0005737);; Cellular Component: mitochondrion (GO:0005739);; Cellular Component: vacuolar membrane (GO:0005774);; Cellular Component: endoplasmic reticulum (GO:0005783);; Cellular Component: Golgi apparatus (GO:0005794);; …	--	Heat shock 70 kDa protein 8 GN=F22D22.13 OS=Arabidopsis thaliana (Mouse-ear cress) PE=2 SV=1	PREDICTED: heat shock 70 kDa protein 8-like [Cucumis sativus]
Csa2G080180	0	-2.33583	down	--	--	Molecular Function: ubiquitin-protein ligase activity (GO:0004842);; Cellular Component: nucleus (GO:0005634);; Cellular Component: cytosol (GO:0005829);; Cellular Component: plasma membrane (GO:0005886);; Biological Process: signal transduction (GO:0007165);; Biological Process: defense response, incompatible interaction (GO:0009814);; Biological Process: cellular component organization (GO:0016…	--	U-box domain-containing protein 9 GN=PUB9 OS=Arabidopsis thaliana (Mouse-ear cress) PE=1 SV=1	PREDICTED: U-box domain-containing protein 9-like [Cucumis sativus]
Csa1G161590	4.82449e-07	-1.26706	down	--	--	--	--	--	PREDICTED: uncharacterized protein LOC101224731 [Cucumis sativus]
Csa3G215590	1.54321e-14	3.24035	up	--	--	Molecular Function: copper ion binding (GO:0005507);; Cellular Component: plasma membrane (GO:0005886);; Molecular Function: electron carrier activity (GO:0009055);; Biological Process: pollination (GO:0009856);; Biological Process: electron transport chain (GO:0022900);; Cellular Component: anchored to membrane (GO:0031225);; Cellular Component: intracellular membrane-bounded organelle (GO:00432…	--	Basic blue protein OS=Cucumis sativus (Cucumber) PE=1 SV=1	PREDICTED: basic blue protein-like [Cucumis sativus]
Csa3G002530	7.9046e-05	2.12258	up	[C]	Energy production and conversion	Molecular Function: binding (GO:0005488);; Biological Process: carbohydrate metabolic process (GO:0005975);; Cellular Component: plastid (GO:0009536);; Molecular Function: lyase activity (GO:0016829);; Biological Process: cellular metabolic process (GO:0044237);;	K01681|1e-57|rcu:RCOM_0782740|aconitase, putative (EC:4.2.1.3)	Putative aconitate hydratase, cytoplasmic OS=Oryza sativa subsp. japonica (Rice) PE=1 SV=1	aconitate hydratase [Pinus pinaster]
Csa3G077710	4.52189e-05	-1.07863	down	--	--	Biological Process: unsaturated fatty acid biosynthetic process (GO:0006636);; Cellular Component: chloroplast (GO:0009507);; Biological Process: phosphatidylglycerol metabolic process (GO:0046471);; Molecular Function: delta 3-trans-hexadecenoic acid phosphatidylglycerol desaturase activity (GO:0052637);; Biological Process: response to karrikin (GO:0080167);;	--	--	PREDICTED: uncharacterized protein L630-like [Cucumis sativus]
Csa5G544050	1.11215e-07	3.73363	up	--	--	Biological Process: MAPK cascade (GO:0000165);; Biological Process: mRNA splicing, via spliceosome (GO:0000398);; Molecular Function: nucleic acid binding (GO:0003676);; Molecular Function: RNA-directed RNA polymerase activity (GO:0003968);; Cellular Component: nucleolus (GO:0005730);; Biological Process: DNA methylation (GO:0006306);; Biological Process: methylation-dependent chromatin silencing…	--	RNA-dependent RNA polymerase 1 GN=F10B6.19 OS=Arabidopsis thaliana (Mouse-ear cress) PE=2 SV=1	RNA-dependent RNA polymerase [Cucumis melo subsp. melo]
Csa6G518270	9.28406e-08	1.23	up	--	--	Molecular Function: protein binding (GO:0005515);; Cellular Component: nucleus (GO:0005634);; Cellular Component: cytoplasm (GO:0005737);; Biological Process: transcription, DNA-dependent (GO:0006351);; Biological Process: positive regulation of cell proliferation (GO:0008284);; Biological Process: response to auxin stimulus (GO:0009733);; Biological Process: response to cytokinin stimulus (GO:00…	--	WUSCHEL-related homeobox 9 GN=WOX9 OS=Arabidopsis thaliana (Mouse-ear cress) PE=2 SV=1	PREDICTED: WUSCHEL-related homeobox 9-like [Cucumis sativus]
Csa1G002810	0	2.65332	up	[O]	Posttranslational modification, protein turnover, chaperones	Biological Process: cell morphogenesis (GO:0000902);; Cellular Component: cytosol (GO:0005829);; Biological Process: cellular protein modification process (GO:0006464);; Biological Process: cellular membrane fusion (GO:0006944);; Molecular Function: peptide-methionine-(S)-S-oxide reductase activity (GO:0008113);; Biological Process: response to light stimulus (GO:0009416);; Cellular Component: ch…	K07304|1e-110|vvi:100255310|hypothetical protein LOC100255310	Peptide methionine sulfoxide reductase OS=Fragaria ananassa (Strawberry) PE=2 SV=2	PREDICTED: peptide methionine sulfoxide reductase-like [Cucumis sativus]
Csa2G154090	0	-6.24732	down	--	--	--	--	--	PREDICTED: receptor-like protein kinase 2-like, partial [Cucumis sativus]
Csa6G124060	0	-4.55904	down	--	--	Cellular Component: intracellular membrane-bounded organelle (GO:0043231);; Cellular Component: cytoplasmic part (GO:0044444);;	--	Protein ycf2 (Fragment) GN=ycf2 OS=Oenothera picensis (Evening primrose) PE=3 SV=1	PREDICTED: uncharacterized protein LOC100814540 [Glycine max]
Csa5G606600	0	-1.93204	down	[G]	Carbohydrate transport and metabolism	Molecular Function: protein binding (GO:0005515);; Cellular Component: cytosol (GO:0005829);; Molecular Function: glycogen phosphorylase activity (GO:0008184);; Biological Process: response to cold (GO:0009409);; Biological Process: response to water deprivation (GO:0009414);; Cellular Component: amyloplast (GO:0009501);; Cellular Component: chloroplast stroma (GO:0009570);; Biological Process: s…	--	Alpha-1,4 glucan phosphorylase L-2 isozyme, chloroplastic/amyloplastic (Precursor) GN=STP-1 OS=Solanum tuberosum (Potato) PE=1 SV=1	PREDICTED: LOW QUALITY PROTEIN: alpha-1,4 glucan phosphorylase L-2 isozyme, chloroplastic/amyloplastic-like [Cucumis sativus]
Csa5G187870	3.25582e-06	-1.02861	down	[O]	Posttranslational modification, protein turnover, chaperones	Molecular Function: serine-type endopeptidase activity (GO:0004252);; Biological Process: metabolic process (GO:0008152);; Molecular Function: serine-type peptidase activity (GO:0008236);; Cellular Component: plant-type cell wall (GO:0009505);; Cellular Component: apoplast (GO:0048046);; Biological Process: mucilage metabolic process involved seed coat development (GO:0048359);; Biological Proces…	--	Cucumisin (Precursor) OS=Cucumis melo (Muskmelon) PE=1 SV=1	PREDICTED: cucumisin-like [Cucumis sativus]
Csa5G318390	0	-2.48584	down	[IQ]	--	Molecular Function: acetate-CoA ligase activity (GO:0003987);; Cellular Component: mitochondrion (GO:0005739);; Cellular Component: peroxisome (GO:0005777);; Biological Process: acetate metabolic process (GO:0006083);; Biological Process: glyoxylate cycle (GO:0006097);; Biological Process: metabolic process (GO:0008152);; Molecular Function: o-succinylbenzoate-CoA ligase activity (GO:0008756);; C…	--	Probable acyl-activating enzyme 5, peroxisomal GN=MQK4.9 OS=Arabidopsis thaliana (Mouse-ear cress) PE=2 SV=1	PREDICTED: probable acyl-activating enzyme 5, peroxisomal-like [Cucumis sativus]
Csa1G059750	0	1.50691	up	--	--	--	--	--	PREDICTED: uncharacterized protein LOC101216576 isoform 1 [Cucumis sativus]
Csa2G245420	0	-2.66283	down	--	--	Molecular Function: 1-phosphatidylinositol 4-kinase activity (GO:0004430);; Molecular Function: phosphatidylinositol-4,5-bisphosphate binding (GO:0005546);; Cellular Component: nucleus (GO:0005634);; Cellular Component: cytosol (GO:0005829);; Cellular Component: plasma membrane (GO:0005886);; Biological Process: protein phosphorylation (GO:0006468);; Biological Process: phosphatidylinositol biosy…	K00888|0.0|rcu:RCOM_0937410|phosphatidylinositol 4-kinase, putative (EC:2.7.1.67)	Phosphatidylinositol 4-kinase alpha GN=F13F21.23 OS=Arabidopsis thaliana (Mouse-ear cress) PE=1 SV=2	PREDICTED: LOW QUALITY PROTEIN: phosphatidylinositol 4-kinase alpha-like [Cucumis sativus]
Csa4G012390	0.00134203	2.29926	up	--	--	Molecular Function: sequence-specific DNA binding transcription factor activity (GO:0003700);; Cellular Component: nucleus (GO:0005634);; Biological Process: regulation of transcription, DNA-dependent (GO:0006355);; Biological Process: amino acid transport (GO:0006865);; Biological Process: toxin catabolic process (GO:0009407);; Biological Process: response to wounding (GO:0009611);; Biological P…	--	Probable WRKY transcription factor 75 GN=WRKY75 OS=Arabidopsis thaliana (Mouse-ear cress) PE=2 SV=1	PREDICTED: probable WRKY transcription factor 75-like [Cucumis sativus]
Csa3G123180	0	-3.68118	down	--	--	Molecular Function: binding (GO:0005488);; Biological Process: defense response (GO:0006952);; Biological Process: response to heat (GO:0009408);; Biological Process: response to organic substance (GO:0010033);; Biological Process: cellular biosynthetic process (GO:0044249);; Biological Process: biological regulation (GO:0065007);;	--	BON1-associated protein 2 GN=F4I18.26 OS=Arabidopsis thaliana (Mouse-ear cress) PE=1 SV=1	PREDICTED: BON1-associated protein 2-like [Cucumis sativus]
Csa6G518310	6.88753e-07	-1.07607	down	--	--	Molecular Function: carboxylesterase activity (GO:0004091);; Cellular Component: extracellular region (GO:0005576);; Biological Process: root morphogenesis (GO:0010015);; Biological Process: regulation of hormone levels (GO:0010817);; Biological Process: cell growth (GO:0016049);; Molecular Function: lipase activity (GO:0016298);; Biological Process: cellular metabolic process (GO:0044237);; Biol…	--	GDSL esterase/lipase At5g45960 (Precursor) GN=At5g45960 OS=Arabidopsis thaliana (Mouse-ear cress) PE=2 SV=1	PREDICTED: GDSL esterase/lipase At5g45960-like [Cucumis sativus]
Csa2G371610	0	-1.56516	down	--	--	Molecular Function: adenine nucleotide transmembrane transporter activity (GO:0000295);; Molecular Function: dicarboxylic acid transmembrane transporter activity (GO:0005310);; Molecular Function: purine ribonucleotide transmembrane transporter activity (GO:0005346);; Cellular Component: mitochondrial inner membrane (GO:0005743);; Cellular Component: vacuolar membrane (GO:0005774);; Cellular Comp…	--	Mitochondrial uncoupling protein 5 GN=F14M13.10 OS=Arabidopsis thaliana (Mouse-ear cress) PE=2 SV=1	PREDICTED: mitochondrial uncoupling protein 4-like [Cucumis sativus]
Csa3G073940	0	-6.6008	down	--	--	Biological Process: polysaccharide catabolic process (GO:0000272);; Molecular Function: hydrolase activity, hydrolyzing O-glycosyl compounds (GO:0004553);; Cellular Component: extracellular region (GO:0005576);; Biological Process: carbohydrate metabolic process (GO:0005975);; Molecular Function: cellulase activity (GO:0008810);; Biological Process: trichoblast differentiation (GO:0010054);; Cell…	--	Endoglucanase 11 (Precursor) GN=At2g32990 OS=Arabidopsis thaliana (Mouse-ear cress) PE=2 SV=1	PREDICTED: endoglucanase 11-like [Cucumis sativus]
Csa4G028470	0	3.10772	up	[G]	Carbohydrate transport and metabolism	Biological Process: transition metal ion transport (GO:0000041);; Molecular Function: trehalose-phosphatase activity (GO:0004805);; Cellular Component: nucleus (GO:0005634);; Cellular Component: cytoplasm (GO:0005737);; Biological Process: trehalose biosynthetic process (GO:0005992);; Biological Process: response to cold (GO:0009409);; Cellular Component: chloroplast (GO:0009507);; Biological Pro…	--	Probable trehalose-phosphate phosphatase J GN=TPPJ OS=Arabidopsis thaliana (Mouse-ear cress) PE=1 SV=1	PREDICTED: probable trehalose-phosphate phosphatase J-like [Cucumis sativus]
Csa2G000930	0.000132329	-1.87225	down	--	--	Molecular Function: ubiquitin-protein ligase activity (GO:0004842);; Cellular Component: nucleolus (GO:0005730);; Cellular Component: vacuole (GO:0005773);; Cellular Component: plasma membrane (GO:0005886);; Biological Process: nucleobase-containing compound metabolic process (GO:0006139);; Biological Process: anion transport (GO:0006820);; Molecular Function: 5S rRNA binding (GO:0008097);; Biolo…	--	E3 ubiquitin-protein ligase RING1 GN=RING1 OS=Gossypium hirsutum (Upland cotton) PE=2 SV=1	PREDICTED: E3 ubiquitin-protein ligase RNF181-like [Cucumis sativus]
Csa5G097460	3.57237e-09	1.34224	up	--	--	Molecular Function: GTP binding (GO:0005525);; Cellular Component: mitochondrion (GO:0005739);; Biological Process: iron ion transport (GO:0006826);; Biological Process: endocytosis (GO:0006897);; Biological Process: response to bacterium (GO:0009617);; Biological Process: systemic acquired resistance (GO:0009627);; Biological Process: salicylic acid biosynthetic process (GO:0009697);; Biological…	--	Protein AIG1 GN=AIG1 OS=Arabidopsis thaliana (Mouse-ear cress) PE=2 SV=1	PREDICTED: putative protein PHLOEM PROTEIN 2-LIKE A3-like isoform 2 [Cucumis sativus]
Csa4G594430	6.02581e-06	-1.17484	down	--	--	Molecular Function: transporter activity (GO:0005215);; Cellular Component: intracellular (GO:0005622);; Biological Process: transport (GO:0006810);;	--	Patellin-4 GN=PATL4 OS=Arabidopsis thaliana (Mouse-ear cress) PE=1 SV=2	PREDICTED: random slug protein 5-like [Cucumis sativus]
Csa2G352360	0	-8.02528	down	--	--	--	--	--	PREDICTED: uncharacterized protein LOC101203978 [Cucumis sativus]
Csa3G175700	1.64369e-12	-1.37038	down	[Q]	Secondary metabolites biosynthesis, transport and catabolism	Biological Process: polysaccharide biosynthetic process (GO:0000271);; Molecular Function: copper ion binding (GO:0005507);; Cellular Component: vacuolar membrane (GO:0005774);; Cellular Component: cytosol (GO:0005829);; Molecular Function: L-ascorbate oxidase activity (GO:0008447);; Biological Process: nucleotide biosynthetic process (GO:0009165);; Cellular Component: plant-type cell wall (GO:00…	--	Monocopper oxidase-like protein SKS1 (Precursor) GN=SKS1 OS=Arabidopsis thaliana (Mouse-ear cress) PE=1 SV=1	PREDICTED: monocopper oxidase-like protein SKS1-like [Cucumis sativus]
Csa3G536670	2.77977e-09	-2.48703	down	--	--	Molecular Function: inorganic anion exchanger activity (GO:0005452);; Cellular Component: mitochondrion (GO:0005739);; Cellular Component: endosome (GO:0005768);; Cellular Component: vacuole (GO:0005773);; Biological Process: iron ion transport (GO:0006826);; Biological Process: cellular response to iron ion starvation (GO:0010106);; Biological Process: response to nitrate (GO:0010167);; Molecula…	--	Boron transporter 4 GN=BOR4 OS=Arabidopsis thaliana (Mouse-ear cress) PE=2 SV=1	PREDICTED: boron transporter 4-like [Cucumis sativus]
Csa5G636620	0.000263783	-1.73766	down	[TZDR]	--	Biological Process: cell morphogenesis involved in differentiation (GO:0000904);; Molecular Function: calcium ion binding (GO:0005509);; Cellular Component: nucleus (GO:0005634);; Cellular Component: peroxisome (GO:0005777);; Cellular Component: plasma membrane (GO:0005886);; Biological Process: signal transduction (GO:0007165);; Biological Process: metabolic process (GO:0008152);; Biological Pro…	--	Probable calcium-binding protein CML30 GN=CML30 OS=Arabidopsis thaliana (Mouse-ear cress) PE=2 SV=1	PREDICTED: probable calcium-binding protein CML30-like [Cucumis sativus]
Csa1G479110	0	2.46069	up	--	--	Molecular Function: organic cyclic compound binding (GO:0097159);;	--	Formin-like protein 20 GN=MBK20.20/MBK20.21 OS=Arabidopsis thaliana (Mouse-ear cress) PE=2 SV=3	predicted protein [Micromonas pusilla CCMP1545]
Csa6G002370	0	-4.88068	down	--	--	--	--	--	PREDICTED: uncharacterized protein LOC101204354 [Cucumis sativus]
Csa6G318160	7.77156e-16	1.11487	up	--	--	Biological Process: respiratory burst involved in defense response (GO:0002679);; Molecular Function: DNA binding (GO:0003677);; Molecular Function: sequence-specific DNA binding transcription factor activity (GO:0003700);; Cellular Component: nucleolus (GO:0005730);; Biological Process: amino acid transport (GO:0006865);; Biological Process: toxin catabolic process (GO:0009407);; Biological Proc…	--	Ethylene-responsive transcription factor RAP2-3 OS=Arabidopsis thaliana (Mouse-ear cress) PE=1 SV=2	PREDICTED: ethylene-responsive transcription factor RAP2-3-like [Cucumis sativus]
Csa1G542510	0	3.35096	up	--	--	Biological Process: response to stress (GO:0006950);; Biological Process: response to insect (GO:0009625);; Molecular Function: proteoglycan binding (GO:0043394);;	--	Protein PHLOEM PROTEIN 2-LIKE A1 GN=PP2A1 OS=Arabidopsis thaliana (Mouse-ear cress) PE=2 SV=1	PREDICTED: protein PHLOEM PROTEIN 2-LIKE A1-like [Cucumis sativus]
Csa1G005650	2.9976e-14	1.15267	up	--	--	--	--	--	PREDICTED: uncharacterized protein LOC101211887 [Cucumis sativus]
Csa7G407820	3.97657e-09	1.61949	up	--	--	Biological Process: respiratory burst involved in defense response (GO:0002679);; Molecular Function: sequence-specific DNA binding transcription factor activity (GO:0003700);; Cellular Component: nucleus (GO:0005634);; Biological Process: regulation of transcription, DNA-dependent (GO:0006355);; Biological Process: toxin catabolic process (GO:0009407);; Biological Process: response to cold (GO:0…	--	Probable WRKY transcription factor 48 GN=WRKY48 OS=Arabidopsis thaliana (Mouse-ear cress) PE=2 SV=1	probable WRKY transcription factor 68-like [Cucumis sativus]
Csa2G382650	0.00186205	1.5485	up	--	--	Biological Process: response to molecule of bacterial origin (GO:0002237);; Biological Process: immune system process (GO:0002376);; Molecular Function: sequence-specific DNA binding transcription factor activity (GO:0003700);; Molecular Function: protein binding (GO:0005515);; Cellular Component: nucleus (GO:0005634);; Biological Process: regulation of transcription, DNA-dependent (GO:0006355);;…	--	Probable WRKY transcription factor 40 GN=WRKY40 OS=Arabidopsis thaliana (Mouse-ear cress) PE=1 SV=1	probable WRKY transcription factor 40-like [Cucumis sativus]
Csa1G561920	0.0010205	-4.04958	down	--	--	--	--	--	predicted protein [Populus trichocarpa]
Csa2G302120	9.27393e-06	1.49554	up	--	--	--	--	--	PREDICTED: uncharacterized protein LOC101214990 [Cucumis sativus]
Csa2G270180	2.22045e-16	-1.14799	down	[O]	Posttranslational modification, protein turnover, chaperones	Biological Process: sulfur amino acid metabolic process (GO:0000096);; Biological Process: polysaccharide catabolic process (GO:0000272);; Molecular Function: serine-type endopeptidase activity (GO:0004252);; Molecular Function: protein serine/threonine phosphatase activity (GO:0004722);; Cellular Component: extracellular region (GO:0005576);; Cellular Component: cell wall (GO:0005618);; Cellular…	--	Subtilisin-like protease (Precursor) GN=K8K14.8 OS=Arabidopsis thaliana (Mouse-ear cress) PE=1 SV=1	PREDICTED: subtilisin-like protease-like [Cucumis sativus]
Csa4G064100	0	-1.74217	down	[RTKL]	--	Molecular Function: protein serine/threonine kinase activity (GO:0004674);; Molecular Function: ATP binding (GO:0005524);; Molecular Function: phospholipid binding (GO:0005543);; Cellular Component: nucleus (GO:0005634);; Cellular Component: vacuole (GO:0005773);; Biological Process: regulation of transcription, DNA-dependent (GO:0006355);; Biological Process: RNA processing (GO:0006396);; Biolog…	--	Protein kinase PINOID GN=PID OS=Oryza sativa subsp. japonica (Rice) PE=2 SV=1	protein kinase PINOID 2-like [Cucumis sativus]
Csa3G855420	2.42817e-10	-3.3722	down	[S]	Function unknown	Biological Process: stem vascular tissue pattern formation (GO:0010222);;	--	--	PREDICTED: uncharacterized protein LOC101229489 [Cucumis sativus]
Csa6G326930	0	-6.14309	down	--	--	Biological Process: transition metal ion transport (GO:0000041);; Biological Process: defense response to nematode (GO:0002215);; Molecular Function: peroxidase activity (GO:0004601);; Molecular Function: protein binding (GO:0005515);; Cellular Component: extracellular region (GO:0005576);; Cellular Component: cell wall (GO:0005618);; Cellular Component: vacuolar membrane (GO:0005774);; Cellular …	K00430|1e-146|vvi:100249955|hypothetical protein LOC100249955	Peroxidase 40 (Precursor) OS=Arabidopsis thaliana (Mouse-ear cress) PE=2 SV=2	PREDICTED: peroxidase 40-like [Cucumis sativus]
Csa2G425790	8.34316e-08	1.10743	up	[RTKL]	--	Molecular Function: protein kinase activity (GO:0004672);; Cellular Component: plasma membrane (GO:0005886);; Biological Process: defense response (GO:0006952);; Biological Process: organelle organization (GO:0006996);; Biological Process: meiosis (GO:0007126);; Cellular Component: plasmodesma (GO:0009506);; Biological Process: response to abiotic stimulus (GO:0009628);; Biological Process: brass…	--	Probable receptor-like protein kinase At2g23200 (Precursor) GN=At2g23200 OS=Arabidopsis thaliana (Mouse-ear cress) PE=2 SV=1	PREDICTED: probable receptor-like protein kinase At2g23200-like [Cucumis sativus]
Csa6G147580	0	-4.99816	down	--	--	Cellular Component: cytoplasm (GO:0005737);; Biological Process: cellular aromatic compound metabolic process (GO:0006725);; Biological Process: metabolic process (GO:0008152);; Biological Process: response to UV (GO:0009411);; Biological Process: ethylene mediated signaling pathway (GO:0009873);; Biological Process: response to organic cyclic compound (GO:0014070);; Biological Process: secondary…	--	UDP-glycosyltransferase 86A2 GN=UGT86A2 OS=Arabidopsis thaliana (Mouse-ear cress) PE=2 SV=1	PREDICTED: UDP-glycosyltransferase 86A2-like [Cucumis sativus]
Csa1G599470	6.81122e-13	-1.30237	down	[J]	Translation, ribosomal structure and biogenesis	Molecular Function: mRNA binding (GO:0003729);; Cellular Component: nucleus (GO:0005634);; Cellular Component: cytoplasm (GO:0005737);; Biological Process: nucleobase-containing compound metabolic process (GO:0006139);; Cellular Component: cytoplasmic part (GO:0044444);;	--	Pumilio homolog 12 GN=APUM12 OS=Arabidopsis thaliana (Mouse-ear cress) PE=2 SV=2	PREDICTED: pumilio homolog 12-like [Cucumis sativus]
Csa5G648680	0.000193655	-1.31451	down	--	--	Biological Process: polysaccharide catabolic process (GO:0000272);; Cellular Component: extracellular region (GO:0005576);; Cellular Component: mitochondrion (GO:0005739);; Cellular Component: Golgi apparatus (GO:0005794);; Cellular Component: cytosol (GO:0005829);; Cellular Component: plasma membrane (GO:0005886);; Biological Process: carbohydrate metabolic process (GO:0005975);; Molecular Funct…	--	Endoglucanase 9 (Precursor) GN=CEL3 OS=Arabidopsis thaliana (Mouse-ear cress) PE=1 SV=1	PREDICTED: endoglucanase 9-like [Cucumis sativus]
Csa3G893950	1.30141e-07	1.14496	up	[S]	Function unknown	Molecular Function: nucleotide binding (GO:0000166);; Biological Process: polysaccharide biosynthetic process (GO:0000271);; Biological Process: response to molecule of bacterial origin (GO:0002237);; Biological Process: regionalization (GO:0003002);; Molecular Function: protein kinase activity (GO:0004672);; Molecular Function: protein serine/threonine kinase activity (GO:0004674);; Molecular Fu…	--	Receptor-like protein kinase HAIKU2 (Precursor) GN=IKU2 OS=Arabidopsis thaliana (Mouse-ear cress) PE=1 SV=1	PREDICTED: receptor-like protein kinase HAIKU2-like [Cucumis sativus]
Csa5G031950	0	-6.04525	down	--	--	Molecular Function: dimethylallyltranstransferase activity (GO:0004161);; Molecular Function: geranyltranstransferase activity (GO:0004337);; Cellular Component: cytosol (GO:0005829);; Biological Process: acetyl-CoA metabolic process (GO:0006084);; Biological Process: cholesterol metabolic process (GO:0008203);; Biological Process: isoprenoid biosynthetic process (GO:0008299);; Biological Process…	K00787|3e-09|vvi:100232975|farnesyl diphosphate synthase	Farnesyl pyrophosphate synthase 2 GN=FPS2 OS=Parthenium argentatum (Guayule rubber plant) PE=2 SV=1	PREDICTED: farnesyl pyrophosphate synthase 1-like [Cucumis sativus]
Csa2G402060	0.000610562	-2.58235	down	--	--	Molecular Function: magnesium ion transmembrane transporter activity (GO:0015095);; Biological Process: magnesium ion transport (GO:0015693);; Cellular Component: membrane (GO:0016020);;	--	--	PREDICTED: magnesium transporter NIPA2-like [Cucumis sativus]
Csa2G010380	9.71965e-06	3.83354	up	--	--	Cellular Component: plant-type vacuole (GO:0000325);; Molecular Function: ribonuclease activity (GO:0004540);; Molecular Function: chitinase activity (GO:0004568);; Cellular Component: extracellular region (GO:0005576);; Cellular Component: cell wall (GO:0005618);; Molecular Function: chitin binding (GO:0008061);; Biological Process: response to virus (GO:0009615);; Biological Process: systemic a…	--	Pathogenesis-related protein PR-4A (Precursor) OS=Nicotiana tabacum (Common tobacco) PE=2 SV=1	PREDICTED: pathogenesis-related protein P2-like [Cucumis sativus]
Csa1G482740	1.28647e-11	2.20945	up	[KAD]	--	Molecular Function: DNA binding (GO:0003677);; Molecular Function: chromatin binding (GO:0003682);; Molecular Function: sequence-specific DNA binding transcription factor activity (GO:0003700);; Molecular Function: binding (GO:0005488);; Cellular Component: nucleus (GO:0005634);; Biological Process: response to stress (GO:0006950);; Biological Process: response to salt stress (GO:0009651);; Biolo…	K09422|8e-48|vvi:100260318|similar to MYB transcription factor MYB139	Transcription factor MYB59 GN=MYB59 OS=Arabidopsis thaliana (Mouse-ear cress) PE=2 SV=2	PREDICTED: transcription factor MYB59-like [Cucumis sativus]
Csa1G294100	1.20071e-12	-1.61221	down	[R]	General function prediction only	Molecular Function: ubiquitin-protein ligase activity (GO:0004842);; Molecular Function: voltage-gated potassium channel activity (GO:0005249);; Molecular Function: protein binding (GO:0005515);; Cellular Component: mitochondrion (GO:0005739);; Biological Process: ubiquitin-dependent protein catabolic process (GO:0006511);; Biological Process: ion transport (GO:0006811);; Biological Process: resp…	--	E3 ubiquitin-protein ligase XBAT32 GN=XBAT32 OS=Arabidopsis thaliana (Mouse-ear cress) PE=1 SV=1	PREDICTED: probable E3 ubiquitin-protein ligase XBOS32-like [Cucumis sativus]
Csa1G024890	0	1.49528	up	[V]	Defense mechanisms	Cellular Component: plasma membrane (GO:0005886);; Biological Process: drug transmembrane transport (GO:0006855);; Biological Process: purine nucleobase transport (GO:0006863);; Biological Process: response to nematode (GO:0009624);; Cellular Component: plant-type vacuole membrane (GO:0009705);; Biological Process: proanthocyanidin biosynthetic process (GO:0010023);; Biological Process: maintenan…	--	MATE efflux family protein 5 GN=F3L12.12 OS=Arabidopsis thaliana (Mouse-ear cress) PE=3 SV=1	PREDICTED: MATE efflux family protein 9-like [Cucumis sativus]
Csa1G012150	0	-2.73864	down	[M]	Cell wall/membrane/envelope biogenesis	Molecular Function: UDP-glucose 6-dehydrogenase activity (GO:0003979);; Cellular Component: cell wall (GO:0005618);; Cellular Component: nucleus (GO:0005634);; Cellular Component: cytosol (GO:0005829);; Biological Process: glucose catabolic process (GO:0006007);; Biological Process: UDP-glucuronate biosynthetic process (GO:0006065);; Biological Process: Golgi organization (GO:0007030);; Biologica…	--	UDP-glucose 6-dehydrogenase 1 GN=UGD1 OS=Glycine max (Soybean) PE=1 SV=1	PREDICTED: UDP-glucose 6-dehydrogenase-like [Cucumis sativus]
Csa6G039540	0.00116787	-1.11393	down	--	--	Molecular Function: two-component response regulator activity (GO:0000156);; Biological Process: two-component signal transduction system (phosphorelay) (GO:0000160);; Molecular Function: DNA binding (GO:0003677);; Molecular Function: sequence-specific DNA binding transcription factor activity (GO:0003700);; Molecular Function: protein binding (GO:0005515);; Cellular Component: intracellular (GO:…	--	Zinc finger protein CONSTANS-LIKE 6 GN=COL6 OS=Arabidopsis thaliana (Mouse-ear cress) PE=2 SV=2	PREDICTED: zinc finger protein CONSTANS-LIKE 6-like [Cucumis sativus]
Csa4G621220	1.02018e-10	1.06346	up	--	--	Molecular Function: binding (GO:0005488);; Molecular Function: steroid hydroxylase activity (GO:0008395);; Biological Process: response to light stimulus (GO:0009416);; Biological Process: response to brassinosteroid stimulus (GO:0009741);; Biological Process: brassinosteroid homeostasis (GO:0010268);; Cellular Component: membrane (GO:0016020);; Biological Process: brassinosteroid metabolic proce…	--	Secologanin synthase GN=CYP72A1 OS=Catharanthus roseus (Madagascar periwinkle) PE=2 SV=1	PREDICTED: LOW QUALITY PROTEIN: secologanin synthase-like [Cucumis sativus]
Csa6G107330	1.29849e-08	-1.00736	down	--	--	--	--	--	PREDICTED: uncharacterized protein LOC101217825 [Cucumis sativus]
cucumber_newGene_1671	0.000549504	-1.21611	down	--	--	Cellular Component: nucleus (GO:0005634);; Cellular Component: cytosol (GO:0005829);; Cellular Component: plasma membrane (GO:0005886);; Biological Process: regulation of transcription, DNA-dependent (GO:0006355);; Biological Process: anion transport (GO:0006820);; Cellular Component: plastid (GO:0009536);; Biological Process: response to fungus (GO:0009620);; Biological Process: induced systemic…	--	Tubby-like F-box protein 10 GN=F4F7.13 OS=Arabidopsis thaliana (Mouse-ear cress) PE=1 SV=1	PREDICTED: pentatricopeptide repeat-containing protein At2g03380, mitochondrial-like [Cucumis sativus]
Csa3G009450	0	-1.60597	down	--	--	Molecular Function: nucleotide binding (GO:0000166);; Molecular Function: magnesium ion binding (GO:0000287);; Molecular Function: ATP binding (GO:0005524);; Cellular Component: cytosol (GO:0005829);; Biological Process: myo-inositol hexakisphosphate biosynthetic process (GO:0010264);; Biological Process: inositol trisphosphate metabolic process (GO:0032957);; Molecular Function: metal ion bindin…	K00913|1e-177|vvi:100242009|hypothetical protein LOC100242009	Inositol-tetrakisphosphate 1-kinase 1 GN=ITPK1 OS=Zea mays (Maize) PE=2 SV=1	PREDICTED: inositol-tetrakisphosphate 1-kinase 1-like [Cucumis sativus]
Csa7G007810	1.94961e-06	-2.94564	down	[R]	General function prediction only	Cellular Component: nucleus (GO:0005634);; Cellular Component: cytosol (GO:0005829);; Molecular Function: alcohol dehydrogenase (NADP+) activity (GO:0008106);; Biological Process: response to cold (GO:0009409);; Biological Process: response to water deprivation (GO:0009414);; Cellular Component: chloroplast (GO:0009507);; Biological Process: response to salt stress (GO:0009651);; Molecular Functi…	--	NADP-dependent D-sorbitol-6-phosphate dehydrogenase GN=S6PDH OS=Malus domestica (Apple) PE=2 SV=1	PREDICTED: NADP-dependent D-sorbitol-6-phosphate dehydrogenase-like [Cucumis sativus]
Csa6G108440	3.70769e-07	1.11262	up	[Q]	Secondary metabolites biosynthesis, transport and catabolism	Molecular Function: monooxygenase activity (GO:0004497);; Molecular Function: iron ion binding (GO:0005506);; Cellular Component: endoplasmic reticulum (GO:0005783);; Biological Process: positive regulation of cell proliferation (GO:0008284);; Molecular Function: electron carrier activity (GO:0009055);; Biological Process: response to UV (GO:0009411);; Cellular Component: chloroplast (GO:0009507)…	--	Cytochrome P450 78A9 GN=CYP78A9 OS=Arabidopsis thaliana (Mouse-ear cress) PE=2 SV=1	PREDICTED: cytochrome P450 78A3-like, partial [Cucumis sativus]
Csa5G607970	5.52123e-07	2.06492	up	--	--	--	--	--	Uncharacterized protein TCM_011399 [Theobroma cacao]
Csa7G432420	9.44963e-06	-2.85528	down	--	--	Biological Process: DNA damage checkpoint (GO:0000077);; Cellular Component: nucleolus (GO:0005730);; Biological Process: DNA repair (GO:0006281);; Cellular Component: checkpoint clamp complex (GO:0030896);;	K10903|0.0|rcu:RCOM_0901170|hypothetical protein	--	PREDICTED: uncharacterized protein LOC101207808 [Cucumis sativus]
Csa2G010920	0	-2.1035	down	--	--	Biological Process: polysaccharide biosynthetic process (GO:0000271);; Molecular Function: sequence-specific DNA binding transcription factor activity (GO:0003700);; Molecular Function: acid phosphatase activity (GO:0003993);; Cellular Component: nucleus (GO:0005634);; Cellular Component: mitochondrion (GO:0005739);; Cellular Component: endosome (GO:0005768);; Cellular Component: Golgi apparatus …	--	Auxin-responsive protein IAA16 GN=IAA16 OS=Arabidopsis thaliana (Mouse-ear cress) PE=1 SV=1	PREDICTED: LOW QUALITY PROTEIN: auxin-responsive protein IAA16-like [Cucumis sativus]
Csa3G630280	2.7488e-05	1.09924	up	--	--	--	--	Ethylene-responsive transcription factor-like protein At4g13040 GN=At4g13040 OS=Arabidopsis thaliana (Mouse-ear cress) PE=2 SV=2	PREDICTED: uncharacterized protein LOC101214735 [Cucumis sativus]
Csa6G344270	0.00103805	-1.96622	down	[O]	Posttranslational modification, protein turnover, chaperones	Molecular Function: protein binding (GO:0005515);; Cellular Component: cytoplasm (GO:0005737);; Cellular Component: Golgi stack (GO:0005795);; Cellular Component: plasma membrane (GO:0005886);; Biological Process: DNA-dependent DNA replication (GO:0006261);; Biological Process: protein folding (GO:0006457);; Biological Process: response to stress (GO:0006950);; Biological Process: phototropism (G…	--	Chaperone protein dnaJ 10 GN=F28O16.7 OS=Arabidopsis thaliana (Mouse-ear cress) PE=2 SV=2	PREDICTED: chaperone protein dnaJ 10-like [Cucumis sativus]
Csa3G717870	0.00900948	-1.36946	down	[MG]	--	Biological Process: alternative nuclear mRNA splicing, via spliceosome (GO:0000380);; Molecular Function: double-stranded DNA binding (GO:0003690);; Molecular Function: single-stranded DNA binding (GO:0003697);; Molecular Function: mRNA binding (GO:0003729);; Molecular Function: protein kinase activity (GO:0004672);; Molecular Function: calmodulin binding (GO:0005516);; Cellular Component: cell w…	--	Cinnamoyl-CoA reductase 2 GN=CCR2 OS=Arabidopsis thaliana (Mouse-ear cress) PE=1 SV=1	hypothetical protein PRUPE_ppa008280mg [Prunus persica]
Csa4G365050	4.49559e-07	1.3283	up	[GER]	--	Molecular Function: protein binding (GO:0005515);; Cellular Component: extracellular region (GO:0005576);; Cellular Component: mitochondrion (GO:0005739);; Cellular Component: plasma membrane (GO:0005886);; Cellular Component: cell cortex (GO:0005938);; Biological Process: Golgi to vacuole transport (GO:0006896);; Cellular Component: chloroplast (GO:0009507);; Biological Process: response to abio…	--	WAT1-related protein At4g08300 GN=At4g08300 OS=Arabidopsis thaliana (Mouse-ear cress) PE=2 SV=1	Nodulin MtN21 /EamA-like transporter family protein [Theobroma cacao]
Csa4G291370	7.16094e-14	-1.07983	down	[C]	Energy production and conversion	Molecular Function: aldehyde dehydrogenase [NAD(P)+] activity (GO:0004030);; Molecular Function: binding (GO:0005488);; Cellular Component: endoplasmic reticulum (GO:0005783);; Biological Process: cellular aldehyde metabolic process (GO:0006081);; Biological Process: response to stress (GO:0006950);; Biological Process: cell communication (GO:0007154);; Cellular Component: plastid (GO:0009536);; …	K00128|0.0|pop:POPTR_706284|aldehyde dehydrogenase (NAD)/3-chloroallyl aldehyde dehydrogenase (EC:1.2.1.27)	Aldehyde dehydrogenase family 3 member F1 GN=ALDH3F1 OS=Arabidopsis thaliana (Mouse-ear cress) PE=2 SV=2	PREDICTED: LOW QUALITY PROTEIN: aldehyde dehydrogenase family 3 member F1-like [Cucumis sativus]
Csa4G454660	0.000289046	-1.8288	down	[RTKL]	--	Molecular Function: protein serine/threonine kinase activity (GO:0004674);; Molecular Function: protein binding (GO:0005515);; Molecular Function: ATP binding (GO:0005524);; Cellular Component: nucleus (GO:0005634);; Cellular Component: cytosol (GO:0005829);; Cellular Component: plasma membrane (GO:0005886);; Biological Process: sucrose metabolic process (GO:0005985);; Biological Process: glycoly…	K14498|0.0|vvi:100259302|hypothetical protein LOC100259302	Serine/threonine-protein kinase SRK2A GN=At1g10940 OS=Arabidopsis thaliana (Mouse-ear cress) PE=1 SV=1	PREDICTED: serine/threonine-protein kinase SRK2B-like [Cucumis sativus]
Csa6G002350	0	-6.97126	down	--	--	--	--	--	PREDICTED: receptor-like protein kinase 2-like, partial [Cucumis sativus]
Csa4G358770	0	-3.34397	down	--	--	Molecular Function: DNA binding (GO:0003677);; Molecular Function: sequence-specific DNA binding transcription factor activity (GO:0003700);; Cellular Component: nucleus (GO:0005634);; Cellular Component: cytoplasm (GO:0005737);; Biological Process: regulation of transcription, DNA-dependent (GO:0006355);; Biological Process: regulation of cell shape (GO:0008360);; Biological Process: vernalizati…	K09264|5e-68|vvi:100232978|MADS9, PI	Floral homeotic protein PMADS 2 GN=PMADS2 OS=Petunia hybrida (Petunia) PE=2 SV=1	MADS box protein 26 [Cucumis sativus]
Csa2G248750	0.00217051	-1.58865	down	--	--	Molecular Function: transporter activity (GO:0005215);; Biological Process: cell tip growth (GO:0009932);; Biological Process: root epidermal cell differentiation (GO:0010053);;	--	Patellin-3 GN=PATL3 OS=Arabidopsis thaliana (Mouse-ear cress) PE=1 SV=2	PREDICTED: uncharacterized LOC101214906, partial [Cucumis sativus]
Csa4G621720	6.55032e-15	-1.19298	down	--	--	Molecular Function: monooxygenase activity (GO:0004497);; Molecular Function: binding (GO:0005488);; Molecular Function: iron ion binding (GO:0005506);; Cellular Component: endoplasmic reticulum (GO:0005783);; Molecular Function: steroid hydroxylase activity (GO:0008395);; Molecular Function: electron carrier activity (GO:0009055);; Biological Process: response to light stimulus (GO:0009416);; Bi…	--	Secologanin synthase GN=CYP72A1 OS=Catharanthus roseus (Madagascar periwinkle) PE=2 SV=1	PREDICTED: secologanin synthase-like [Cucumis sativus]
cucumber_newGene_528	3.88578e-15	1.74527	up	--	--	--	--	--	PREDICTED: uncharacterized protein LOC101205915 [Cucumis sativus]
Csa3G733950	0	-1.59822	down	--	--	Cellular Component: nucleus (GO:0005634);; Biological Process: pattern specification process (GO:0007389);; Biological Process: post-embryonic morphogenesis (GO:0009886);; Biological Process: organ morphogenesis (GO:0009887);; Biological Process: flower development (GO:0009908);; Biological Process: shoot morphogenesis (GO:0010016);; Biological Process: maintenance of root meristem identity (GO:0…	--	Transcription factor LHW GN=F12K2 OS=Arabidopsis thaliana (Mouse-ear cress) PE=1 SV=1	PREDICTED: uncharacterized protein LOC101203710 [Cucumis sativus]
Csa4G639960	0.00569699	1.9026	up	--	--	Cellular Component: cytoplasm (GO:0005737);; Molecular Function: O-acyltransferase activity (GO:0008374);; Biological Process: epidermis development (GO:0008544);; Biological Process: macromolecule biosynthetic process (GO:0009059);; Biological Process: phenylpropanoid biosynthetic process (GO:0009699);; Biological Process: flavonoid biosynthetic process (GO:0009813);; Molecular Function: N-acylt…	--	Uncharacterized acetyltransferase At3g50280 GN=At3g50280 OS=Arabidopsis thaliana (Mouse-ear cress) PE=1 SV=1	PREDICTED: uncharacterized acetyltransferase At3g50280-like [Cucumis sativus]
Csa7G451300	0.000390065	-3.2019	down	--	--	Molecular Function: nucleotide binding (GO:0000166);; Molecular Function: protein binding (GO:0005515);; Cellular Component: nucleoplasm (GO:0005654);; Cellular Component: mitochondrion (GO:0005739);; Biological Process: regulation of transcription, DNA-dependent (GO:0006355);; Biological Process: protein folding (GO:0006457);; Cellular Component: plastid (GO:0009536);; Biological Process: micros…	--	LOB domain-containing protein 22 GN=MCP4.8 OS=Arabidopsis thaliana (Mouse-ear cress) PE=2 SV=1	PREDICTED: uncharacterized protein LOC101232488, partial [Cucumis sativus]
Csa5G645110	0	-1.85832	down	[R]	General function prediction only	Biological Process: autophagic vacuole assembly (GO:0000045);; Molecular Function: protein binding (GO:0005515);; Cellular Component: nucleus (GO:0005634);; Cellular Component: cytoplasm (GO:0005737);; Cellular Component: cytosol (GO:0005829);; Biological Process: fatty acid beta-oxidation (GO:0006635);; Biological Process: purine nucleobase transport (GO:0006863);; Biological Process: autophagy …	--	Autophagy-related protein 18c GN=ATG18C OS=Arabidopsis thaliana (Mouse-ear cress) PE=2 SV=1	PREDICTED: WD repeat domain phosphoinositide-interacting protein 3-like [Cucumis sativus]
Csa2G373460	0.000522828	-1.67181	down	--	--	--	--	--	PREDICTED: uncharacterized protein LOC101204977 [Cucumis sativus]
Csa4G642540	2.10348e-05	-3.15857	down	--	--	--	--	Methyl-CpG-binding domain-containing protein 9 GN=MBD9 OS=Arabidopsis thaliana (Mouse-ear cress) PE=2 SV=1	PREDICTED: uncharacterized LOC101209931 [Cucumis sativus]
cucumber_newGene_307	1.59149e-06	-4.56266	down	--	--	Cellular Component: chromatin (GO:0000785);; Molecular Function: DNA binding (GO:0003677);; Molecular Function: chromatin binding (GO:0003682);; Cellular Component: nucleus (GO:0005634);; Cellular Component: cytoplasm (GO:0005737);; Biological Process: glucose catabolic process (GO:0006007);; Biological Process: glycolysis (GO:0006096);; Biological Process: DNA replication (GO:0006260);; Biologic…	--	HMG1/2-like protein OS=Ipomoea nil (Japanese morning glory) PE=2 SV=1	PREDICTED: HMG1/2-like protein-like [Cucumis sativus]
Csa2G365120	8.18179e-12	-3.13002	down	[Z]	Cytoskeleton	Molecular Function: nucleotide binding (GO:0000166);; Biological Process: cell morphogenesis involved in differentiation (GO:0000904);; Biological Process: cell plate assembly (GO:0000919);; Molecular Function: microtubule motor activity (GO:0003777);; Molecular Function: binding (GO:0005488);; Cellular Component: microtubule associated complex (GO:0005875);; Biological Process: DNA replication (…	--	Kinesin-like protein NACK1 GN=NACK1 OS=Nicotiana tabacum (Common tobacco) PE=1 SV=1	PREDICTED: uncharacterized protein LOC101212680 [Cucumis sativus]
Csa3G836520	5.42838e-11	-2.03886	down	[P]	Inorganic ion transport and metabolism	Molecular Function: carbonate dehydratase activity (GO:0004089);; Molecular Function: zinc ion binding (GO:0008270);; Cellular Component: chloroplast stroma (GO:0009570);; Biological Process: carbon utilization (GO:0015976);;	K01673|1e-162|vvi:100249137|hypothetical protein LOC100249137	Carbonic anhydrase, 25 kDa isoform (Precursor) OS=Pisum sativum (Garden pea) PE=1 SV=1	PREDICTED: carbonic anhydrase, chloroplastic-like [Cucumis sativus]
Csa7G039240	0	1.53419	up	--	--	Molecular Function: protein binding (GO:0005515);; Cellular Component: nucleus (GO:0005634);; Biological Process: iron ion transport (GO:0006826);; Biological Process: regulation of meristem growth (GO:0010075);; Biological Process: cellular response to iron ion starvation (GO:0010106);; Biological Process: response to nitrate (GO:0010167);; Biological Process: organ senescence (GO:0010260);; Bio…	--	Zinc finger protein NUTCRACKER GN=NUC OS=Arabidopsis thaliana (Mouse-ear cress) PE=2 SV=1	PREDICTED: zinc finger protein NUTCRACKER-like [Cucumis sativus]
Csa3G760510	0.00802678	-1.05555	down	[P]	Inorganic ion transport and metabolism	Cellular Component: plasma membrane (GO:0005886);; Biological Process: regulation of pH (GO:0006885);; Biological Process: lithium ion transport (GO:0010351);; Molecular Function: sodium:hydrogen antiporter activity (GO:0015385);; Cellular Component: integral to membrane (GO:0016021);; Biological Process: sodium ion transmembrane transport (GO:0035725);; Biological Process: potassium ion homeosta…	--	Sodium/hydrogen exchanger 4 GN=NHX4 OS=Arabidopsis thaliana (Mouse-ear cress) PE=2 SV=2	PREDICTED: sodium/hydrogen exchanger 4-like [Cucumis sativus]
Csa4G016460	0.00162839	-1.38741	down	--	--	Molecular Function: binding (GO:0005488);; Biological Process: defense response (GO:0006952);;	--	Putative disease resistance protein RGA3 GN=RGA3 OS=Solanum bulbocastanum (Wild potato) PE=2 SV=2	PREDICTED: putative disease resistance protein RGA3-like [Cucumis sativus]
Csa6G498940	1.5143e-05	1.63127	up	[D]	Cell cycle control, cell division, chromosome partitioning	Molecular Function: kinase activity (GO:0016301);; Cellular Component: intracellular membrane-bounded organelle (GO:0043231);; Biological Process: cellular metabolic process (GO:0044237);; Biological Process: primary metabolic process (GO:0044238);; Biological Process: cellular macromolecule metabolic process (GO:0044260);; Cellular Component: intracellular part (GO:0044424);; Biological Process:…	--	Putative U-box domain-containing protein 50 GN=PUB50 OS=Arabidopsis thaliana (Mouse-ear cress) PE=3 SV=1	PREDICTED: putative U-box domain-containing protein 50-like [Cucumis sativus]
Csa5G175970	5.68312e-12	1.09418	up	--	--	Molecular Function: sequence-specific DNA binding RNA polymerase II transcription factor activity (GO:0000981);; Molecular Function: DNA binding (GO:0003677);; Molecular Function: protein binding (GO:0005515);; Cellular Component: nucleus (GO:0005634);; Biological Process: regulation of glycolysis (GO:0006110);; Biological Process: regulation of transcription, DNA-dependent (GO:0006355);; Biologi…	--	Ethylene-responsive transcription factor RAP2-7 GN=T17D12.11 OS=Arabidopsis thaliana (Mouse-ear cress) PE=2 SV=2	PREDICTED: ethylene-responsive transcription factor RAP2-7-like [Cucumis sativus]
Csa1G574960	1.05366e-05	1.30733	up	[S]	Function unknown	Biological Process: MAPK cascade (GO:0000165);; Molecular Function: nucleotide binding (GO:0000166);; Biological Process: polysaccharide biosynthetic process (GO:0000271);; Biological Process: regionalization (GO:0003002);; Molecular Function: protein kinase activity (GO:0004672);; Molecular Function: protein serine/threonine kinase activity (GO:0004674);; Cellular Component: nucleus (GO:0005634)…	--	Receptor-like protein kinase 5 (Precursor) GN=F21O9.180 OS=Arabidopsis thaliana (Mouse-ear cress) PE=1 SV=1	PREDICTED: receptor-like protein kinase 5-like [Cucumis sativus]
Csa3G902250	8.40648e-07	-4.60521	down	[M]	Cell wall/membrane/envelope biogenesis	Molecular Function: catalytic activity (GO:0003824);; Biological Process: cellular process (GO:0009987);; Biological Process: macromolecule metabolic process (GO:0043170);; Biological Process: primary metabolic process (GO:0044238);; Cellular Component: cell part (GO:0044464);;	--	Formin-like protein 3 OS=Oryza sativa subsp. japonica (Rice) PE=2 SV=2	PREDICTED: uncharacterized protein LOC101205129 [Cucumis sativus]
Csa3G806800	5.62994e-13	-1.37396	down	[Z]	Cytoskeleton	Molecular Function: structural constituent of cytoskeleton (GO:0005200);; Molecular Function: protein binding (GO:0005515);; Molecular Function: ATP binding (GO:0005524);; Cellular Component: cell wall (GO:0005618);; Cellular Component: nucleus (GO:0005634);; Cellular Component: nucleolus (GO:0005730);; Cellular Component: cytoplasm (GO:0005737);; Cellular Component: mitochondrion (GO:0005739);; …	--	Actin OS=Gossypium hirsutum (Upland cotton) PE=3 SV=1	PREDICTED: actin-like [Cucumis sativus]
Csa1G187170	0	-1.60794	down	--	--	Biological Process: response to stress (GO:0006950);; Biological Process: organelle organization (GO:0006996);; Cellular Component: plastid (GO:0009536);; Biological Process: response to abiotic stimulus (GO:0009628);; Biological Process: multi-organism process (GO:0051704);; Biological Process: cellular response to metal ion (GO:0071248);;	--	Major latex allergen Hev b 5 OS=Hevea brasiliensis (Para rubber tree) PE=1 SV=3	PREDICTED: uncharacterized protein LOC101220582 [Cucumis sativus]
Csa4G064630	1.87456e-11	1.11442	up	[O]	Posttranslational modification, protein turnover, chaperones	Biological Process: maltose metabolic process (GO:0000023);; Molecular Function: glutathione transferase activity (GO:0004364);; Molecular Function: peroxidase activity (GO:0004601);; Cellular Component: nucleus (GO:0005634);; Cellular Component: vacuolar membrane (GO:0005774);; Cellular Component: Golgi apparatus (GO:0005794);; Cellular Component: cytosol (GO:0005829);; Cellular Component: plasm…	--	Glutathione S-transferase U25 GN=GSTU25 OS=Arabidopsis thaliana (Mouse-ear cress) PE=2 SV=1	PREDICTED: glutathione S-transferase U19-like [Cucumis sativus]
Csa5G589320	0	-6.49795	down	[IQ]	--	Biological Process: long-chain fatty acid metabolic process (GO:0001676);; Molecular Function: fatty-acyl-CoA synthase activity (GO:0004321);; Molecular Function: long-chain fatty acid-CoA ligase activity (GO:0004467);; Molecular Function: ATP binding (GO:0005524);; Cellular Component: cytoplasm (GO:0005737);; Cellular Component: peroxisome (GO:0005777);; Biological Process: response to UV (GO:00…	K01904|0.0|pop:POPTR_548019|ACLL14	4-coumarate--CoA ligase-like 1 GN=4CLL1 OS=Arabidopsis thaliana (Mouse-ear cress) PE=2 SV=1	PREDICTED: 4-coumarate--CoA ligase-like 1-like [Cucumis sativus]
Csa1G651710	0.00187025	1.15789	up	--	--	Biological Process: transition metal ion transport (GO:0000041);; Molecular Function: sequence-specific DNA binding transcription factor activity (GO:0003700);; Molecular Function: transcription cofactor activity (GO:0003712);; Cellular Component: nucleus (GO:0005634);; Cellular Component: vacuole (GO:0005773);; Cellular Component: plasma membrane (GO:0005886);; Biological Process: protein target…	--	Protein HEADING DATE 3A OS=Oryza sativa subsp. japonica (Rice) PE=1 SV=1	PREDICTED: protein HEADING DATE 3A-like [Cucumis sativus]
Csa2G191300	0	-3.2848	down	--	--	Cellular Component: nucleus (GO:0005634);; Cellular Component: membrane (GO:0016020);;	--	--	P-loop containing nucleoside triphosphate hydrolases superfamily protein [Theobroma cacao]
Csa2G023890	1.60538e-13	4.73792	up	--	--	Molecular Function: iron ion binding (GO:0005506);; Cellular Component: plastid (GO:0009536);; Biological Process: response to wounding (GO:0009611);; Biological Process: jasmonic acid biosynthetic process (GO:0009695);; Biological Process: response to abscisic acid stimulus (GO:0009737);; Biological Process: response to jasmonic acid stimulus (GO:0009753);; Biological Process: defense response t…	--	Seed linoleate 9S-lipoxygenase-3 GN=LOX1.3 OS=Glycine max (Soybean) PE=1 SV=1	PREDICTED: LOW QUALITY PROTEIN: linoleate 9S-lipoxygenase 6-like [Cucumis sativus]
Csa3G009550	0	6.15583	up	--	--	Cellular Component: cell wall (GO:0005618);; Cellular Component: intracellular organelle (GO:0043229);;	--	Glycine-rich cell wall structural protein 1.8 (Precursor) OS=Phaseolus vulgaris (Kidney bean) PE=2 SV=1	PREDICTED: uncharacterized protein LOC101232761 [Cucumis sativus]
Csa5G141050	0	-4.34256	down	[V]	Defense mechanisms	Cellular Component: vacuolar membrane (GO:0005774);; Cellular Component: plasma membrane (GO:0005886);; Biological Process: pollen development (GO:0009555);; Cellular Component: plant-type vacuole membrane (GO:0009705);; Biological Process: flavonoid metabolic process (GO:0009812);; Biological Process: anther dehiscence (GO:0009901);; Biological Process: proanthocyanidin biosynthetic process (GO:…	--	Protein TRANSPARENT TESTA 12 GN=F17J16_80 OS=Arabidopsis thaliana (Mouse-ear cress) PE=2 SV=1	PREDICTED: LOW QUALITY PROTEIN: protein TRANSPARENT TESTA 12-like [Cucumis sativus]
Csa1G024860	0.000740974	1.02963	up	[O]	Posttranslational modification, protein turnover, chaperones	Molecular Function: glutathione transferase activity (GO:0004364);; Molecular Function: lactoylglutathione lyase activity (GO:0004462);; Cellular Component: nucleus (GO:0005634);; Cellular Component: vacuolar membrane (GO:0005774);; Cellular Component: cytosol (GO:0005829);; Cellular Component: plasma membrane (GO:0005886);; Biological Process: glucose catabolic process (GO:0006007);; Biological …	K00799|1e-118|vvi:100242434|hypothetical protein LOC100242434	Probable glutathione S-transferase GN=HSP26-A OS=Glycine max (Soybean) PE=2 SV=1	PREDICTED: probable glutathione S-transferase-like [Cucumis sativus]
Csa7G395260	0.00263688	1.26928	up	[P]	Inorganic ion transport and metabolism	Cellular Component: plasma membrane (GO:0005886);; Biological Process: potassium ion transport (GO:0006813);; Biological Process: pollen development (GO:0009555);; Molecular Function: potassium:sodium symporter activity (GO:0009674);; Molecular Function: potassium ion transmembrane transporter activity (GO:0015079);; Cellular Component: membrane (GO:0016020);; Cellular Component: cytoplasmic memb…	--	Potassium transporter 5 GN=T9E8.160 OS=Arabidopsis thaliana (Mouse-ear cress) PE=1 SV=1	PREDICTED: potassium transporter 5-like [Cucumis sativus]
Csa4G126990	6.50591e-14	-1.14236	down	--	--	Biological Process: cell fate specification (GO:0001708);; Molecular Function: DNA binding (GO:0003677);; Molecular Function: sequence-specific DNA binding transcription factor activity (GO:0003700);; Molecular Function: protein binding (GO:0005515);; Cellular Component: nucleus (GO:0005634);; Biological Process: regulation of transcription, DNA-dependent (GO:0006355);; Cellular Component: chloro…	--	Developmental protein SEPALLATA 1 GN=F14F8_180 OS=Arabidopsis thaliana (Mouse-ear cress) PE=1 SV=2	developmental protein SEPALLATA 2-like [Cucumis sativus]
Csa5G611680	7.77156e-16	-4.9266	down	--	--	--	--	Putative fasciclin-like arabinogalactan protein 20 GN=FLA20 OS=Arabidopsis thaliana (Mouse-ear cress) PE=3 SV=1	PREDICTED: putative fasciclin-like arabinogalactan protein 20-like [Cucumis sativus]
Csa7G414490	0	-1.70752	down	[IQR]	--	Molecular Function: copper ion binding (GO:0005507);; Cellular Component: extracellular region (GO:0005576);; Cellular Component: cytosol (GO:0005829);; Biological Process: proline biosynthetic process (GO:0006561);; Biological Process: response to heat (GO:0009408);; Biological Process: response to water deprivation (GO:0009414);; Biological Process: response to fructose stimulus (GO:0009750);; …	--	Short-chain dehydrogenase reductase 3b GN=F14M4 OS=Arabidopsis thaliana (Mouse-ear cress) PE=2 SV=1	PREDICTED: short-chain dehydrogenase reductase 3b-like [Cucumis sativus]
Csa2G416240	0	-2.86489	down	[M]	Cell wall/membrane/envelope biogenesis	Biological Process: defense response (GO:0006952);; Cellular Component: plastid (GO:0009536);; Biological Process: response to abiotic stimulus (GO:0009628);; Biological Process: hormone-mediated signaling pathway (GO:0009755);; Biological Process: plant-type cell wall biogenesis (GO:0009832);; Cellular Component: membrane (GO:0016020);; Molecular Function: transferase activity (GO:0016740);; Mol…	--	Cellulose synthase-like protein H1 GN=OSJNBa0035F15.9 OS=Oryza sativa subsp. japonica (Rice) PE=2 SV=2	PREDICTED: cellulose synthase-like protein H1-like [Cucumis sativus]
Csa3G608170	0	-3.85511	down	[E]	Amino acid transport and metabolism	Molecular Function: transporter activity (GO:0005215);; Molecular Function: protein binding (GO:0005515);; Cellular Component: Golgi apparatus (GO:0005794);; Cellular Component: plasma membrane (GO:0005886);; Biological Process: polysaccharide metabolic process (GO:0005976);; Biological Process: transport (GO:0006810);; Biological Process: lipid transport (GO:0006869);; Biological Process: intra-…	--	Peptide transporter PTR3-A GN=PTR3-A OS=Arabidopsis thaliana (Mouse-ear cress) PE=2 SV=1	PREDICTED: peptide transporter PTR3-A-like [Cucumis sativus]
Csa7G043580	2.22045e-16	-4.96537	down	[KAD]	--	Biological Process: cell fate specification (GO:0001708);; Molecular Function: DNA binding (GO:0003677);; Molecular Function: chromatin binding (GO:0003682);; Molecular Function: sequence-specific DNA binding transcription factor activity (GO:0003700);; Molecular Function: protein binding (GO:0005515);; Cellular Component: nucleus (GO:0005634);; Biological Process: regulation of transcription, DN…	K09422|1e-137|rcu:RCOM_0857340|r2r3-myb transcription factor, putative	Transcription factor GAMYB OS=Oryza sativa subsp. japonica (Rice) PE=2 SV=1	PREDICTED: uncharacterized protein LOC101204619 [Cucumis sativus]
Csa6G148330	1.24979e-07	4.72579	up	--	--	Biological Process: mitotic cell cycle (GO:0000278);; Biological Process: cell fate specification (GO:0001708);; Molecular Function: cyclin-dependent protein kinase activity (GO:0004693);; Molecular Function: protein binding (GO:0005515);; Cellular Component: nucleus (GO:0005634);; Cellular Component: cytoplasm (GO:0005737);; Biological Process: phosphatidylinositol biosynthetic process (GO:00066…	K02219|3e-43|rcu:RCOM_0475440|Cyclin-dependent kinases regulatory subunit, putative	Cyclin-dependent kinases regulatory subunit 1 GN=CKS1 OS=Arabidopsis thaliana (Mouse-ear cress) PE=1 SV=1	Cyclin-dependent kinases regulatory subunit, putative [Ricinus communis]
Csa3G513980	1.50926e-05	-1.01269	down	--	--	Cellular Component: vacuole (GO:0005773);;	--	--	PREDICTED: BRO1 domain-containing protein BROX homolog [Cucumis sativus]
Csa5G517170	4.93406e-10	-3.72618	down	--	--	Molecular Function: phospholipid binding (GO:0005543);; Cellular Component: vacuole (GO:0005773);; Cellular Component: Golgi apparatus (GO:0005794);; Cellular Component: plasma membrane (GO:0005886);; Biological Process: protein targeting (GO:0006605);; Biological Process: protein targeting to membrane (GO:0006612);; Molecular Function: ARF GTPase activator activity (GO:0008060);; Biological Proc…	--	Elicitor-responsive protein 1 GN=ERG1 OS=Oryza sativa subsp. japonica (Rice) PE=2 SV=1	PREDICTED: elicitor-responsive protein 1-like [Cucumis sativus]
Csa7G043680	2.22045e-16	-1.73288	down	[V]	Defense mechanisms	Cellular Component: vacuolar membrane (GO:0005774);; Cellular Component: plasma membrane (GO:0005886);; Biological Process: drug transmembrane transport (GO:0006855);; Biological Process: purine nucleobase transport (GO:0006863);; Biological Process: response to symbiotic fungus (GO:0009610);; Cellular Component: plant-type vacuole membrane (GO:0009705);; Biological Process: proanthocyanidin bios…	--	Protein TRANSPARENT TESTA 12 GN=F17J16_80 OS=Arabidopsis thaliana (Mouse-ear cress) PE=2 SV=1	PREDICTED: protein TRANSPARENT TESTA 12-like [Cucumis sativus]
Csa2G360690	6.29607e-13	-3.99572	down	[O]	Posttranslational modification, protein turnover, chaperones	Molecular Function: serine-type endopeptidase inhibitor activity (GO:0004867);; Molecular Function: cysteine-type endopeptidase inhibitor activity (GO:0004869);; Cellular Component: nucleus (GO:0005634);; Biological Process: DNA repair (GO:0006281);; Biological Process: negative regulation of endopeptidase activity (GO:0010951);; Biological Process: regulation of proteolysis (GO:0030162);; Cellul…	K13963|1e-151|rcu:RCOM_1591990|Protein Z, putative (EC:2.7.11.1)	Serpin-ZX GN=At1g47710 OS=Arabidopsis thaliana (Mouse-ear cress) PE=1 SV=1	PREDICTED: serpin-ZX-like [Cucumis sativus]
Csa5G601540	0.000413685	-2.14303	down	--	--	Molecular Function: protein serine/threonine kinase activity (GO:0004674);; Molecular Function: ATP binding (GO:0005524);; Cellular Component: plasma membrane (GO:0005886);; Biological Process: polysaccharide metabolic process (GO:0005976);; Biological Process: protein phosphorylation (GO:0006468);; Biological Process: response to stress (GO:0006950);; Cellular Component: plasmodesma (GO:0009506)…	--	Proline-rich receptor-like protein kinase PERK12 OS=Arabidopsis thaliana (Mouse-ear cress) PE=2 SV=2	PREDICTED: proline-rich receptor-like protein kinase PERK13-like [Cucumis sativus]
Csa6G040540	3.10862e-15	-1.49109	down	[R]	General function prediction only	Molecular Function: protein serine/threonine kinase activity (GO:0004674);; Molecular Function: iron ion binding (GO:0005506);; Molecular Function: protein binding (GO:0005515);; Cellular Component: cytoplasm (GO:0005737);; Cellular Component: endosome (GO:0005768);; Cellular Component: plasma membrane (GO:0005886);; Biological Process: iron ion transport (GO:0006826);; Biological Process: recept…	--	Flavonol synthase/flavanone 3-hydroxylase GN=FL OS=Petunia hybrida (Petunia) PE=2 SV=1	PREDICTED: flavonol synthase/flavanone 3-hydroxylase-like [Cucumis sativus]
Csa3G743980	1.56226e-10	1.05401	up	--	--	Cellular Component: cytosol (GO:0005829);; Biological Process: amino acid transport (GO:0006865);; Biological Process: metabolic process (GO:0008152);; Cellular Component: chloroplast (GO:0009507);; Biological Process: response to organic substance (GO:0010033);; Biological Process: response to UV-B (GO:0010224);; Molecular Function: abscisic acid glucosyltransferase activity (GO:0010294);; Biolo…	--	UDP-glycosyltransferase 73C3 GN=UGT73C3 OS=Arabidopsis thaliana (Mouse-ear cress) PE=2 SV=1	PREDICTED: UDP-glycosyltransferase 73C3-like [Cucumis sativus]
Csa7G373510	5.79067e-09	-1.81221	down	[RTKL]	--	Biological Process: developmental process involved in reproduction (GO:0003006);; Molecular Function: protein serine/threonine kinase activity (GO:0004674);; Molecular Function: protein kinase C activity (GO:0004697);; Molecular Function: protein binding (GO:0005515);; Molecular Function: ATP binding (GO:0005524);; Molecular Function: phospholipid binding (GO:0005543);; Cellular Component: cytoso…	--	Serine/threonine-protein kinase AtPK1/AtPK6 GN=F17O14.20 OS=Arabidopsis thaliana (Mouse-ear cress) PE=1 SV=1	PREDICTED: serine/threonine-protein kinase 38-like [Cucumis sativus]
Csa1G163160	8.15079e-10	1.20722	up	[C]	Energy production and conversion	Molecular Function: protein binding (GO:0005515);; Biological Process: pentose-phosphate shunt (GO:0006098);; Biological Process: ferredoxin metabolic process (GO:0006124);; Molecular Function: ferrous iron binding (GO:0008198);; Molecular Function: electron carrier activity (GO:0009055);; Cellular Component: chloroplast stroma (GO:0009570);; Biological Process: response to blue light (GO:0009637…	K02639|8e-75|vvi:100251971|hypothetical protein LOC100251971	Ferredoxin-3, chloroplastic (Precursor) GN=FDX3 OS=Zea mays (Maize) PE=2 SV=1	PREDICTED: ferredoxin-3, chloroplastic-like isoform 2 [Cucumis sativus]
Csa3G859700	2.99361e-06	-1.2054	down	[G]	Carbohydrate transport and metabolism	Cellular Component: extracellular region (GO:0005576);; Cellular Component: plasma membrane (GO:0005886);; Biological Process: carbohydrate metabolic process (GO:0005975);; Biological Process: iron ion transport (GO:0006826);; Biological Process: cellular iron ion homeostasis (GO:0006879);; Biological Process: seed germination (GO:0009845);; Biological Process: determination of bilateral symmetry…	--	Mannan endo-1,4-beta-mannosidase 7 (Precursor) GN=MAN7 OS=Arabidopsis thaliana (Mouse-ear cress) PE=2 SV=1	PREDICTED: mannan endo-1,4-beta-mannosidase 7-like [Cucumis sativus]
Csa5G077760	9.00446e-06	-1.10959	down	--	--	--	--	--	conserved hypothetical protein [Ricinus communis]
Csa6G133770	9.54015e-13	1.19449	up	--	--	Biological Process: respiratory burst involved in defense response (GO:0002679);; Molecular Function: sequence-specific DNA binding transcription factor activity (GO:0003700);; Molecular Function: protein binding (GO:0005515);; Cellular Component: nucleolus (GO:0005730);; Cellular Component: cytoplasm (GO:0005737);; Biological Process: nucleotide biosynthetic process (GO:0009165);; Biological Pro…	K09286|3e-47|vvi:100246641|hypothetical protein LOC100246641	Pathogenesis-related genes transcriptional activator PTI6 GN=PTI6 OS=Solanum lycopersicum (Tomato) PE=2 SV=1	PREDICTED: ethylene-responsive transcription factor CRF4-like [Cucumis sativus]
Csa1G420360	1.55431e-15	-1.63793	down	[S]	Function unknown	Biological Process: MAPK cascade (GO:0000165);; Cellular Component: extracellular region (GO:0005576);; Cellular Component: cell wall (GO:0005618);; Biological Process: protein targeting to membrane (GO:0006612);; Biological Process: response to water deprivation (GO:0009414);; Biological Process: detection of biotic stimulus (GO:0009595);; Biological Process: salicylic acid biosynthetic process …	--	Pathogenesis-related protein PR-1 (Precursor) GN=PR-1 OS=Medicago truncatula (Barrel medic) PE=2 SV=1	PREDICTED: pathogenesis-related protein PR-1-like [Cucumis sativus]
Csa3G664560	0	-2.05348	down	--	--	Cellular Component: mitochondrion (GO:0005739);; Cellular Component: photosystem I (GO:0009522);; Cellular Component: photosystem II (GO:0009523);; Cellular Component: chloroplast thylakoid membrane (GO:0009535);; Biological Process: response to blue light (GO:0009637);; Biological Process: photosynthesis, light harvesting (GO:0009765);; Cellular Component: chloroplast envelope (GO:0009941);; Bio…	K08912|0.0|rcu:RCOM_1344080|chlorophyll A/B binding protein, putative	Chlorophyll a-b binding protein 3C, chloroplastic (Precursor) GN=CAB3C OS=Solanum lycopersicum (Tomato) PE=3 SV=1	PREDICTED: chlorophyll a-b binding protein 3C, chloroplastic-like [Cucumis sativus]
Csa1G002720	1.22014e-13	-2.31548	down	[H]	Coenzyme transport and metabolism	Molecular Function: magnesium ion binding (GO:0000287);; Molecular Function: phosphopantothenoylcysteine decarboxylase activity (GO:0004633);; Cellular Component: cytosol (GO:0005829);; Molecular Function: electron carrier activity (GO:0009055);; Cellular Component: chloroplast stroma (GO:0009570);; Molecular Function: FMN binding (GO:0010181);; Biological Process: coenzyme A biosynthetic process…	K01598|8e-95|rcu:RCOM_0576840|phosphopentothenoylcysteine decarboxylase, putative (EC:4.1.1.36)	Probable phosphopantothenoylcysteine decarboxylase OS=Arabidopsis thaliana (Mouse-ear cress) PE=2 SV=2	PREDICTED: probable phosphopantothenoylcysteine decarboxylase-like [Cucumis sativus]
Csa1G613590	0.0039891	-1.33703	down	--	--	--	--	--	predicted protein [Populus trichocarpa]
Csa3G015360	0.0055776	-1.61371	down	[Q]	Secondary metabolites biosynthesis, transport and catabolism	Cellular Component: endoplasmic reticulum (GO:0005783);; Biological Process: steroid biosynthetic process (GO:0006694);; Biological Process: response to UV (GO:0009411);; Biological Process: response to red or far red light (GO:0009639);; Biological Process: gibberellin biosynthetic process (GO:0009686);; Biological Process: abscisic acid metabolic process (GO:0009687);; Biological Process: unidi…	K04123|1e-83|pop:POPTR_688380|CYP88A9	Beta-amyrin 11-oxidase GN=CYP88D6 OS=Glycyrrhiza uralensis (Chinese licorice) PE=1 SV=1	PREDICTED: beta-amyrin 11-oxidase-like, partial [Cucumis sativus]
Csa1G042500	0	-1.67823	down	[RTKL]	--	Biological Process: MAPK cascade (GO:0000165);; Biological Process: response to molecule of bacterial origin (GO:0002237);; Molecular Function: protein kinase activity (GO:0004672);; Cellular Component: extracellular region (GO:0005576);; Cellular Component: plasma membrane (GO:0005886);; Biological Process: regulation of transcription, DNA-dependent (GO:0006355);; Biological Process: protein tar…	--	Probable receptor-like protein kinase At1g67000 (Precursor) GN=At1g67000 OS=Arabidopsis thaliana (Mouse-ear cress) PE=2 SV=2	PREDICTED: probable receptor-like protein kinase At1g67000-like [Cucumis sativus]
Csa7G019910	3.33067e-15	1.45052	up	[R]	General function prediction only	Cellular Component: nucleus (GO:0005634);; Cellular Component: mitochondrion (GO:0005739);; Cellular Component: cytosol (GO:0005829);; Cellular Component: plastid (GO:0009536);; Biological Process: cytokinin biosynthetic process (GO:0009691);; Biological Process: maintenance of floral meristem identity (GO:0010076);; Biological Process: maintenance of inflorescence meristem identity (GO:0010077);…	K06966|1e-131|vvi:100264122|hypothetical protein LOC100264122	Cytokinin riboside 5&apos;-monophosphate phosphoribohydrolase LOG5 GN=LOG5 OS=Arabidopsis thaliana (Mouse-ear cress) PE=1 SV=1	PREDICTED: cytokinin riboside 5&apos;-monophosphate phosphoribohydrolase LOG5-like [Cucumis sativus]
Csa2G120400	0	-2.80089	down	--	--	Biological Process: transition metal ion transport (GO:0000041);; Molecular Function: DNA binding (GO:0003677);; Molecular Function: sequence-specific DNA binding transcription factor activity (GO:0003700);; Molecular Function: protein binding (GO:0005515);; Cellular Component: nucleus (GO:0005634);; Biological Process: regulation of transcription, DNA-dependent (GO:0006355);; Biological Process:…	--	Transcription factor bHLH91 GN=F16D14.5 OS=Arabidopsis thaliana (Mouse-ear cress) PE=2 SV=1	PREDICTED: transcription factor bHLH91-like [Cucumis sativus]
Csa6G052740	6.66134e-16	2.24173	up	--	--	--	--	--	PREDICTED: uncharacterized protein LOC101218847 [Cucumis sativus]
Csa7G232570	0.000829315	-2.33369	down	--	--	Cellular Component: plasma membrane (GO:0005886);; Cellular Component: anchored to membrane (GO:0031225);;	--	Non-specific lipid-transfer protein-like protein At5g64080 (Precursor) GN=At5g64080 OS=Arabidopsis thaliana (Mouse-ear cress) PE=1 SV=1	PREDICTED: uncharacterized protein LOC101209278 [Cucumis sativus]
Csa5G647250	0	-4.14248	down	--	--	Cellular Component: endosome (GO:0005768);; Cellular Component: Golgi apparatus (GO:0005794);; Cellular Component: trans-Golgi network (GO:0005802);; Biological Process: methylation-dependent chromatin silencing (GO:0006346);; Molecular Function: galactosyltransferase activity (GO:0008378);; Biological Process: pollen exine formation (GO:0010584);; Cellular Component: membrane (GO:0016020);; Biol…	--	Probable beta-1,3-galactosyltransferase 8 GN=B3GALT8 OS=Arabidopsis thaliana (Mouse-ear cress) PE=2 SV=1	PREDICTED: probable beta-1,3-galactosyltransferase 8-like [Cucumis sativus]
Csa4G049610	0.00134203	-2.29926	down	[E]	Amino acid transport and metabolism	Cellular Component: cytoplasm (GO:0005737);; Biological Process: regulation of translation (GO:0006417);; Biological Process: ethylene biosynthetic process (GO:0009693);; Biological Process: response to cytokinin stimulus (GO:0009735);; Biological Process: response to abscisic acid stimulus (GO:0009737);; Biological Process: fruit ripening (GO:0009835);; Biological Process: response to chitin (GO…	K01762|0.0|rcu:RCOM_1688460|acc synthase, putative (EC:4.4.1.14)	1-aminocyclopropane-1-carboxylate synthase GN=ACS1 OS=Glycine max (Soybean) PE=2 SV=1	PREDICTED: 1-aminocyclopropane-1-carboxylate synthase-like [Cucumis sativus]
Csa5G157320	5.83533e-13	-1.3137	down	[Q]	Secondary metabolites biosynthesis, transport and catabolism	Molecular Function: binding (GO:0005488);; Cellular Component: plasma membrane (GO:0005886);; Biological Process: monoterpenoid biosynthetic process (GO:0016099);; Biological Process: diterpenoid biosynthetic process (GO:0016102);; Molecular Function: oxidoreductase activity (GO:0016491);; Biological Process: cellular response to extracellular stimulus (GO:0031668);; Biological Process: cellular …	--	Geraniol 8-hydroxylase GN=CYP76B6 OS=Catharanthus roseus (Madagascar periwinkle) PE=1 SV=1	PREDICTED: geraniol 8-hydroxylase-like [Cucumis sativus]
Csa6G127430	0	-5.31978	down	--	--	Cellular Component: vacuole (GO:0005773);; Cellular Component: chloroplast (GO:0009507);; Cellular Component: membrane (GO:0016020);; Cellular Component: aleurone grain membrane (GO:0032578);; Biological Process: primary metabolic process (GO:0044238);; Biological Process: cellular biosynthetic process (GO:0044249);; Biological Process: secondary metabolite biosynthetic process (GO:0044550);; Cel…	--	Early nodulin-like protein 1 (Precursor) GN=P0481E12.22 OS=Oryza sativa subsp. japonica (Rice) PE=1 SV=1	PREDICTED: early nodulin-like protein 1-like [Cucumis sativus]
Csa2G036060	0.00811679	-3.27791	down	--	--	Biological Process: meiotic spindle organization (GO:0000212);; Biological Process: chromosome segregation (GO:0007059);; Biological Process: male meiosis (GO:0007140);; Biological Process: embryo sac development (GO:0009553);; Biological Process: pollen development (GO:0009555);; Biological Process: meiotic DNA double-strand break formation (GO:0042138);; Biological Process: plant-type spore dev…	--	--	PREDICTED: uncharacterized LOC101215052 [Cucumis sativus]
Csa5G139820	1.03661e-10	1.30131	up	--	--	--	--	--	hypothetical protein [Cucumis melo subsp. melo]
Csa6G522680	3.11973e-14	-1.07361	down	--	--	Cellular Component: mitochondrion (GO:0005739);; Cellular Component: photosystem I (GO:0009522);; Cellular Component: photosystem II (GO:0009523);; Cellular Component: chloroplast thylakoid membrane (GO:0009535);; Biological Process: response to blue light (GO:0009637);; Biological Process: photosynthesis, light harvesting (GO:0009765);; Cellular Component: chloroplast envelope (GO:0009941);; Bio…	K08912|0.0|rcu:RCOM_0633890|chlorophyll A/B binding protein, putative	Chlorophyll a-b binding protein of LHCII type I, chloroplastic (Precursor; Fragment) OS=Cucumis sativus (Cucumber) PE=2 SV=1	PREDICTED: chlorophyll a-b binding protein of LHCII type I, chloroplastic-like isoform 1 [Cucumis sativus]
Csa3G145780	0	-2.97127	down	--	--	Biological Process: response to cold (GO:0009409);; Cellular Component: chloroplast thylakoid membrane (GO:0009535);; Biological Process: response to red or far red light (GO:0009639);; Biological Process: anthocyanin-containing compound biosynthetic process (GO:0009718);; Biological Process: response to sucrose stimulus (GO:0009744);; Biological Process: positive regulation of seed germination (…	--	Early light-induced protein 1, chloroplastic (Precursor) GN=ELIP1 OS=Arabidopsis thaliana (Mouse-ear cress) PE=1 SV=1	PREDICTED: early light-induced protein, chloroplastic-like [Cucumis sativus]
Csa4G269120	1.02664e-05	1.07854	up	[F]	Nucleotide transport and metabolism	Molecular Function: iron ion binding (GO:0005506);; Cellular Component: cytosol (GO:0005829);; Molecular Function: electron carrier activity (GO:0009055);; Biological Process: abscisic acid biosynthetic process (GO:0009688);; Biological Process: auxin biosynthetic process (GO:0009851);; Molecular Function: abscisic aldehyde oxidase activity (GO:0010293);; Molecular Function: oxidoreductase activi…	K09842|0.0|vvi:100265098|hypothetical protein LOC100265098	Indole-3-acetaldehyde oxidase GN=F22J12.40 OS=Arabidopsis thaliana (Mouse-ear cress) PE=1 SV=2	PREDICTED: indole-3-acetaldehyde oxidase-like [Cucumis sativus]
CsaUNG026680	1.00431e-08	-4.87233	down	[R]	General function prediction only	Cellular Component: nucleus (GO:0005634);; Cellular Component: cytosol (GO:0005829);; Molecular Function: alcohol dehydrogenase (NADP+) activity (GO:0008106);; Biological Process: response to cold (GO:0009409);; Biological Process: response to water deprivation (GO:0009414);; Cellular Component: chloroplast (GO:0009507);; Biological Process: response to salt stress (GO:0009651);; Molecular Functi…	--	Non-functional NADPH-dependent codeinone reductase 2 GN=COR2 OS=Papaver somniferum (Opium poppy) PE=1 SV=1	PREDICTED: non-functional NADPH-dependent codeinone reductase 2-like [Cucumis sativus]
Csa3G142960	1.45787e-05	1.61589	up	--	--	Molecular Function: serine-type endopeptidase inhibitor activity (GO:0004867);; Biological Process: proteolysis (GO:0006508);; Biological Process: response to stress (GO:0006950);; Molecular Function: peptidase activity (GO:0008233);; Biological Process: response to wounding (GO:0009611);; Biological Process: biological regulation (GO:0065007);;	--	Glu S.griseus protease inhibitor OS=Momordica charantia (Bitter gourd) PE=1 SV=1	PREDICTED: glu S.griseus protease inhibitor-like [Cucumis sativus]
Csa1G050270	7.98609e-09	-1.09655	down	--	--	Molecular Function: catalytic activity (GO:0003824);; Molecular Function: protein binding (GO:0005515);; Biological Process: primary metabolic process (GO:0044238);; Biological Process: cellular macromolecule metabolic process (GO:0044260);; Biological Process: system development (GO:0048731);; Biological Process: regulation of developmental process (GO:0050793);; Biological Process: regulation o…	--	Proline-rich receptor-like protein kinase PERK2 GN=PERK2 OS=Arabidopsis thaliana (Mouse-ear cress) PE=2 SV=3	PREDICTED: uncharacterized protein LOC101213560 [Cucumis sativus]
Csa6G010000	0	3.50285	up	--	--	Cellular Component: cytoplasm (GO:0005737);; Molecular Function: O-acyltransferase activity (GO:0008374);; Biological Process: anatomical structure morphogenesis (GO:0009653);; Biological Process: cellular component organization (GO:0016043);; Molecular Function: N-acyltransferase activity (GO:0016410);; Molecular Function: transferase activity, transferring acyl groups other than amino-acyl grou…	--	Uncharacterized acetyltransferase At3g50280 GN=At3g50280 OS=Arabidopsis thaliana (Mouse-ear cress) PE=1 SV=1	PREDICTED: BAHD acyltransferase DCR-like [Cucumis sativus]
cucumber_newGene_1034	6.0643e-11	2.68065	up	--	--	Molecular Function: nucleic acid binding (GO:0003676);; Molecular Function: catalytic activity (GO:0003824);; Biological Process: DNA metabolic process (GO:0006259);; Molecular Function: transferase activity, transferring phosphorus-containing groups (GO:0016772);; Molecular Function: ion binding (GO:0043167);;	--	Endonuclease OS=Nicotiana tabacum (Common tobacco) PE=2 SV=1	hypothetical protein VITISV_023977 [Vitis vinifera]
Csa1G033160	4.02504e-08	1.63544	up	[O]	Posttranslational modification, protein turnover, chaperones	Molecular Function: glutathione transferase activity (GO:0004364);; Cellular Component: nucleus (GO:0005634);; Cellular Component: vacuolar membrane (GO:0005774);; Cellular Component: cytosol (GO:0005829);; Cellular Component: plasma membrane (GO:0005886);; Biological Process: glucose catabolic process (GO:0006007);; Biological Process: cellular aromatic compound metabolic process (GO:0006725);; …	--	Glutathione S-transferase U9 GN=K19B1.9 OS=Arabidopsis thaliana (Mouse-ear cress) PE=2 SV=1	PREDICTED: glutathione S-transferase U9-like [Cucumis sativus]
Csa1G008530	3.20877e-12	1.09364	up	[E]	Amino acid transport and metabolism	Molecular Function: transporter activity (GO:0005215);; Cellular Component: Golgi apparatus (GO:0005794);; Cellular Component: plasma membrane (GO:0005886);; Biological Process: nitrogen compound metabolic process (GO:0006807);; Biological Process: transport (GO:0006810);; Biological Process: iron ion transport (GO:0006826);; Cellular Component: plasmodesma (GO:0009506);; Biological Process: resp…	--	Probable peptide/nitrate transporter At5g62680 GN=At5g62680 OS=Arabidopsis thaliana (Mouse-ear cress) PE=2 SV=1	PREDICTED: probable peptide/nitrate transporter At5g62680-like [Cucumis sativus]
Csa2G049940	0	-4.59148	down	--	--	Cellular Component: cytoplasm (GO:0005737);; Biological Process: fatty acid catabolic process (GO:0009062);; Biological Process: anthocyanin-containing compound biosynthetic process (GO:0009718);; Biological Process: response to sucrose stimulus (GO:0009744);; Biological Process: response to UV-B (GO:0010224);; Molecular Function: UDP-glucosyltransferase activity (GO:0035251);; Molecular Function…	--	Flavonoid 3-O-glucosyltransferase GN=UGT78G1 OS=Medicago truncatula (Barrel medic) PE=1 SV=1	PREDICTED: kaempferol 3-O-beta-D-galactosyltransferase-like [Cucumis sativus]
Csa2G010240	0	-6.93318	down	--	--	Molecular Function: nucleic acid binding (GO:0003676);; Cellular Component: nucleus (GO:0005634);; Cellular Component: cytosol (GO:0005829);; Biological Process: double-strand break repair (GO:0006302);; Biological Process: fatty acid catabolic process (GO:0009062);; Biological Process: response to gamma radiation (GO:0010332);; Cellular Component: cell part (GO:0044464);; Biological Process: pol…	--	Uncharacterized protein At2g34160 GN=At2g34160 OS=Arabidopsis thaliana (Mouse-ear cress) PE=1 SV=1	PREDICTED: uncharacterized protein At2g34160-like [Cucumis sativus]
Csa1G005660	6.84934e-10	1.71785	up	--	--	Molecular Function: zinc ion binding (GO:0008270);;	--	Pollen-specific protein SF3 GN=SF3 OS=Helianthus annuus (Common sunflower) PE=2 SV=1	PREDICTED: pollen-specific protein SF3-like [Cucumis sativus]
Csa6G521000	2.98907e-10	1.50493	up	[R]	General function prediction only	Cellular Component: cytoplasm (GO:0005737);; Biological Process: vacuole organization (GO:0007033);; Biological Process: response to wounding (GO:0009611);; Biological Process: response to abscisic acid stimulus (GO:0009737);; Biological Process: response to jasmonic acid stimulus (GO:0009753);; Biological Process: embryo development ending in seed dormancy (GO:0009793);; Biological Process: flav…	--	Protein SRG1 GN=SRG1 OS=Arabidopsis thaliana (Mouse-ear cress) PE=2 SV=1	PREDICTED: protein SRG1-like [Cucumis sativus]
Csa5G601470	0.000101108	-1.01607	down	--	--	Molecular Function: polygalacturonase activity (GO:0004650);; Molecular Function: protein binding (GO:0005515);; Cellular Component: extracellular region (GO:0005576);; Biological Process: carbohydrate metabolic process (GO:0005975);; Cellular Component: plant-type cell wall (GO:0009505);; Biological Process: anther dehiscence (GO:0009901);; Biological Process: fruit dehiscence (GO:0010047);; Bio…	--	Polygalacturonase At1g48100 (Precursor) GN=At1g48100 OS=Arabidopsis thaliana (Mouse-ear cress) PE=2 SV=1	PREDICTED: polygalacturonase At1g48100-like [Cucumis sativus]
Csa2G021740	0	-5.67437	down	[M]	Cell wall/membrane/envelope biogenesis	Cellular Component: endosome (GO:0005768);; Cellular Component: Golgi apparatus (GO:0005794);; Cellular Component: trans-Golgi network (GO:0005802);; Biological Process: starch metabolic process (GO:0005982);; Biological Process: iron ion transport (GO:0006826);; Biological Process: response to abiotic stimulus (GO:0009628);; Biological Process: secondary cell wall biogenesis (GO:0009834);; Biolo…	--	Putative UDP-glucuronate:xylan alpha-glucuronosyltransferase 4 OS=Arabidopsis thaliana (Mouse-ear cress) PE=3 SV=1	PREDICTED: putative UDP-glucuronate:xylan alpha-glucuronosyltransferase 4-like [Cucumis sativus]
Csa3G698470	2.22045e-16	-1.53959	down	[R]	General function prediction only	Biological Process: cytokinesis (GO:0000910);; Molecular Function: DNA binding (GO:0003677);; Molecular Function: GTP binding (GO:0005525);; Cellular Component: nucleus (GO:0005634);; Cellular Component: vacuolar membrane (GO:0005774);; Cellular Component: Golgi apparatus (GO:0005794);; Cellular Component: cytosol (GO:0005829);; Cellular Component: plasma membrane (GO:0005886);; Biological Proces…	--	Ras-related protein RABA4c GN=K16F13.4 OS=Arabidopsis thaliana (Mouse-ear cress) PE=2 SV=1	PREDICTED: ras-related protein RABA4c-like [Cucumis sativus]
Csa1G011540	0.00716427	1.30244	up	--	--	Molecular Function: DNA binding (GO:0003677);; Molecular Function: sequence-specific DNA binding transcription factor activity (GO:0003700);; Cellular Component: nucleus (GO:0005634);; Biological Process: glycine catabolic process (GO:0006546);; Biological Process: unsaturated fatty acid biosynthetic process (GO:0006636);; Biological Process: oxidoreduction coenzyme metabolic process (GO:0006733)…	--	Transcription factor UNE10 GN=F6N15.11 OS=Arabidopsis thaliana (Mouse-ear cress) PE=2 SV=1	PREDICTED: transcription factor bHLH49-like [Cucumis sativus]
Csa2G176190	0	2.32779	up	--	--	--	--	Repetitive proline-rich cell wall protein 3 (Precursor) GN=PRP3 OS=Glycine max (Soybean) PE=3 SV=1	PREDICTED: uncharacterized protein LOC101203749 [Cucumis sativus]
Csa6G423450	5.65104e-14	-1.26646	down	--	--	Biological Process: very long-chain fatty acid metabolic process (GO:0000038);; Biological Process: polysaccharide biosynthetic process (GO:0000271);; Molecular Function: 1-acylglycerol-3-phosphate O-acyltransferase activity (GO:0003841);; Molecular Function: glycerol-3-phosphate O-acyltransferase activity (GO:0004366);; Cellular Component: mitochondrion (GO:0005739);; Cellular Component: endopla…	K13508|0.0|pop:POPTR_559475|hypothetical protein	Glycerol-3-phosphate acyltransferase 1 GN=GPAT1 OS=Arabidopsis thaliana (Mouse-ear cress) PE=1 SV=1	PREDICTED: glycerol-3-phosphate acyltransferase 1-like [Cucumis sativus]
Csa7G374620	5.31027e-09	1.40102	up	--	--	Biological Process: defense response (GO:0006952);; Cellular Component: plastid (GO:0009536);; Biological Process: response to hormone stimulus (GO:0009725);; Molecular Function: oxidoreductase activity, acting on single donors with incorporation of molecular oxygen, incorporation of two atoms of oxygen (GO:0016702);; Biological Process: cellular lipid metabolic process (GO:0044255);; Biological …	--	Linoleate 9S-lipoxygenase B GN=LOX1.2 OS=Solanum lycopersicum (Tomato) PE=2 SV=1	PREDICTED: linoleate 9S-lipoxygenase 1-like [Cucumis sativus]
Csa6G151640	2.95453e-07	-1.54798	down	[V]	Defense mechanisms	Molecular Function: ATP binding (GO:0005524);; Cellular Component: mitochondrion (GO:0005739);; Cellular Component: vacuolar membrane (GO:0005774);; Cellular Component: cytosol (GO:0005829);; Cellular Component: plasma membrane (GO:0005886);; Biological Process: ATP catabolic process (GO:0006200);; Biological Process: protein targeting to membrane (GO:0006612);; Biological Process: transport (GO:…	--	Pleiotropic drug resistance protein 2 GN=PDR2 OS=Nicotiana plumbaginifolia (Leadwort-leaved tobacco) PE=2 SV=1	PREDICTED: pleiotropic drug resistance protein 2-like [Cucumis sativus]
Csa5G139490	0	1.48242	up	[S]	Function unknown	--	--	--	PREDICTED: uncharacterized protein LOC101227735 isoform 1 [Cucumis sativus]
Csa3G270280	4.61517e-11	-1.15331	down	--	--	Molecular Function: catalytic activity (GO:0003824);; Molecular Function: carboxylesterase activity (GO:0004091);; Cellular Component: extracellular region (GO:0005576);; Cellular Component: cell wall (GO:0005618);; Cellular Component: nucleus (GO:0005634);; Biological Process: lipid metabolic process (GO:0006629);; Cellular Component: chloroplast thylakoid (GO:0009534);; Biological Process: resp…	--	GDSL esterase/lipase At1g71691 (Precursor) GN=At1g71691 OS=Arabidopsis thaliana (Mouse-ear cress) PE=2 SV=1	PREDICTED: GDSL esterase/lipase At1g71691-like [Cucumis sativus]
Csa3G033760	0	-1.57209	down	[P]	Inorganic ion transport and metabolism	Biological Process: transition metal ion transport (GO:0000041);; Molecular Function: nucleotide binding (GO:0000166);; Molecular Function: monooxygenase activity (GO:0004497);; Molecular Function: N,N-dimethylaniline monooxygenase activity (GO:0004499);; Cellular Component: nucleus (GO:0005634);; Cellular Component: vacuole (GO:0005773);; Biological Process: phosphatidylinositol biosynthetic pro…	--	Flavin-containing monooxygenase FMO GS-OX-like 3 GN=At1g62620 OS=Arabidopsis thaliana (Mouse-ear cress) PE=2 SV=2	PREDICTED: flavin-containing monooxygenase FMO GS-OX-like 3-like, partial [Cucumis sativus]
Csa6G525630	4.13669e-13	-2.03991	down	--	--	--	--	--	predicted protein [Populus trichocarpa]
Csa3G119640	3.10957e-05	1.09178	up	--	--	Molecular Function: intracellular cyclic nucleotide activated cation channel activity (GO:0005221);; Molecular Function: inward rectifier potassium channel activity (GO:0005242);; Molecular Function: calmodulin binding (GO:0005516);; Cellular Component: plasma membrane (GO:0005886);; Biological Process: potassium ion transport (GO:0006813);; Biological Process: calcium ion transport (GO:0006816);…	K05391|0.0|ath:AT5G53130|CNGC1	Cyclic nucleotide-gated ion channel 1 GN=CNGC1 OS=Arabidopsis thaliana (Mouse-ear cress) PE=1 SV=1	PREDICTED: cyclic nucleotide-gated ion channel 1-like [Cucumis sativus]
Csa6G358680	1.86758e-06	1.45476	up	[R]	General function prediction only	Cellular Component: nucleus (GO:0005634);; Cellular Component: mitochondrion (GO:0005739);; Cellular Component: cytosol (GO:0005829);; Cellular Component: plastid (GO:0009536);; Biological Process: cytokinin biosynthetic process (GO:0009691);; Biological Process: maintenance of floral meristem identity (GO:0010076);; Biological Process: maintenance of inflorescence meristem identity (GO:0010077);…	--	Cytokinin riboside 5&apos;-monophosphate phosphoribohydrolase LOG5 GN=LOG5 OS=Arabidopsis thaliana (Mouse-ear cress) PE=1 SV=1	PREDICTED: cytokinin riboside 5&apos;-monophosphate phosphoribohydrolase LOG5-like [Cucumis sativus]
Csa6G485120	3.93767e-06	1.67117	up	--	--	Cellular Component: vacuolar membrane (GO:0005774);; Biological Process: amino acid transport (GO:0006865);; Biological Process: unidimensional cell growth (GO:0009826);; Biological Process: regulation of hormone levels (GO:0010817);; Molecular Function: amino acid transmembrane transporter activity (GO:0015171);; Biological Process: positive regulation of cellular metabolic process (GO:0031325);…	--	WAT1-related protein At5g64700 GN=At5g64700 OS=Arabidopsis thaliana (Mouse-ear cress) PE=2 SV=1	PREDICTED: auxin-induced protein 5NG4-like [Cucumis sativus]
Csa1G071280	0.00820878	1.2407	up	--	--	Biological Process: immune system process (GO:0002376);; Molecular Function: protein kinase activity (GO:0004672);; Cellular Component: plasma membrane (GO:0005886);; Biological Process: defense response (GO:0006952);; Biological Process: cell communication (GO:0007154);; Biological Process: cellular process (GO:0009987);; Biological Process: response to organic substance (GO:0010033);; Biologica…	--	G-type lectin S-receptor-like serine/threonine-protein kinase At1g11330 (Precursor) GN=At1g11330 OS=Arabidopsis thaliana (Mouse-ear cress) PE=1 SV=3	PREDICTED: uncharacterized protein LOC101215940 [Cucumis sativus]
Csa7G049250	1.44329e-13	-1.99816	down	--	--	Biological Process: respiratory burst involved in defense response (GO:0002679);; Molecular Function: DNA binding (GO:0003677);; Molecular Function: sequence-specific DNA binding transcription factor activity (GO:0003700);; Molecular Function: RNA binding (GO:0003723);; Molecular Function: binding (GO:0005488);; Cellular Component: nucleus (GO:0005634);; Cellular Component: cytoplasm (GO:0005737)…	--	Zinc finger CCCH domain-containing protein 2 GN=At1g03790 OS=Arabidopsis thaliana (Mouse-ear cress) PE=2 SV=1	PREDICTED: zinc finger CCCH domain-containing protein 2-like [Cucumis sativus]
Csa6G020210	8.25508e-10	-5.00535	down	--	--	--	--	--	hypothetical protein PRUPE_ppa008434mg [Prunus persica]
Csa4G192190	9.77175e-10	-1.23009	down	--	--	--	--	B3 domain-containing protein At1g05920 GN=At1g05920 OS=Arabidopsis thaliana (Mouse-ear cress) PE=2 SV=1	PREDICTED: B3 domain-containing protein At1g05920-like [Cucumis sativus]
Csa4G006470	1.10334e-12	-1.62923	down	--	--	--	K13153|3e-47|rcu:RCOM_0900820|hypothetical protein	--	PREDICTED: uncharacterized protein LOC101206096 [Cucumis sativus]
Csa4G051390	0	-1.98262	down	--	--	--	--	MAR-binding filament-like protein 1 GN=MFP1 OS=Arabidopsis thaliana (Mouse-ear cress) PE=1 SV=2	unknown [Picea sitchensis]
Csa6G077410	1.22125e-14	-4.42655	down	--	--	--	--	--	PREDICTED: uncharacterized protein LOC101221550 [Cucumis sativus]
Csa2G006810	0	-3.04234	down	--	--	--	--	--	Tetratricopeptide repeat-like superfamily protein, putative [Theobroma cacao]
Csa4G112650	0	-4.26949	down	[R]	General function prediction only	Biological Process: ion transport (GO:0006811);; Biological Process: response to light stimulus (GO:0009416);; Biological Process: phenylpropanoid biosynthetic process (GO:0009699);; Biological Process: response to auxin stimulus (GO:0009733);; Biological Process: post-embryonic development (GO:0009791);; Biological Process: flavonoid biosynthetic process (GO:0009813);; Biological Process: respon…	--	Flavonol synthase/flavanone 3-hydroxylase GN=FLS OS=Citrus unshiu (Satsuma mandarin) PE=1 SV=1	PREDICTED: flavonol synthase/flavanone 3-hydroxylase-like [Cucumis sativus]
Csa2G415500	1.17811e-05	-3.45407	down	--	--	Biological Process: MAPK cascade (GO:0000165);; Molecular Function: calmodulin binding (GO:0005516);; Cellular Component: Golgi apparatus (GO:0005794);; Cellular Component: plasma membrane (GO:0005886);; Biological Process: protein targeting to membrane (GO:0006612);; Biological Process: defense response (GO:0006952);; Cellular Component: plasmodesma (GO:0009506);; Biological Process: detection o…	--	MLO-like protein 12 GN=MLO12 OS=Arabidopsis thaliana (Mouse-ear cress) PE=2 SV=2	PREDICTED: MLO-like protein 12-like [Cucumis sativus]
cucumber_newGene_1378	0.000531284	4.10992	up	--	--	Cellular Component: cytoplasmic membrane-bounded vesicle (GO:0016023);;	--	--	PREDICTED: uncharacterized protein LOC101246030 [Solanum lycopersicum]
Csa3G099590	2.00709e-08	-1.33581	down	--	--	Molecular Function: copper ion binding (GO:0005507);; Molecular Function: calcium ion binding (GO:0005509);; Molecular Function: protein binding (GO:0005515);; Cellular Component: extracellular region (GO:0005576);; Cellular Component: nucleus (GO:0005634);; Cellular Component: cytosol (GO:0005829);; Cellular Component: plasma membrane (GO:0005886);; Biological Process: protein folding (GO:000645…	--	Calcium-binding protein PBP1 GN=F24B18.11 OS=Arabidopsis thaliana (Mouse-ear cress) PE=1 SV=1	PREDICTED: calcium-binding protein PBP1-like [Cucumis sativus]
Csa1G074980	0	-1.41501	down	--	--	Molecular Function: binding (GO:0005488);; Biological Process: transcription, DNA-dependent (GO:0006351);; Biological Process: regulation of transcription, DNA-dependent (GO:0006355);; Biological Process: regulation of vegetative phase change (GO:0010321);; Biological Process: xylan metabolic process (GO:0045491);;	--	Squamosa promoter-binding protein 2 GN=SBP2 OS=Antirrhinum majus (Garden snapdragon) PE=2 SV=1	PREDICTED: squamosa promoter-binding protein 1-like [Cucumis sativus]
Csa2G011420	2.48662e-10	-1.87981	down	--	--	Molecular Function: sequence-specific DNA binding transcription factor activity (GO:0003700);; Cellular Component: nucleus (GO:0005634);; Biological Process: transcription, DNA-dependent (GO:0006351);; Biological Process: regulation of transcription, DNA-dependent (GO:0006355);; Biological Process: regulation of translation (GO:0006417);; Biological Process: response to osmotic stress (GO:0006970…	--	Auxin-induced protein 22D GN=AUX22D OS=Vigna radiata var. radiata (Mung bean) PE=2 SV=1	PREDICTED: auxin-induced protein 22D-like [Cucumis sativus]
Csa4G285780	0	1.19522	up	--	--	Biological Process: defense response to nematode (GO:0002215);; Molecular Function: peroxidase activity (GO:0004601);; Cellular Component: vacuolar membrane (GO:0005774);; Cellular Component: Golgi apparatus (GO:0005794);; Cellular Component: cytosol (GO:0005829);; Biological Process: response to oxidative stress (GO:0006979);; Biological Process: response to light stimulus (GO:0009416);; Cellula…	--	Peroxidase 2 (Fragment) OS=Cucumis sativus (Cucumber) PE=2 SV=1	PREDICTED: peroxidase 53-like [Cucumis sativus]
Csa5G609630	0	-2.04434	down	[MG]	--	Molecular Function: nucleotide binding (GO:0000166);; Biological Process: alternative nuclear mRNA splicing, via spliceosome (GO:0000380);; Molecular Function: double-stranded DNA binding (GO:0003690);; Molecular Function: single-stranded DNA binding (GO:0003697);; Molecular Function: mRNA binding (GO:0003729);; Molecular Function: protein kinase activity (GO:0004672);; Molecular Function: calmod…	--	Tetraketide alpha-pyrone reductase 2 GN=T26J14.11 OS=Arabidopsis thaliana (Mouse-ear cress) PE=2 SV=1	PREDICTED: tetraketide alpha-pyrone reductase 2-like [Cucumis sativus]
Csa5G616900	0	-4.69954	down	--	--	Cellular Component: nucleus (GO:0005634);; Cellular Component: endosome (GO:0005768);; Cellular Component: Golgi apparatus (GO:0005794);; Cellular Component: trans-Golgi network (GO:0005802);; Molecular Function: transferase activity, transferring glycosyl groups (GO:0016757);;	--	--	PREDICTED: uncharacterized LOC101206932, partial [Cucumis sativus]
Csa6G519430	5.80977e-09	-3.2356	down	--	--	Cellular Component: cell wall (GO:0005618);; Cellular Component: vacuole (GO:0005773);; Biological Process: protein targeting to membrane (GO:0006612);; Biological Process: positive regulation of flavonoid biosynthetic process (GO:0009963);; Biological Process: regulation of plant-type hypersensitive response (GO:0010363);; Molecular Function: hydrolase activity, acting on ester bonds (GO:0016788…	--	GDSL esterase/lipase At1g28570 (Precursor) GN=At1g28570 OS=Arabidopsis thaliana (Mouse-ear cress) PE=2 SV=1	PREDICTED: GDSL esterase/lipase At1g28570-like [Cucumis sativus]
Csa3G122440	8.87298e-08	-1.00409	down	--	--	Biological Process: response to cold (GO:0009409);;	--	F-box/kelch-repeat protein SKIP4 GN=SKIP4 OS=Arabidopsis thaliana (Mouse-ear cress) PE=1 SV=1	PREDICTED: F-box/kelch-repeat protein SKIP4-like [Cucumis sativus]
Csa4G658490	0.00104938	-2.87648	down	--	--	--	--	--	PREDICTED: uncharacterized protein LOC100267694 [Vitis vinifera]
Csa3G823640	0.00313433	1.24875	up	--	--	Molecular Function: serine-type carboxypeptidase activity (GO:0004185);; Cellular Component: extracellular space (GO:0005615);; Cellular Component: vacuole (GO:0005773);; Biological Process: proteolysis (GO:0006508);; Cellular Component: plant-type cell wall (GO:0009505);; Cellular Component: plasmodesma (GO:0009506);; Biological Process: brassinosteroid mediated signaling pathway (GO:0009742);; …	--	Serine carboxypeptidase-like 45 (Precursor) GN=SCPL45 OS=Arabidopsis thaliana (Mouse-ear cress) PE=2 SV=1	PREDICTED: serine carboxypeptidase-like 45-like [Cucumis sativus]
Csa3G798110	3.51608e-13	-2.56038	down	--	--	Cellular Component: extracellular region (GO:0005576);; Cellular Component: cell wall (GO:0005618);; Biological Process: polyamine catabolic process (GO:0006598);; Cellular Component: chloroplast (GO:0009507);; Biological Process: systemic acquired resistance (GO:0009627);; Biological Process: lignan biosynthetic process (GO:0009807);; Biological Process: actin filament-based movement (GO:0030048…	--	Dirigent protein 19 (Precursor) GN=DIR19 OS=Arabidopsis thaliana (Mouse-ear cress) PE=2 SV=1	PREDICTED: disease resistance response protein 206-like [Cucumis sativus]
Csa3G895830	0.000801965	-1.00457	down	--	--	--	--	--	PREDICTED: uncharacterized protein LOC101215652 [Cucumis sativus]
Csa5G322500	0	1.97386	up	[M]	Cell wall/membrane/envelope biogenesis	Biological Process: response to hypoxia (GO:0001666);; Cellular Component: cell wall (GO:0005618);; Cellular Component: mitochondrion (GO:0005739);; Biological Process: starch metabolic process (GO:0005982);; Biological Process: sucrose metabolic process (GO:0005985);; Biological Process: sucrose biosynthetic process (GO:0005986);; Biological Process: biosynthetic process (GO:0009058);; Biologica…	K00695|0.0|rcu:RCOM_1123530|sucrose synthase, putative (EC:2.4.1.13)	Sucrose synthase 5 GN=SUS5 OS=Arabidopsis thaliana (Mouse-ear cress) PE=2 SV=1	sucrose synthase 5-like [Cucumis sativus]
Csa2G231960	2.25264e-13	1.53236	up	[GER]	--	Molecular Function: protein binding (GO:0005515);; Cellular Component: extracellular region (GO:0005576);; Cellular Component: mitochondrion (GO:0005739);; Cellular Component: plasma membrane (GO:0005886);; Cellular Component: cell cortex (GO:0005938);; Biological Process: Golgi to vacuole transport (GO:0006896);; Biological Process: response to abiotic stimulus (GO:0009628);; Cellular Component:…	--	WAT1-related protein At4g08290 GN=At4g08290 OS=Arabidopsis thaliana (Mouse-ear cress) PE=2 SV=1	PREDICTED: auxin-induced protein 5NG4-like [Cucumis sativus]
Csa4G023020	0	1.70448	up	--	--	Biological Process: respiratory burst involved in defense response (GO:0002679);; Molecular Function: sequence-specific DNA binding transcription factor activity (GO:0003700);; Molecular Function: protein binding (GO:0005515);; Cellular Component: nucleus (GO:0005634);; Biological Process: response to cold (GO:0009409);; Biological Process: response to water deprivation (GO:0009414);; Biological …	--	Ethylene-responsive transcription factor ERF106 GN=ERF106 OS=Arabidopsis thaliana (Mouse-ear cress) PE=2 SV=1	PREDICTED: ethylene-responsive transcription factor ERF104-like [Cucumis sativus]
Csa5G638350	0	1.19157	up	--	--	Molecular Function: intracellular cAMP activated cation channel activity (GO:0005222);; Molecular Function: inward rectifier potassium channel activity (GO:0005242);; Molecular Function: calcium channel activity (GO:0005262);; Molecular Function: calmodulin binding (GO:0005516);; Cellular Component: plasma membrane (GO:0005886);; Biological Process: potassium ion transport (GO:0006813);; Biologic…	--	Cyclic nucleotide-gated ion channel 2 GN=T20K14_20 OS=Arabidopsis thaliana (Mouse-ear cress) PE=1 SV=1	PREDICTED: cyclic nucleotide-gated ion channel 2-like [Cucumis sativus]
Csa2G286480	1.04557e-11	-1.67104	down	[Q]	Secondary metabolites biosynthesis, transport and catabolism	Biological Process: polysaccharide biosynthetic process (GO:0000271);; Molecular Function: copper ion binding (GO:0005507);; Cellular Component: extracellular region (GO:0005576);; Cellular Component: cell wall (GO:0005618);; Cellular Component: vacuolar membrane (GO:0005774);; Cellular Component: cytosol (GO:0005829);; Molecular Function: L-ascorbate oxidase activity (GO:0008447);; Biological Pr…	--	L-ascorbate oxidase homolog (Precursor) GN=Bp10 OS=Brassica napus (Rape) PE=2 SV=1	PREDICTED: L-ascorbate oxidase homolog [Cucumis sativus]
Csa1G056920	0	3.02475	up	[E]	Amino acid transport and metabolism	Biological Process: amino acid transmembrane transport (GO:0003333);; Molecular Function: catalase activity (GO:0004096);; Molecular Function: L-glutamate transmembrane transporter activity (GO:0005313);; Molecular Function: protein binding (GO:0005515);; Cellular Component: cell wall (GO:0005618);; Cellular Component: mitochondrion (GO:0005739);; Cellular Component: peroxisome (GO:0005777);; Cel…	--	Cationic amino acid transporter 5 GN=CAT5 OS=Arabidopsis thaliana (Mouse-ear cress) PE=1 SV=1	PREDICTED: cationic amino acid transporter 5-like [Cucumis sativus]
Csa3G774730	0	-1.54091	down	[V]	Defense mechanisms	Molecular Function: ATP binding (GO:0005524);; Cellular Component: mitochondrion (GO:0005739);; Cellular Component: vacuolar membrane (GO:0005774);; Cellular Component: cytosol (GO:0005829);; Cellular Component: plasma membrane (GO:0005886);; Biological Process: ATP catabolic process (GO:0006200);; Biological Process: protein targeting to membrane (GO:0006612);; Biological Process: drug transmemb…	--	Pleiotropic drug resistance protein 2 GN=PDR2 OS=Nicotiana plumbaginifolia (Leadwort-leaved tobacco) PE=2 SV=1	PREDICTED: pleiotropic drug resistance protein 2-like, partial [Cucumis sativus]
cucumber_newGene_1396	0	-6.52724	down	--	--	--	--	--	PREDICTED: receptor-like protein kinase 2-like, partial [Cucumis sativus]
Csa1G168880	0	-7.74883	down	[IQR]	--	Molecular Function: copper ion binding (GO:0005507);; Cellular Component: cytosol (GO:0005829);; Biological Process: proline biosynthetic process (GO:0006561);; Biological Process: response to heat (GO:0009408);; Biological Process: response to water deprivation (GO:0009414);; Biological Process: response to fructose stimulus (GO:0009750);; Biological Process: regulation of abscisic acid biosynth…	--	Momilactone A synthase OS=Oryza sativa subsp. japonica (Rice) PE=2 SV=1	PREDICTED: zerumbone synthase-like [Cucumis sativus]
Csa1G002110	0.00284133	-2.46504	down	[TZDR]	--	Molecular Function: calcium ion binding (GO:0005509);; Cellular Component: nucleus (GO:0005634);; Cellular Component: peroxisome (GO:0005777);; Cellular Component: plasma membrane (GO:0005886);; Biological Process: response to cold (GO:0009409);; Biological Process: double fertilization forming a zygote and endosperm (GO:0009567);; Biological Process: response to wounding (GO:0009611);; Biologica…	--	Putative calcium-binding protein CML19 OS=Oryza sativa subsp. japonica (Rice) PE=2 SV=1	PREDICTED: putative calcium-binding protein CML19-like [Cucumis sativus]
Csa7G447930	0	-5.09922	down	[E]	Amino acid transport and metabolism	Biological Process: alcohol metabolic process (GO:0006066);; Biological Process: defense response (GO:0006952);; Biological Process: cell-cell signaling (GO:0007267);; Molecular Function: choline dehydrogenase activity (GO:0008812);; Biological Process: embryo sac development (GO:0009553);; Biological Process: fatty acid omega-oxidation (GO:0010430);; Molecular Function: oxidoreductase activity (…	K08248|0.0|vvi:100254058|hypothetical protein LOC100254058	(R)-mandelonitrile lyase-like (Precursor) GN=At1g73050 OS=Arabidopsis thaliana (Mouse-ear cress) PE=2 SV=1	PREDICTED: (R)-mandelonitrile lyase-like [Cucumis sativus]
Csa3G127170	0	1.48948	up	[E]	Amino acid transport and metabolism	Molecular Function: protein binding (GO:0005515);; Cellular Component: Golgi apparatus (GO:0005794);; Cellular Component: plasma membrane (GO:0005886);; Biological Process: polysaccharide metabolic process (GO:0005976);; Biological Process: polyamine catabolic process (GO:0006598);; Biological Process: iron ion transport (GO:0006826);; Biological Process: oligopeptide transport (GO:0006857);; Bio…	--	Nitrate transporter 1.5 GN=NRT1.5 OS=Arabidopsis thaliana (Mouse-ear cress) PE=1 SV=2	PREDICTED: nitrate transporter 1.5-like [Cucumis sativus]
Csa1G046060	7.16538e-13	-1.43588	down	--	--	Biological Process: response to reactive oxygen species (GO:0000302);; Cellular Component: mitochondrion (GO:0005739);; Biological Process: catabolic process (GO:0009056);; Biological Process: response to salt stress (GO:0009651);; Biological Process: hormone-mediated signaling pathway (GO:0009755);; Biological Process: response to inorganic substance (GO:0010035);; Biological Process: response t…	--	Probable inactive poly [ADP-ribose] polymerase SRO5 GN=SRO5 OS=Arabidopsis thaliana (Mouse-ear cress) PE=1 SV=1	PREDICTED: probable inactive poly [ADP-ribose] polymerase SRO5-like [Cucumis sativus]
Csa3G135720	1.0387e-05	1.19189	up	[R]	General function prediction only	Biological Process: transition metal ion transport (GO:0000041);; Cellular Component: cytosol (GO:0005829);; Biological Process: toxin catabolic process (GO:0009407);; Biological Process: response to water deprivation (GO:0009414);; Cellular Component: plasmodesma (GO:0009506);; Biological Process: response to wounding (GO:0009611);; Molecular Function: 1-aminocyclopropane-1-carboxylate oxidase a…	--	1-aminocyclopropane-1-carboxylate oxidase homolog 1 GN=At1g06620 OS=Arabidopsis thaliana (Mouse-ear cress) PE=2 SV=1	PREDICTED: 1-aminocyclopropane-1-carboxylate oxidase homolog 1-like [Cucumis sativus]
Csa7G312940	6.89904e-08	1.84458	up	--	--	Biological Process: cell morphogenesis (GO:0000902);; Biological Process: developmental process involved in reproduction (GO:0003006);; Molecular Function: structural constituent of cell wall (GO:0005199);; Molecular Function: binding (GO:0005488);; Cellular Component: plant-type cell wall (GO:0009505);; Biological Process: post-embryonic development (GO:0009791);; Biological Process: response to…	--	Extensin-3 (Precursor) GN=F16F4.4 OS=Arabidopsis thaliana (Mouse-ear cress) PE=2 SV=3	PREDICTED: extensin-3-like [Cucumis sativus]
Csa4G325520	3.8695e-05	-1.17583	down	--	--	--	--	Wound-induced protein 1 GN=WUN1 OS=Solanum tuberosum (Potato) PE=2 SV=1	PREDICTED: wound-induced protein 1-like [Cucumis sativus]
Csa4G644730	0.00132224	1.56856	up	[R]	General function prediction only	Biological Process: alternative nuclear mRNA splicing, via spliceosome (GO:0000380);; Molecular Function: RNA binding transcription antitermination factor activity (GO:0001072);; Molecular Function: double-stranded DNA binding (GO:0003690);; Molecular Function: single-stranded DNA binding (GO:0003697);; Molecular Function: single-stranded RNA binding (GO:0003727);; Molecular Function: protein kin…	--	RNA-binding protein 1 GN=F9K23.11 OS=Arabidopsis thaliana (Mouse-ear cress) PE=2 SV=1	PREDICTED: uncharacterized protein LOC101211898 [Cucumis sativus]
cucumber_newGene_1110	1.42309e-06	-1.41483	down	--	--	--	--	--	PREDICTED: uncharacterized protein LOC101207585 [Cucumis sativus]
Csa1G075060	0	-2.35658	down	--	--	Biological Process: respiratory burst involved in defense response (GO:0002679);; Molecular Function: DNA binding (GO:0003677);; Molecular Function: sequence-specific DNA binding transcription factor activity (GO:0003700);; Molecular Function: protein binding (GO:0005515);; Cellular Component: nucleolus (GO:0005730);; Cellular Component: cytosol (GO:0005829);; Biological Process: toxin catabolic …	--	Ethylene-responsive transcription factor 4 GN=At3g15210 OS=Arabidopsis thaliana (Mouse-ear cress) PE=1 SV=1	PREDICTED: ethylene-responsive transcription factor 9-like [Cucumis sativus]
Csa6G077380	8.83553e-11	-1.9245	down	[U]	Intracellular trafficking, secretion, and vesicular transport	Cellular Component: nucleus (GO:0005634);; Biological Process: vesicle docking involved in exocytosis (GO:0006904);; Molecular Function: protein transporter activity (GO:0008565);; Biological Process: protein secretion (GO:0009306);; Biological Process: protein transport (GO:0015031);; Biological Process: vesicle-mediated transport (GO:0016192);; Biological Process: secretion by cell (GO:0032940)…	--	Protein transport Sec1a GN=SEC1A OS=Arabidopsis thaliana (Mouse-ear cress) PE=2 SV=3	PREDICTED: protein transport Sec1a-like [Cucumis sativus]
Csa5G152920	1.47417e-06	1.50645	up	--	--	Molecular Function: sequence-specific DNA binding transcription factor activity (GO:0003700);; Cellular Component: nucleolus (GO:0005730);; Biological Process: DNA repair (GO:0006281);; Biological Process: circadian rhythm (GO:0007623);; Molecular Function: zinc ion binding (GO:0008270);; Biological Process: shade avoidance (GO:0009641);; Biological Process: chloroplast organization (GO:0009658);…	--	Zinc finger protein CONSTANS-LIKE 4 GN=COL4 OS=Arabidopsis thaliana (Mouse-ear cress) PE=2 SV=2	PREDICTED: uncharacterized protein LOC101215766 [Cucumis sativus]
Csa5G608210	0.000479493	1.45196	up	[F]	Nucleotide transport and metabolism	Cellular Component: cytosol (GO:0005829);; Biological Process: response to DNA damage stimulus (GO:0006974);; Molecular Function: 8-oxo-7,8-dihydroguanosine triphosphate pyrophosphatase activity (GO:0008413);; Molecular Function: dihydroneopterin triphosphate pyrophosphohydrolase activity (GO:0019177);;	--	Nudix hydrolase 1 GN=F14K14.13 OS=Arabidopsis thaliana (Mouse-ear cress) PE=1 SV=1	PREDICTED: nudix hydrolase 1-like [Cucumis sativus]
Csa3G829130	0.00291942	1.40271	up	[E]	Amino acid transport and metabolism	Cellular Component: plant-type vacuole (GO:0000325);; Cellular Component: vacuolar membrane (GO:0005774);; Cellular Component: plasma membrane (GO:0005886);; Biological Process: nitrogen compound metabolic process (GO:0006807);; Biological Process: oligopeptide transport (GO:0006857);; Biological Process: response to stress (GO:0006950);; Biological Process: response to nematode (GO:0009624);; Bi…	--	Probable peptide/nitrate transporter At5g14940 GN=At5g14940 OS=Arabidopsis thaliana (Mouse-ear cress) PE=2 SV=1	PREDICTED: probable peptide/nitrate transporter At5g14940-like [Cucumis sativus]
Csa6G521060	0.00441309	-3.33825	down	--	--	--	--	Filament-like plant protein 1 GN=FPP1 OS=Arabidopsis thaliana (Mouse-ear cress) PE=2 SV=1	hypothetical protein MTR_027s0011 [Medicago truncatula]
Csa5G023910	0.00035165	-1.46766	down	[D]	Cell cycle control, cell division, chromosome partitioning	Biological Process: mitotic cell cycle (GO:0000278);; Biological Process: double-strand break repair via homologous recombination (GO:0000724);; Molecular Function: protein binding (GO:0005515);; Biological Process: DNA replication (GO:0006260);; Biological Process: cellular protein modification process (GO:0006464);; Biological Process: cell proliferation (GO:0008283);; Biological Process: anato…	--	Cyclin-SDS GN=SDS OS=Arabidopsis thaliana (Mouse-ear cress) PE=1 SV=2	PREDICTED: cyclin-SDS-like [Cucumis sativus]
Csa6G490150	0.000425975	-1.80657	down	--	--	Cellular Component: cytoplasm (GO:0005737);; Biological Process: epidermal cell differentiation (GO:0009913);; Biological Process: cellular component organization (GO:0016043);; Biological Process: primary metabolic process (GO:0044238);; Cellular Component: cytoplasmic part (GO:0044444);; Biological Process: regulation of cellular process (GO:0050794);; Biological Process: organic substance meta…	--	GLABRA2 expression modulator GN=GEM OS=Arabidopsis thaliana (Mouse-ear cress) PE=1 SV=1	PREDICTED: uncharacterized protein LOC101219966 [Cucumis sativus]
Csa1G012100	3.04171e-08	-1.38466	down	--	--	Biological Process: MAPK cascade (GO:0000165);; Biological Process: cytokinesis (GO:0000910);; Biological Process: cytokinesis by cell plate formation (GO:0000911);; Biological Process: respiratory burst involved in defense response (GO:0002679);; Molecular Function: SNAP receptor activity (GO:0005484);; Cellular Component: nucleus (GO:0005634);; Cellular Component: plasma membrane (GO:0005886);;…	--	SNAP25 homologous protein SNAP33 OS=Arabidopsis thaliana (Mouse-ear cress) PE=1 SV=1	PREDICTED: SNAP25 homologous protein SNAP33-like [Cucumis sativus]
Csa3G121560	1.43799e-05	-1.33044	down	--	--	Cellular Component: cytosol (GO:0005829);; Cellular Component: plasma membrane (GO:0005886);; Biological Process: response to desiccation (GO:0009269);; Biological Process: response to cold (GO:0009409);; Biological Process: response to wounding (GO:0009611);; Biological Process: response to high light intensity (GO:0009644);; Biological Process: response to abscisic acid stimulus (GO:0009737);; …	--	Desiccation protectant protein Lea14 homolog OS=Glycine max (Soybean) PE=2 SV=1	PREDICTED: desiccation protectant protein Lea14 homolog [Cucumis sativus]
Csa4G026270	3.31498e-08	-1.23604	down	[R]	General function prediction only	Cellular Component: plasma membrane (GO:0005886);; Biological Process: metabolic process (GO:0008152);; Molecular Function: hydrolase activity (GO:0016787);;	--	--	PREDICTED: 2-hydroxy-6-oxo-2,4-heptadienoate hydrolase-like [Cucumis sativus]
Csa4G358690	0	-5.99927	down	--	--	Biological Process: biosynthetic process (GO:0009058);; Biological Process: chalcone biosynthetic process (GO:0009715);; Biological Process: flavonoid biosynthetic process (GO:0009813);; Biological Process: pollen exine formation (GO:0010584);; Molecular Function: naringenin-chalcone synthase activity (GO:0016210);; Cellular Component: polyketide synthase complex (GO:0034081);; Molecular Function…	--	Chalcone synthase J GN=CHSJ OS=Petunia hybrida (Petunia) PE=2 SV=2	PREDICTED: chalcone synthase J-like [Cucumis sativus]
Csa5G162030	2.40814e-07	-1.328	down	--	--	Biological Process: developmental process involved in reproduction (GO:0003006);; Molecular Function: binding (GO:0005488);; Biological Process: response to stress (GO:0006950);; Biological Process: response to abiotic stimulus (GO:0009628);; Biological Process: response to hormone stimulus (GO:0009725);; Biological Process: primary metabolic process (GO:0044238);; Biological Process: cellular bi…	--	Zinc finger protein ZAT9 GN=ZAT9 OS=Arabidopsis thaliana (Mouse-ear cress) PE=2 SV=1	PREDICTED: zinc finger protein ZAT9-like [Cucumis sativus]
Csa1G038890	7.31967e-11	-1.42122	down	--	--	--	--	--	PREDICTED: uncharacterized protein LOC101220892 [Cucumis sativus]
Csa3G821590	0	-4.87158	down	[G]	Carbohydrate transport and metabolism	Molecular Function: DNA binding (GO:0003677);; Molecular Function: DNA helicase activity (GO:0003678);; Cellular Component: extracellular region (GO:0005576);; Cellular Component: nucleus (GO:0005634);; Biological Process: methylation-dependent chromatin silencing (GO:0006346);; Biological Process: cell proliferation (GO:0008283);; Biological Process: response to auxin stimulus (GO:0009733);; Bio…	--	Strictosidine synthase 3 (Precursor) GN=SS3 OS=Arabidopsis thaliana (Mouse-ear cress) PE=2 SV=2	PREDICTED: adipocyte plasma membrane-associated protein-like [Cucumis sativus]
Csa4G000830	1.39898e-08	1.09552	up	--	--	--	--	--	PREDICTED: uncharacterized protein LOC101232593 [Cucumis sativus]
Csa2G011440	0.00628058	-1.08185	down	--	--	Cellular Component: mitochondrion (GO:0005739);; Biological Process: chromosome segregation (GO:0007059);; Biological Process: meiosis I (GO:0007127);; Cellular Component: chloroplast (GO:0009507);; Biological Process: sugar mediated signaling pathway (GO:0010182);; Biological Process: photosynthesis, light reaction (GO:0019684);; Biological Process: chloroplast RNA processing (GO:0031425);; Biol…	--	Pentatricopeptide repeat-containing protein At3g04750, mitochondrial (Precursor) GN=PCMP-E81 OS=Arabidopsis thaliana (Mouse-ear cress) PE=2 SV=1	PREDICTED: pentatricopeptide repeat-containing protein At3g04750, mitochondrial-like [Cucumis sativus]
Csa6G501940	0	7.81051	up	--	--	Biological Process: tryptophan catabolic process (GO:0006569);; Biological Process: iron ion transport (GO:0006826);; Biological Process: toxin catabolic process (GO:0009407);; Biological Process: response to toxin (GO:0009636);; Biological Process: response to salt stress (GO:0009651);; Biological Process: indoleacetic acid biosynthetic process (GO:0009684);; Biological Process: lignin metabolic…	K12356|1e-172|pop:POPTR_563103|hypothetical protein	UDP-glycosyltransferase 72E1 GN=UGT72E1 OS=Arabidopsis thaliana (Mouse-ear cress) PE=1 SV=1	PREDICTED: UDP-glycosyltransferase 72E1-like [Cucumis sativus]
Csa3G797600	0	6.43192	up	[J]	Translation, ribosomal structure and biogenesis	Molecular Function: structural constituent of ribosome (GO:0003735);; Cellular Component: nucleolus (GO:0005730);; Cellular Component: mitochondrion (GO:0005739);; Biological Process: translation (GO:0006412);; Cellular Component: chloroplast (GO:0009507);; Cellular Component: cytosolic large ribosomal subunit (GO:0022625);;	--	60S ribosomal protein L21-1 GN=RPL21C OS=Arabidopsis thaliana (Mouse-ear cress) PE=2 SV=2	PREDICTED: 60S ribosomal protein L21-1-like [Cucumis sativus]
Csa4G025730	0	-5.40058	down	--	--	Molecular Function: binding (GO:0005488);; Cellular Component: nucleus (GO:0005634);; Biological Process: transcription, DNA-dependent (GO:0006351);; Biological Process: protein localization (GO:0008104);; Biological Process: flower development (GO:0009908);; Biological Process: regulation of biological process (GO:0050789);;	--	B3 domain-containing transcription factor VRN1 GN=VRN1 OS=Arabidopsis thaliana (Mouse-ear cress) PE=1 SV=1	PREDICTED: putative B3 domain-containing protein Os03g0621600-like [Cucumis sativus]
cucumber_newGene_813	0	4.13514	up	--	--	--	--	--	PREDICTED: zinc finger protein ZPR1 homolog [Cucumis sativus]
cucumber_newGene_278	0	1.18409	up	--	--	Molecular Function: protein binding (GO:0005515);; Molecular Function: ATP binding (GO:0005524);; Cellular Component: nucleus (GO:0005634);; Cellular Component: vacuole (GO:0005773);; Cellular Component: plasma membrane (GO:0005886);; Biological Process: ATP catabolic process (GO:0006200);; Biological Process: ATP biosynthetic process (GO:0006754);; Biological Process: cation transport (GO:000681…	K01535|0.0|vvi:100242786|hypothetical protein LOC100242786	Plasma membrane ATPase 4 GN=PMA4 OS=Nicotiana plumbaginifolia (Leadwort-leaved tobacco) PE=1 SV=1	PREDICTED: plasma membrane ATPase 4-like [Cucumis sativus]
Csa2G006030	2.59026e-12	-1.52579	down	[Q]	Secondary metabolites biosynthesis, transport and catabolism	Molecular Function: iron ion binding (GO:0005506);; Biological Process: terpenoid metabolic process (GO:0006721);; Biological Process: isoprenoid biosynthetic process (GO:0008299);; Molecular Function: steroid hydroxylase activity (GO:0008395);; Molecular Function: electron carrier activity (GO:0009055);; Biological Process: response to light stimulus (GO:0009416);; Cellular Component: plasmodesm…	--	Cytochrome P450 734A1 GN=F18A8.8 OS=Arabidopsis thaliana (Mouse-ear cress) PE=2 SV=1	PREDICTED: cytochrome P450 734A1-like [Cucumis sativus]
Csa2G121970	1.15136e-08	-1.7615	down	[M]	Cell wall/membrane/envelope biogenesis	Biological Process: response to hypoxia (GO:0001666);; Cellular Component: nucleus (GO:0005634);; Cellular Component: cytosol (GO:0005829);; Cellular Component: plasma membrane (GO:0005886);; Biological Process: sucrose metabolic process (GO:0005985);; Biological Process: sucrose biosynthetic process (GO:0005986);; Cellular Component: plasmodesma (GO:0009506);; Biological Process: regulation of m…	K00696|0.0|vvi:100262385|hypothetical protein LOC100262385	Probable sucrose-phosphate synthase 2 GN=SPS2 OS=Craterostigma plantagineum (Blue gem) PE=2 SV=1	sucrose phosphate synthase 1 [Cucumis sativus]
Csa3G730930	2.68302e-11	1.09201	up	[P]	Inorganic ion transport and metabolism	Biological Process: MAPK cascade (GO:0000165);; Biological Process: response to molecule of bacterial origin (GO:0002237);; Cellular Component: plasma membrane (GO:0005886);; Biological Process: protein targeting to membrane (GO:0006612);; Biological Process: nucleotide transport (GO:0006862);; Biological Process: ER to Golgi vesicle-mediated transport (GO:0006888);; Biological Process: cellular …	--	Ammonium transporter 2 GN=AMT2 OS=Arabidopsis thaliana (Mouse-ear cress) PE=1 SV=2	PREDICTED: ammonium transporter 2-like [Cucumis sativus]
Csa4G556180	1.30223e-05	1.21548	up	--	--	Biological Process: response to auxin stimulus (GO:0009733);;	K14488|4e-54|vvi:100259386|hypothetical protein LOC100259386	Auxin-induced protein 6B OS=Glycine max (Soybean) PE=2 SV=1	PREDICTED: auxin-induced protein 6B-like [Vitis vinifera]
Csa3G135120	0	1.99871	up	--	--	Molecular Function: DNA binding (GO:0003677);; Molecular Function: sequence-specific DNA binding transcription factor activity (GO:0003700);; Molecular Function: protein binding (GO:0005515);; Cellular Component: nucleus (GO:0005634);; Biological Process: transcription, DNA-dependent (GO:0006351);; Biological Process: response to cold (GO:0009409);; Cellular Component: chloroplast (GO:0009507);; …	K14516|4e-95|rcu:RCOM_1007740|Ethylene-responsive transcription factor 1B, putative	Ethylene-responsive transcription factor 1B GN=K14B15.15 OS=Arabidopsis thaliana (Mouse-ear cress) PE=1 SV=2	PREDICTED: ethylene-responsive transcription factor 1B-like [Cucumis sativus]
Csa5G198190	0	-3.54335	down	--	--	Molecular Function: hydrolase activity, hydrolyzing O-glycosyl compounds (GO:0004553);; Cellular Component: extracellular region (GO:0005576);; Biological Process: carbohydrate metabolic process (GO:0005975);; Biological Process: chromatin silencing (GO:0006342);; Cellular Component: plant-type cell wall (GO:0009505);; Biological Process: embryo development ending in seed dormancy (GO:0009793);; …	--	Glucan endo-1,3-beta-glucosidase 12 (Precursor) GN=At4g29360 OS=Arabidopsis thaliana (Mouse-ear cress) PE=1 SV=1	PREDICTED: probable glucan endo-1,3-beta-glucosidase A6-like [Cucumis sativus]
Csa6G095280	2.26537e-06	2.11459	up	--	--	Molecular Function: sequence-specific DNA binding transcription factor activity (GO:0003700);; Molecular Function: protein binding (GO:0005515);; Cellular Component: nucleus (GO:0005634);; Biological Process: regulation of transcription, DNA-dependent (GO:0006355);; Biological Process: negative regulation of flower development (GO:0009910);; Biological Process: vernalization response (GO:0010048)…	--	Agamous-like MADS-box protein AGL27 GN=F22K20.15 OS=Arabidopsis thaliana (Mouse-ear cress) PE=1 SV=1	unnamed protein product [Vitis vinifera]
Csa5G000020	5.86984e-08	-1.12715	down	--	--	Molecular Function: serine-type carboxypeptidase activity (GO:0004185);; Cellular Component: extracellular region (GO:0005576);; Cellular Component: vacuole (GO:0005773);; Biological Process: proteolysis (GO:0006508);;	--	Serine carboxypeptidase-like 50 (Precursor) GN=SCPL50 OS=Arabidopsis thaliana (Mouse-ear cress) PE=2 SV=1	PREDICTED: serine carboxypeptidase-like 50-like [Cucumis sativus]
Csa1G597780	1.22012e-06	-2.03073	down	--	--	Cellular Component: plant-type cell wall (GO:0009505);; Biological Process: plant-type cell wall modification (GO:0009827);; Biological Process: pollen tube growth (GO:0009860);; Molecular Function: hydrolase activity, acting on ester bonds (GO:0016788);; Molecular Function: pectinesterase activity (GO:0030599);; Cellular Component: intracellular membrane-bounded organelle (GO:0043231);; Cellular…	K01051|1e-173|vvi:100244050|hypothetical protein LOC100244050	Putative pectinesterase 63 (Precursor) GN=K11J9.6 OS=Arabidopsis thaliana (Mouse-ear cress) PE=3 SV=2	PREDICTED: probable pectinesterase 50-like [Cucumis sativus]
Csa1G024240	0	-1.57865	down	--	--	--	--	--	PREDICTED: uncharacterized protein LOC101215266 [Cucumis sativus]
Csa7G069690	0	1.78425	up	[S]	Function unknown	Molecular Function: nucleotide binding (GO:0000166);; Biological Process: polysaccharide biosynthetic process (GO:0000271);; Biological Process: response to molecule of bacterial origin (GO:0002237);; Biological Process: regionalization (GO:0003002);; Molecular Function: protein kinase activity (GO:0004672);; Molecular Function: protein serine/threonine kinase activity (GO:0004674);; Molecular Fu…	--	Receptor-like protein kinase HAIKU2 (Precursor) GN=IKU2 OS=Arabidopsis thaliana (Mouse-ear cress) PE=1 SV=1	PREDICTED: LOW QUALITY PROTEIN: receptor-like protein kinase HAIKU2-like [Cucumis sativus]
Csa7G405930	0	-5.81161	down	--	--	Molecular Function: sequence-specific DNA binding transcription factor activity (GO:0003700);; Molecular Function: protein binding (GO:0005515);; Cellular Component: nucleus (GO:0005634);; Biological Process: ethylene mediated signaling pathway (GO:0009873);; Biological Process: regulation of root meristem growth (GO:0010082);; Biological Process: regulation of stomatal movement (GO:0010119);; Bi…	--	Transcription factor LUX GN=F12A12.160 OS=Arabidopsis thaliana (Mouse-ear cress) PE=1 SV=1	hypothetical protein AURANDRAFT_9655 [Aureococcus anophagefferens]
Csa6G485670	2.56649e-06	1.62517	up	[GER]	--	Molecular Function: protein binding (GO:0005515);; Cellular Component: vacuolar membrane (GO:0005774);; Cellular Component: plasma membrane (GO:0005886);; Biological Process: cellular aromatic compound metabolic process (GO:0006725);; Biological Process: unidimensional cell growth (GO:0009826);; Biological Process: regulation of hormone levels (GO:0010817);; Biological Process: positive regulatio…	--	WAT1-related protein At5g64700 GN=At5g64700 OS=Arabidopsis thaliana (Mouse-ear cress) PE=2 SV=1	PREDICTED: auxin-induced protein 5NG4-like [Cucumis sativus]
Csa2G034730	1.92219e-09	-3.94044	down	--	--	Cellular Component: vacuolar membrane (GO:0005774);; Biological Process: cellular aromatic compound metabolic process (GO:0006725);; Biological Process: unidimensional cell growth (GO:0009826);; Biological Process: regulation of hormone levels (GO:0010817);; Cellular Component: membrane (GO:0016020);; Biological Process: positive regulation of cellular metabolic process (GO:0031325);; Biological …	--	WAT1-related protein At1g09380 GN=At1g09380 OS=Arabidopsis thaliana (Mouse-ear cress) PE=2 SV=1	PREDICTED: auxin-induced protein 5NG4-like [Cucumis sativus]
Csa3G807350	0	-5.31978	down	--	--	Cellular Component: nucleosome (GO:0000786);; Molecular Function: DNA binding (GO:0003677);; Biological Process: nucleosome assembly (GO:0006334);; Molecular Function: zinc ion binding (GO:0008270);; Cellular Component: plastid (GO:0009536);; Biological Process: positive regulation of vernalization response (GO:0010220);; Molecular Function: hydrolase activity (GO:0016787);; Biological Process: c…	--	Protein ycf2 (Fragment) GN=ycf2 OS=Oenothera picensis (Evening primrose) PE=3 SV=1	hypothetical protein PDIG_64730 [Penicillium digitatum PHI26]
Csa6G076710	0	-1.64631	down	--	--	Biological Process: cell fate specification (GO:0001708);; Molecular Function: DNA binding (GO:0003677);; Molecular Function: sequence-specific DNA binding transcription factor activity (GO:0003700);; Molecular Function: protein binding (GO:0005515);; Cellular Component: nucleus (GO:0005634);; Biological Process: regulation of transcription, DNA-dependent (GO:0006355);; Cellular Component: chloro…	K09264|1e-127|vvi:100232868|MADS3	Agamous-like MADS-box protein AGL6 GN=AGL6 OS=Arabidopsis thaliana (Mouse-ear cress) PE=1 SV=2	AGAMOUS LIKE6-like protein [Momordica charantia]
Csa2G301540	5.06427e-09	-1.5561	down	--	--	Biological Process: response to molecule of fungal origin (GO:0002238);; Molecular Function: ubiquitin-protein ligase activity (GO:0004842);; Cellular Component: plasma membrane (GO:0005886);; Biological Process: signal transduction (GO:0007165);; Molecular Function: zinc ion binding (GO:0008270);; Biological Process: pollen development (GO:0009555);; Biological Process: response to bacterium (GO…	--	RING-H2 finger protein ATL78 GN=ATL78 OS=Arabidopsis thaliana (Mouse-ear cress) PE=2 SV=1	PREDICTED: RING-H2 finger protein ATL78-like [Cucumis sativus]
Csa6G434370	1.08945e-05	-4.42695	down	--	--	--	--	--	predicted protein [Populus trichocarpa]
Csa5G640000	3.4488e-07	-1.2856	down	[R]	General function prediction only	Molecular Function: carboxylesterase activity (GO:0004091);; Cellular Component: cytosol (GO:0005829);; Cellular Component: plasma membrane (GO:0005886);; Biological Process: metabolic process (GO:0008152);; Biological Process: defense response, incompatible interaction (GO:0009814);; Biological Process: leaf senescence (GO:0010150);; Biological Process: chlorophyll a catabolic process (GO:003331…	--	Putative methylesterase 11, chloroplastic (Precursor) GN=At1gXXXXX OS=Arabidopsis thaliana (Mouse-ear cress) PE=2 SV=1	PREDICTED: putative methylesterase 11, chloroplastic-like [Cucumis sativus]
Csa4G088730	8.72346e-09	1.30596	up	--	--	Biological Process: cellular metabolic process (GO:0044237);; Biological Process: primary metabolic process (GO:0044238);; Cellular Component: cell part (GO:0044464);; Biological Process: organic substance metabolic process (GO:0071704);;	--	Protein IQ-DOMAIN 1 GN=IQD1 OS=Arabidopsis thaliana (Mouse-ear cress) PE=1 SV=1	PREDICTED: protein IQ-DOMAIN 1-like [Cucumis sativus]
Csa1G570240	2.08807e-07	-1.00752	down	[RTKL]	--	Molecular Function: protein serine/threonine kinase activity (GO:0004674);; Molecular Function: protein tyrosine kinase activity (GO:0004713);; Molecular Function: ATP binding (GO:0005524);; Cellular Component: plasma membrane (GO:0005886);; Biological Process: protein phosphorylation (GO:0006468);; Cellular Component: plasmodesma (GO:0009506);; Biological Process: response to nematode (GO:000962…	--	Receptor-like serine/threonine-protein kinase ALE2 (Precursor) GN=ALE2 OS=Arabidopsis thaliana (Mouse-ear cress) PE=1 SV=1	PREDICTED: receptor-like serine/threonine-protein kinase ALE2-like [Cucumis sativus]
Csa5G137420	0	2.48066	up	--	--	--	--	--	PREDICTED: uncharacterized protein LOC101216513 [Cucumis sativus]
Csa7G209550	8.59561e-05	1.58768	up	--	--	Molecular Function: ubiquitin-protein ligase activity (GO:0004842);; Molecular Function: binding (GO:0005488);; Biological Process: pollen development (GO:0009555);; Biological Process: anther dehiscence (GO:0009901);; Biological Process: glucuronoxylan metabolic process (GO:0010413);; Cellular Component: membrane (GO:0016020);; Biological Process: protein ubiquitination (GO:0016567);; Biological…	--	NEP1-interacting protein-like 1 GN=ATL27 OS=Arabidopsis thaliana (Mouse-ear cress) PE=2 SV=1	PREDICTED: NEP1-interacting protein 2-like [Vitis vinifera]
Csa3G171040	7.98114e-09	-1.04958	down	--	--	Cellular Component: mitochondrial inner membrane (GO:0005743);; Biological Process: cation transport (GO:0006812);; Biological Process: mitochondrial transport (GO:0006839);; Biological Process: nucleotide transport (GO:0006862);; Biological Process: amino acid transport (GO:0006865);; Biological Process: response to stress (GO:0006950);; Molecular Function: cation transmembrane transporter activ…	--	Protein MITOFERRINLIKE 1, chloroplastic (Precursor) GN=MFL1 OS=Arabidopsis thaliana (Mouse-ear cress) PE=2 SV=1	PREDICTED: solute carrier family 25 member 44-like [Cucumis sativus]
Csa1G479640	1.86346e-09	-1.32135	down	[E]	Amino acid transport and metabolism	Cellular Component: plant-type vacuole (GO:0000325);; Molecular Function: transporter activity (GO:0005215);; Cellular Component: vacuolar membrane (GO:0005774);; Cellular Component: plasma membrane (GO:0005886);; Biological Process: nitrogen compound metabolic process (GO:0006807);; Biological Process: oligopeptide transport (GO:0006857);; Biological Process: response to stress (GO:0006950);; Bi…	--	Probable nitrate excretion transporter 3 GN=At3g45680 OS=Arabidopsis thaliana (Mouse-ear cress) PE=2 SV=1	PREDICTED: nitrate excretion transporter 1-like [Cucumis sativus]
Csa6G000120	1.01371e-05	-1.11152	down	--	--	Molecular Function: polygalacturonase activity (GO:0004650);; Molecular Function: protein binding (GO:0005515);; Cellular Component: extracellular region (GO:0005576);; Biological Process: carbohydrate metabolic process (GO:0005975);; Cellular Component: plant-type cell wall (GO:0009505);; Biological Process: dehiscence (GO:0009900);; Biological Process: cellular component organization (GO:001604…	--	Polygalacturonase At1g48100 (Precursor) GN=At1g48100 OS=Arabidopsis thaliana (Mouse-ear cress) PE=2 SV=1	PREDICTED: polygalacturonase At1g48100-like [Cucumis sativus]
Csa3G207390	0	-4.1835	down	--	--	Biological Process: MAPK cascade (GO:0000165);; Biological Process: respiratory burst involved in defense response (GO:0002679);; Molecular Function: DNA binding (GO:0003677);; Molecular Function: sequence-specific DNA binding transcription factor activity (GO:0003700);; Molecular Function: protein binding (GO:0005515);; Cellular Component: nucleolus (GO:0005730);; Cellular Component: plasma memb…	--	Ethylene-responsive transcription factor ERF109 GN=ERF109 OS=Arabidopsis thaliana (Mouse-ear cress) PE=1 SV=1	PREDICTED: ethylene-responsive transcription factor ERF109-like [Cucumis sativus]
Csa3G149960	0	-4.60566	down	[G]	Carbohydrate transport and metabolism	Biological Process: transition metal ion transport (GO:0000041);; Molecular Function: protein binding (GO:0005515);; Cellular Component: cytoplasm (GO:0005737);; Biological Process: purine nucleobase transport (GO:0006863);; Molecular Function: arsenite transmembrane transporter activity (GO:0015105);; Molecular Function: water channel activity (GO:0015250);; Biological Process: arsenite transpor…	--	Probable aquaporin NIP7-1 GN=NIP7-1 OS=Arabidopsis thaliana (Mouse-ear cress) PE=2 SV=2	PREDICTED: probable aquaporin NIP7-1-like [Cucumis sativus]
Csa2G173020	5.17965e-06	-1.12748	down	--	--	Molecular Function: protein binding (GO:0005515);; Biological Process: response to stress (GO:0006950);; Cellular Component: plant-type cell wall (GO:0009505);; Cellular Component: plasmodesma (GO:0009506);; Biological Process: response to abiotic stimulus (GO:0009628);; Biological Process: post-embryonic development (GO:0009791);; Biological Process: response to organic substance (GO:0010033);; …	--	Glycine-rich cell wall structural protein (Precursor) GN=At3g17050 OS=Arabidopsis thaliana (Mouse-ear cress) PE=4 SV=2	hypothetical protein PDIG_81210 [Penicillium digitatum PHI26]
cucumber_newGene_1114	0	-4.90683	down	--	--	--	--	--	PREDICTED: LOW QUALITY PROTEIN: probable inorganic phosphate transporter 1-5-like [Cucumis sativus]
Csa5G175910	3.34055e-07	-1.15997	down	[R]	General function prediction only	Molecular Function: nucleotide binding (GO:0000166);; Biological Process: alternative nuclear mRNA splicing, via spliceosome (GO:0000380);; Molecular Function: RNA binding transcription antitermination factor activity (GO:0001072);; Molecular Function: nucleic acid binding (GO:0003676);; Molecular Function: double-stranded DNA binding (GO:0003690);; Molecular Function: single-stranded DNA binding…	--	Glycine-rich RNA-binding protein GRP1A OS=Sinapis alba (White mustard) PE=2 SV=1	PREDICTED: uncharacterized protein LOC101202850 [Cucumis sativus]
Csa3G115040	6.04684e-10	-2.40333	down	--	--	Molecular Function: DNA binding (GO:0003677);; Molecular Function: sequence-specific DNA binding transcription factor activity (GO:0003700);; Cellular Component: nucleus (GO:0005634);; Biological Process: regulation of transcription, DNA-dependent (GO:0006355);; Biological Process: post-embryonic development (GO:0009791);; Biological Process: determination of bilateral symmetry (GO:0009855);; Bio…	--	Dof zinc finger protein DOF5.7 GN=DOF5.7 OS=Arabidopsis thaliana (Mouse-ear cress) PE=2 SV=1	PREDICTED: dof zinc finger protein DOF4.7-like [Cucumis sativus]
Csa4G293170	2.29094e-07	-1.01387	down	[R]	General function prediction only	Biological Process: lipid metabolic process (GO:0006629);; Molecular Function: phosphatidate phosphatase activity (GO:0008195);; Biological Process: cellular response to phosphate starvation (GO:0016036);;	--	--	PREDICTED: phosphatidate phosphatase LPIN3-like [Cucumis sativus]
cucumber_newGene_481	0	8.51546	up	--	--	--	--	--	retrotransposon protein [Cucumis melo subsp. melo]
Csa3G740790	4.44826e-06	1.22083	up	--	--	--	K09422|2e-13|pop:POPTR_667877|MYB079	--	PREDICTED: transcription factor RAX2-like [Cucumis sativus]
Csa1G597020	0.00713818	-1.46534	down	[RTKL]	--	Biological Process: MAPK cascade (GO:0000165);; Biological Process: RNA splicing, via endonucleolytic cleavage and ligation (GO:0000394);; Biological Process: respiratory burst involved in defense response (GO:0002679);; Molecular Function: protein serine/threonine kinase activity (GO:0004674);; Molecular Function: non-membrane spanning protein tyrosine kinase activity (GO:0004715);; Molecular Fu…	--	Serine/threonine-protein kinase At5g01020 GN=At5g01020 OS=Arabidopsis thaliana (Mouse-ear cress) PE=1 SV=1	PREDICTED: serine/threonine-protein kinase At5g01020-like [Cucumis sativus]
Csa2G382440	0	-1.65962	down	[S]	Function unknown	Cellular Component: endosome (GO:0005768);; Cellular Component: vacuole (GO:0005773);; Cellular Component: vacuolar membrane (GO:0005774);; Cellular Component: caveola (GO:0005901);; Biological Process: endocytosis (GO:0006897);; Cellular Component: plasmodesma (GO:0009506);; Biological Process: ethylene mediated signaling pathway (GO:0009873);; Biological Process: nodulation (GO:0009877);; Biolo…	--	Flotillin-like protein 4 GN=FLOT4 OS=Medicago truncatula (Barrel medic) PE=2 SV=1	PREDICTED: LOW QUALITY PROTEIN: flotillin-like protein 4-like [Cucumis sativus]
Csa6G079190	1.20022e-05	-3.19472	down	--	--	Biological Process: immune system process (GO:0002376);; Molecular Function: protein binding (GO:0005515);; Cellular Component: cytoplasm (GO:0005737);; Biological Process: defense response (GO:0006952);; Biological Process: signal transduction (GO:0007165);; Biological Process: response to abiotic stimulus (GO:0009628);; Biological Process: response to endogenous stimulus (GO:0009719);; Biologic…	--	E3 ubiquitin-protein ligase PUB23 GN=PUB23 OS=Arabidopsis thaliana (Mouse-ear cress) PE=1 SV=1	PREDICTED: E3 ubiquitin-protein ligase PUB23-like [Cucumis sativus]
Csa3G848170	2.226e-05	1.45974	up	[E]	Amino acid transport and metabolism	Molecular Function: aminopeptidase activity (GO:0004177);; Cellular Component: nucleus (GO:0005634);; Cellular Component: cytosol (GO:0005829);; Cellular Component: plasma membrane (GO:0005886);; Biological Process: gluconeogenesis (GO:0006094);; Biological Process: cytoskeleton organization (GO:0007010);; Molecular Function: metallopeptidase activity (GO:0008237);; Molecular Function: zinc ion b…	K08776|0.0|pop:POPTR_827120|hypothetical protein	--	PREDICTED: puromycin-sensitive aminopeptidase-like [Cucumis sativus]
Csa4G165910	2.32037e-14	-4.1137	down	--	--	--	--	--	PREDICTED: uncharacterized protein LOC101216264 [Cucumis sativus]
Csa4G287550	4.12042e-10	3.35032	up	--	--	Molecular Function: binding (GO:0005488);; Biological Process: cellular amino acid metabolic process (GO:0006520);; Biological Process: fatty acid metabolic process (GO:0006631);; Biological Process: cellular aromatic compound metabolic process (GO:0006725);; Biological Process: nitrogen compound metabolic process (GO:0006807);; Biological Process: response to stress (GO:0006950);; Biological Pro…	--	Linoleate 13S-lipoxygenase 2-1, chloroplastic (Precursor) GN=LOX2.1 OS=Solanum tuberosum (Potato) PE=1 SV=1	PREDICTED: lipoxygenase 2, chloroplastic-like [Cucumis sativus]
Csa3G177960	0	-1.51482	down	--	--	Biological Process: cell morphogenesis involved in differentiation (GO:0000904);; Biological Process: defense response to insect (GO:0002213);; Molecular Function: chitinase activity (GO:0004568);; Molecular Function: protein binding (GO:0005515);; Cellular Component: extracellular region (GO:0005576);; Cellular Component: vacuolar membrane (GO:0005774);; Biological Process: chitin catabolic proc…	--	Sulfated surface glycoprotein 185 (Precursor) OS=Volvox carteri (Green alga) PE=1 SV=1	PREDICTED: uncharacterized protein LOC101207361 [Cucumis sativus]
Csa3G716870	0.00222911	3.05709	up	[MG]	--	Biological Process: alternative nuclear mRNA splicing, via spliceosome (GO:0000380);; Molecular Function: double-stranded DNA binding (GO:0003690);; Molecular Function: single-stranded DNA binding (GO:0003697);; Molecular Function: mRNA binding (GO:0003729);; Molecular Function: protein kinase activity (GO:0004672);; Molecular Function: calmodulin binding (GO:0005516);; Cellular Component: cell w…	K09753|0.0|vvi:100251623|hypothetical protein LOC100251623	Cinnamoyl-CoA reductase 2 GN=CCR2 OS=Arabidopsis thaliana (Mouse-ear cress) PE=1 SV=1	PREDICTED: cinnamoyl-CoA reductase 1-like [Cucumis sativus]
Csa2G417830	4.5367e-05	1.02677	up	[E]	Amino acid transport and metabolism	Molecular Function: prephenate dehydratase activity (GO:0004664);; Cellular Component: cytosol (GO:0005829);; Biological Process: tyrosine biosynthetic process (GO:0006571);; Biological Process: protein targeting to membrane (GO:0006612);; Biological Process: L-phenylalanine biosynthetic process (GO:0009094);; Cellular Component: chloroplast (GO:0009507);; Biological Process: response to wounding…	--	Arogenate dehydratase/prephenate dehydratase 1, chloroplastic (Precursor) GN=F25C20.4 OS=Arabidopsis thaliana (Mouse-ear cress) PE=1 SV=1	PREDICTED: arogenate dehydratase/prephenate dehydratase 1, chloroplastic-like [Cucumis sativus]
Csa6G008710	6.63993e-08	-4.76384	down	--	--	Molecular Function: transferase activity (GO:0016740);;	--	--	PREDICTED: lysine histidine transporter 1-like, partial [Cucumis sativus]
Csa4G495230	0	-1.87829	down	[C]	Energy production and conversion	Molecular Function: NADH dehydrogenase activity (GO:0003954);; Cellular Component: cell wall (GO:0005618);; Cellular Component: mitochondrial envelope (GO:0005740);; Molecular Function: electron carrier activity (GO:0009055);; Cellular Component: chloroplast thylakoid (GO:0009534);; Cellular Component: plastoglobule (GO:0010287);; Cellular Component: membrane (GO:0016020);; Molecular Function: ox…	K03885|0.0|vvi:100264660|hypothetical protein LOC100264660	Alternative NAD(P)H-ubiquinone oxidoreductase C1, chloroplastic/mitochondrial (Precursor) GN=NDC1 OS=Arabidopsis thaliana (Mouse-ear cress) PE=1 SV=2	PREDICTED: NADH dehydrogenase C1, chloroplastic/mitochondrial-like [Cucumis sativus]
Csa3G081900	0.000133569	-1.26325	down	--	--	Molecular Function: copper ion binding (GO:0005507);; Molecular Function: calcium ion binding (GO:0005509);; Molecular Function: protein binding (GO:0005515);; Cellular Component: extracellular region (GO:0005576);; Cellular Component: nucleus (GO:0005634);; Cellular Component: cytosol (GO:0005829);; Cellular Component: plasma membrane (GO:0005886);; Biological Process: protein folding (GO:000645…	--	Calcium-binding protein PBP1 GN=F24B18.11 OS=Arabidopsis thaliana (Mouse-ear cress) PE=1 SV=1	PREDICTED: calcium-binding protein PBP1-like [Cucumis sativus]
Csa1G006310	0	-3.01734	down	--	--	Cellular Component: endoplasmic reticulum (GO:0005783);; Biological Process: phenylpropanoid biosynthetic process (GO:0009699);; Biological Process: chalcone biosynthetic process (GO:0009715);; Biological Process: flavonoid biosynthetic process (GO:0009813);; Molecular Function: naringenin-chalcone synthase activity (GO:0016210);; Biological Process: polyketide biosynthetic process (GO:0030639);;…	--	Chalcone synthase A GN=CHSA OS=Petunia hybrida (Petunia) PE=2 SV=1	PREDICTED: chalcone synthase A-like [Cucumis sativus]
Csa6G106730	0	-3.70069	down	--	--	--	--	--	PREDICTED: uncharacterized protein LOC101219791 [Cucumis sativus]
cucumber_newGene_1038	0	-6.2027	down	--	--	--	--	--	hypothetical protein VITISV_008825 [Vitis vinifera]
Csa4G650210	3.9968e-15	-2.09588	down	[T]	Signal transduction mechanisms	Molecular Function: protein histidine kinase activity (GO:0004673);; Molecular Function: signal transducer activity (GO:0004871);; Molecular Function: transmembrane signaling receptor activity (GO:0004888);; Cellular Component: vacuole (GO:0005773);; Cellular Component: endoplasmic reticulum membrane (GO:0005789);; Cellular Component: plasma membrane (GO:0005886);; Biological Process: cellular pr…	--	Histidine kinase 5 GN=MAJ23.80 OS=Arabidopsis thaliana (Mouse-ear cress) PE=1 SV=1	PREDICTED: histidine kinase 5-like [Cucumis sativus]
Csa5G512850	9.50245e-08	-1.85212	down	[GER]	--	Molecular Function: protein binding (GO:0005515);; Cellular Component: extracellular region (GO:0005576);; Cellular Component: plasma membrane (GO:0005886);; Biological Process: Golgi to vacuole transport (GO:0006896);; Biological Process: response to abiotic stimulus (GO:0009628);; Cellular Component: plant-type vacuole membrane (GO:0009705);; Biological Process: unidimensional cell growth (GO:0…	--	WAT1-related protein At2g39510 GN=At2g39510 OS=Arabidopsis thaliana (Mouse-ear cress) PE=2 SV=1	PREDICTED: auxin-induced protein 5NG4-like [Cucumis sativus]
Csa7G071650	2.76013e-05	-1.91896	down	--	--	Cellular Component: mitochondrion (GO:0005739);; Biological Process: protein targeting to membrane (GO:0006612);; Biological Process: positive regulation of flavonoid biosynthetic process (GO:0009963);; Biological Process: regulation of plant-type hypersensitive response (GO:0010363);; Molecular Function: protein dimerization activity (GO:0046983);; Biological Process: carpel morphogenesis (GO:00…	--	Transcription factor bHLH113 GN=MLD14.24 OS=Arabidopsis thaliana (Mouse-ear cress) PE=2 SV=1	PREDICTED: transcription factor bHLH123-like [Cucumis sativus]
Csa5G602150	8.30891e-13	1.01194	up	[E]	Amino acid transport and metabolism	Molecular Function: spermidine synthase activity (GO:0004766);; Molecular Function: protein binding (GO:0005515);; Cellular Component: nucleus (GO:0005634);; Cellular Component: cytoplasm (GO:0005737);; Cellular Component: plasma membrane (GO:0005886);; Biological Process: spermidine biosynthetic process (GO:0008295);; Biological Process: response to light stimulus (GO:0009416);; Biological Proce…	K00797|0.0|vvi:100257112|hypothetical protein LOC100257112	Spermidine synthase OS=Coffea arabica (Arabian coffee) PE=2 SV=1	spermidine synthase-like [Cucumis sativus]
Csa6G185320	0	-3.38097	down	[V]	Defense mechanisms	Molecular Function: ATP binding (GO:0005524);; Cellular Component: mitochondrion (GO:0005739);; Cellular Component: vacuolar membrane (GO:0005774);; Cellular Component: cytosol (GO:0005829);; Cellular Component: plasma membrane (GO:0005886);; Biological Process: ATP catabolic process (GO:0006200);; Biological Process: protein targeting to membrane (GO:0006612);; Biological Process: drug transmemb…	--	ABC transporter G family member 31 GN=F23F1.14 OS=Arabidopsis thaliana (Mouse-ear cress) PE=2 SV=1	PREDICTED: LOW QUALITY PROTEIN: ABC transporter G family member 31-like [Cucumis sativus]
Csa4G214830	1.58955e-10	-1.14335	down	--	--	Molecular Function: protein binding (GO:0005515);; Cellular Component: cytoplasm (GO:0005737);; Biological Process: glycolysis (GO:0006096);; Biological Process: water transport (GO:0006833);; Biological Process: response to osmotic stress (GO:0006970);; Biological Process: hyperosmotic response (GO:0006972);; Biological Process: Golgi organization (GO:0007030);; Biological Process: catabolic pro…	--	Protein EARLY RESPONSIVE TO DEHYDRATION 15 OS=Arabidopsis thaliana (Mouse-ear cress) PE=1 SV=1	protein EARLY RESPONSIVE TO DEHYDRATION 15-like [Cucumis sativus]
Csa1G269910	2.69664e-05	-2.79173	down	--	--	--	--	F-box protein At5g07610 GN=At5g07610 OS=Arabidopsis thaliana (Mouse-ear cress) PE=2 SV=1	PREDICTED: F-box protein At5g07610-like [Cucumis sativus]
Csa5G198120	3.56145e-07	-3.66865	down	[O]	Posttranslational modification, protein turnover, chaperones	Cellular Component: cytoplasm (GO:0005737);; Biological Process: protein folding (GO:0006457);; Biological Process: response to heat (GO:0009408);; Biological Process: response to high light intensity (GO:0009644);; Biological Process: heat acclimation (GO:0010286);; Biological Process: response to endoplasmic reticulum stress (GO:0034976);; Biological Process: response to hydrogen peroxide (GO:0…	K13993|1e-81|pop:POPTR_579131|hypothetical protein	17.6 kDa class I heat shock protein 3 GN=HSP17.6C OS=Arabidopsis thaliana (Mouse-ear cress) PE=2 SV=2	PREDICTED: 17.6 kDa class I heat shock protein 3-like [Cucumis sativus]
Csa2G226860	0	-2.84243	down	--	--	Molecular Function: iron ion binding (GO:0005506);; Cellular Component: chloroplast (GO:0009507);; Biological Process: secondary shoot formation (GO:0010223);; Molecular Function: cis-trans isomerase activity (GO:0016859);;	--	Beta-carotene isomerase D27, chloroplastic (Precursor) GN=D27 OS=Oryza sativa subsp. japonica (Rice) PE=1 SV=1	PREDICTED: uncharacterized protein LOC101219340 [Cucumis sativus]
Csa6G190350	2.05276e-08	-2.46193	down	--	--	Molecular Function: protein binding (GO:0005515);; Molecular Function: GTP binding (GO:0005525);; Biological Process: response to auxin stimulus (GO:0009733);; Biological Process: response to gibberellin stimulus (GO:0009739);; Biological Process: positive regulation of flower development (GO:0009911);; Biological Process: vegetative to reproductive phase transition of meristem (GO:0010228);; Bio…	--	Flowering-promoting factor 1 GN=FPF1 OS=Sinapis alba (White mustard) PE=2 SV=1	PREDICTED: flowering-promoting factor 1-like [Cucumis sativus]
Csa5G606780	0	3.29442	up	--	--	Molecular Function: sequence-specific DNA binding transcription factor activity (GO:0003700);; Molecular Function: binding (GO:0005488);; Cellular Component: nucleus (GO:0005634);; Biological Process: chromatin assembly or disassembly (GO:0006333);; Biological Process: regulation of transcription, DNA-dependent (GO:0006355);; Biological Process: plastid organization (GO:0009657);; Biological Proc…	--	Protein CRABS CLAW GN=CRC OS=Arabidopsis thaliana (Mouse-ear cress) PE=1 SV=2	PREDICTED: protein CRABS CLAW-like [Cucumis sativus]
Csa2G000760	0	-3.61051	down	--	--	Molecular Function: actin binding (GO:0003779);; Molecular Function: actin monomer binding (GO:0003785);; Molecular Function: glutamate 5-kinase activity (GO:0004349);; Molecular Function: glutamate-5-semialdehyde dehydrogenase activity (GO:0004350);; Cellular Component: nucleus (GO:0005634);; Cellular Component: cytoplasm (GO:0005737);; Cellular Component: cytoskeleton (GO:0005856);; Biological …	--	Profilin OS=Mercurialis annua (Annual mercury) PE=1 SV=1	PREDICTED: profilin-like [Cucumis sativus]
Csa1G051590	3.88932e-10	-1.06793	down	--	--	Molecular Function: DNA binding (GO:0003677);; Cellular Component: nucleus (GO:0005634);; Biological Process: regulation of transcription, DNA-dependent (GO:0006355);; Molecular Function: metal ion binding (GO:0046872);;	--	Squamosa promoter-binding-like protein 13B GN=MFB16.6 OS=Arabidopsis thaliana (Mouse-ear cress) PE=3 SV=1	PREDICTED: squamosa promoter-binding-like protein 13A-like [Cucumis sativus]
Csa2G317420	9.79732e-05	-2.5827	down	[O]	Posttranslational modification, protein turnover, chaperones	Molecular Function: nucleotide binding (GO:0000166);; Molecular Function: calmodulin binding (GO:0005516);; Molecular Function: ATP binding (GO:0005524);; Cellular Component: cell wall (GO:0005618);; Cellular Component: nuclear envelope (GO:0005635);; Cellular Component: nucleoplasm (GO:0005654);; Cellular Component: nucleolus (GO:0005730);; Cellular Component: Golgi apparatus (GO:0005794);; Cell…	--	Katanin p60 ATPase-containing subunit A1 GN=At1g80350 OS=Arabidopsis thaliana (Mouse-ear cress) PE=1 SV=1	PREDICTED: uncharacterized protein LOC101216426 [Cucumis sativus]
Csa3G149890	2.45059e-08	-1.88129	down	[G]	Carbohydrate transport and metabolism	Molecular Function: ATP binding (GO:0005524);; Biological Process: glycogen biosynthetic process (GO:0005978);; Biological Process: pentose-phosphate shunt (GO:0006098);; Biological Process: rRNA processing (GO:0006364);; Molecular Function: glucose-1-phosphate adenylyltransferase activity (GO:0008878);; Cellular Component: amyloplast (GO:0009501);; Cellular Component: chloroplast stroma (GO:0009…	K00975|0.0|vvi:100263079|hypothetical protein LOC100263079	Glucose-1-phosphate adenylyltransferase large subunit 1, chloroplastic (Precursor) GN=T24G5.120 OS=Arabidopsis thaliana (Mouse-ear cress) PE=1 SV=3	PREDICTED: glucose-1-phosphate adenylyltransferase large subunit 1, chloroplastic-like [Cucumis sativus]
Csa3G027190	1.13056e-09	1.74618	up	--	--	Biological Process: response to auxin stimulus (GO:0009733);; Biological Process: lateral root morphogenesis (GO:0010102);; Biological Process: developmental growth (GO:0048589);; Biological Process: root hair cell differentiation (GO:0048765);;	--	14 kDa proline-rich protein DC2.15 (Precursor) OS=Daucus carota (Carrot) PE=2 SV=1	PREDICTED: uncharacterized protein LOC101209814 [Cucumis sativus]
Csa7G391240	3.9968e-15	1.11843	up	[I]	Lipid transport and metabolism	Biological Process: MAPK cascade (GO:0000165);; Biological Process: response to superoxide (GO:0000303);; Molecular Function: protein binding (GO:0005515);; Cellular Component: nucleus (GO:0005634);; Cellular Component: cytoplasm (GO:0005737);; Biological Process: protein targeting to membrane (GO:0006612);; Biological Process: response to cold (GO:0009409);; Biological Process: response to water…	K14493|0.0|pop:POPTR_552633|hypothetical protein	Gibberellin receptor GID1B GN=T20O10.110 OS=Arabidopsis thaliana (Mouse-ear cress) PE=1 SV=1	PREDICTED: gibberellin receptor GID1B-like [Cucumis sativus]
Csa4G022890	0	-3.88341	down	--	--	Biological Process: cell morphogenesis (GO:0000902);; Cellular Component: cytosol (GO:0005829);; Biological Process: protein targeting to vacuole (GO:0006623);; Biological Process: cell growth (GO:0016049);; Biological Process: Golgi vesicle transport (GO:0048193);;	K08343|4e-72|ath:AT5G61500|ATG3	Autophagy-related protein 3 GN=K11J9.3 OS=Arabidopsis thaliana (Mouse-ear cress) PE=1 SV=2	PREDICTED: autophagy-related protein 3-like [Cucumis sativus]
Csa4G289120	3.96302e-09	1.59426	up	[RTKL]	--	Biological Process: microtubule cytoskeleton organization (GO:0000226);; Biological Process: developmental process involved in reproduction (GO:0003006);; Molecular Function: protein serine/threonine kinase activity (GO:0004674);; Molecular Function: binding (GO:0005488);; Cellular Component: plasma membrane (GO:0005886);; Biological Process: polysaccharide metabolic process (GO:0005976);; Biolog…	--	G-type lectin S-receptor-like serine/threonine-protein kinase RLK1 (Precursor) GN=RLK1 OS=Arabidopsis thaliana (Mouse-ear cress) PE=2 SV=2	PREDICTED: G-type lectin S-receptor-like serine/threonine-protein kinase RLK1-like [Cucumis sativus]
Csa4G081250	0	7.31672	up	[J]	Translation, ribosomal structure and biogenesis	Biological Process: RNA methylation (GO:0001510);; Molecular Function: structural constituent of ribosome (GO:0003735);; Molecular Function: protein binding (GO:0005515);; Cellular Component: nucleolus (GO:0005730);; Cellular Component: vacuole (GO:0005773);; Cellular Component: vacuolar membrane (GO:0005774);; Cellular Component: Golgi apparatus (GO:0005794);; Cellular Component: plasma membrane…	K02866|3e-95|vvi:100241995|hypothetical protein LOC100241995	60S ribosomal protein L10 GN=RPL10 OS=Vitis riparia (Frost grape) PE=2 SV=1	PREDICTED: 60S ribosomal protein L10-like [Cucumis sativus]
Csa3G878850	0	-5.37689	down	[R]	General function prediction only	Biological Process: transition metal ion transport (GO:0000041);; Molecular Function: inward rectifier potassium channel activity (GO:0005242);; Molecular Function: voltage-gated potassium channel activity (GO:0005249);; Molecular Function: binding (GO:0005488);; Cellular Component: mitochondrion (GO:0005739);; Cellular Component: endoplasmic reticulum (GO:0005783);; Cellular Component: plasma me…	--	Potassium channel AKT1 GN=AKT1 OS=Arabidopsis thaliana (Mouse-ear cress) PE=1 SV=2	PREDICTED: potassium channel AKT1-like [Cucumis sativus]
[truncated: 306 more rows]
