# Supplementary material for: Comparative analysis of miRNA and mRNA abundance in determinate cucumber by high-throughput sequencing
Source: PLoS One. 2018 Jan 5;13(1):e0190691. doi: 10.1371/journal.pone.0190691 (PMC5755913; doi:10.1371/journal.pone.0190691)
Supplement: S12 Table — KEGG pathway enrichment analysis of the differentially expressed genes revealed effects on 62 metabolic processes. (XLSX) [file pone.0190691.s017.xlsx]

## Sheet: Sheet1
TableS12, The KEGG pathways and the corresponding unigene IDs in the transcriptome of cucumber flowers
	Pathway	Differentially expressed genes
1	Limonene and pinene degradation	Csa1G005520; Csa4G291370; Csa6G044530
2	Glutathione metabolism	Csa1G024860; Csa2G035460; Csa2G035470; Csa3G126940; Csa5G602150; Csa6G298480; cucumber_newGene_484
3	Starch and sucrose metabolism	Csa1G467060; Csa1G597780; Csa2G121970; Csa3G081360; Csa3G124890; Csa3G149890; Csa5G149880; Csa5G322500; Csa7G343850; Csa7G407600; Csa7G450780
4	Phenylalanine metabolism	Csa4G608160; Csa4G629470; Csa5G589320; Csa6G147460; Csa6G155030; Csa6G326930; Csa6G495000; cucumber_newGene_1935
5	Phenylpropanoid biosynthesis	Csa3G716870; Csa5G589320; Csa6G147460; Csa6G326930; Csa6G495000; Csa6G501940; Csa7G071700; Csa7G407600; cucumber_newGene_1935
6	Inositol phosphate metabolism	Csa1G575130; Csa2G245420; Csa2G245430; Csa3G009450; Csa3G824810; Csa6G500600
7	Ubiquinone and other terpenoid-quinone biosynthesis	Csa4G608160; Csa4G629470; Csa5G589320; Csa6G155030
8	Cyanoamino acid metabolism	Csa1G627390; Csa2G049980; Csa7G407600; Csa7G447930
9	Cysteine and methionine metabolism	Csa1G580750; Csa4G049610; Csa4G361270; Csa4G629470; Csa5G602150; Csa6G006800; Csa6G155030
10	Photosynthesis - antenna proteins	Csa1G033310; Csa3G664560; Csa6G522680
11	Isoquinoline alkaloid biosynthesis	Csa4G629470; Csa6G155030
12	Ascorbate and aldarate metabolism	Csa1G005520; Csa1G575130; Csa4G291370; Csa6G298480
13	Plant hormone signal transduction	Csa1G153540; Csa1G162100; Csa1G422470; Csa1G572420; Csa2G258100; Csa3G088930; Csa3G135120; Csa3G810480; Csa4G454660; Csa4G556180; Csa5G534970; Csa6G152350; Csa6G383530; Csa7G391240
14	Tropane, piperidine and pyridine alkaloid biosynthesis	Csa4G629470; Csa6G155030
15	Flavone and flavonol biosynthesis	Csa4G091880
16	Glyoxylate and dicarboxylate metabolism	Csa1G050360; Csa2G420990; Csa3G002530
17	Carotenoid biosynthesis	Csa1G435760; Csa4G269120; Csa7G073680
18	Tyrosine metabolism	Csa4G608160; Csa4G629470; Csa6G155030
19	Phosphatidylinositol signaling system	Csa2G245420; Csa2G245430; Csa3G009450; Csa3G824810
20	Lysine degradation	Csa1G005520; Csa4G291370
21	Histidine metabolism	Csa1G005520; Csa4G291370
22	Diterpenoid biosynthesis	Csa3G015360; Csa6G523390
23	Arginine and proline metabolism	Csa1G005520; Csa3G902910; Csa4G291370; Csa5G602150; Csa5G643300
24	Nitrogen metabolism	Csa1G120450; Csa3G836520; Csa6G147460; cucumber_newGene_302
25	Pyruvate metabolism	Csa1G005520; Csa1G050360; Csa4G291370; Csa4G627210; Csa6G497180
26	beta-Alanine metabolism	Csa1G005520; Csa4G291370; Csa5G602150
27	Glycerolipid metabolism	Csa1G005520; Csa4G291370; Csa6G423450
28	Tryptophan metabolism	Csa1G005520; Csa4G291370
29	Pentose and glucuronate interconversions	Csa1G005520; Csa1G597780; Csa4G291370; Csa7G343850
30	Glycolysis / Gluconeogenesis	Csa1G005520; Csa1G423290; Csa4G291370; Csa4G307360; Csa6G497180; Csa6G518930
31	Carbon fixation in photosynthetic organisms	Csa4G307360; Csa4G627210; Csa6G497180; Csa7G448000
32	Photosynthesis	Csa1G163160; Csa3G222790; Csa5G367180
33	Citrate cycle (TCA cycle)	Csa3G002530; Csa6G362950; Csa6G497180
34	ABC transporters	Csa6G521010
35	Nicotinate and nicotinamide metabolism	Csa5G524850
36	Plant-pathogen interaction	Csa1G569450; Csa3G119640; Csa3G183950; Csa3G785400; Csa4G050170
37	Propanoate metabolism	Csa1G005520; Csa4G291370
38	Stilbenoid, diarylheptanoid and gingerol biosynthesis	Csa6G044530
39	Phenylalanine, tyrosine and tryptophan biosynthesis	Csa4G629470; Csa6G155030
40	Fatty acid metabolism	Csa1G005520; Csa4G291370
41	Terpenoid backbone biosynthesis	Csa3G114510; Csa5G031950
42	Oxidative phosphorylation	Csa2G378530; Csa4G006220; Csa4G495230; Csa5G367180; cucumber_newGene_278
43	Valine, leucine and isoleucine degradation	Csa1G005520; Csa4G291370
44	Amino sugar and nucleotide sugar metabolism	Csa2G377950; Csa3G081360; Csa3G124890; Csa3G149890
45	Lysine biosynthesis	Csa2G404730
46	Protein export	Csa2G360710; Csa7G432620
47	Pentose phosphate pathway	Csa3G904100; Csa4G307360
48	Alanine, aspartate and glutamate metabolism	Csa5G524850; Csa7G448000
49	Regulation of autophagy	Csa4G022890
50	Fructose and mannose metabolism	Csa1G701210; Csa4G307360
51	Pantothenate and CoA biosynthesis	Csa1G002720
52	Protein processing in endoplasmic reticulum	Csa3G183950; Csa4G361910; Csa5G190530; Csa5G198120
53	Biosynthesis of unsaturated fatty acids	Csa4G006060
54	Galactose metabolism	Csa7G450780
55	RNA polymerase	Csa7G426580
56	Purine metabolism	Csa3G904100; Csa6G206350; Csa7G426580
57	Glycerophospholipid metabolism	Csa6G423450
58	Pyrimidine metabolism	Csa6G206350; Csa7G426580
59	Phagosome	Csa4G296030
60	Ribosome biogenesis in eukaryotes	cucumber_newGene_1058
61	Ribosome	Csa1G530120; Csa2G060430; Csa4G081250; Csa6G451480
62	RNA transport	Csa3G128970
